# Supplementary material for: Differential DNA methylation of vocal and facial anatomy genes in modern humans
Source: Nat Commun. 2020 Mar 4;11:1189. doi: 10.1038/s41467-020-15020-6 (PMC7055320; doi:10.1038/s41467-020-15020-6)
Supplement: Supplementary file 2 — Supplementary Data 1 [file 41467_2020_15020_MOESM2_ESM.xlsx]

## Sheet: Samples
Supplementary Data 1. Ancient and present-day DNA methylation samples
	Sample	tissue	age of individual					Coverage	age of sample (kyo)		single/double
Sample	Ancient/modern	Source	Age of individual	Female/male	DNA methylation mapping method	Skeletal diseases	Number of samples	Ancient genome coverage	Age of sample (KYO)	Ancestry/collection site	Ancient DNA library preparation method	Estimated deamination rate
Altai Neanderthal	ancient	toe phalanx	juvenile/adult	F	Reconstruction	No diseases identified	1	52x	122	Siberia	single-stranded	1.61
Vindija Neanderthal	ancient	femur	adult	F	Reconstruction	No diseases identified	1	7x	52	Croatia	single-stranded	2.86
Denisovan	ancient	finger phalanx	juvenile	F	Reconstruction	No diseases identified	1	30x	72	Siberia	single-stranded	1.61
Ust' Ishim	ancient	femur	adult	M	Reconstruction	No diseases identified	1	43x	45	Siberia	single-stranded	3.73
Loschbour	ancient	tooth	adult	M	Reconstruction	No diseases identified	1	22x	8	Germany	both	1.43
Stuttgart	ancient	tooth	adult	F	Reconstruction	No diseases identified	1	19x	7	Germany	double-stranded	2.49
La Braña 1	ancient	tooth	adult	M	Reconstruction	No diseases identified	1	22x	7	Spain	double-stranded	1.21
I1583	ancient	skull (petrous)	juvenile	M	Reconstruction	No diseases identified	1	24x	8.5	Turkey	double-stranded	3.25
Present-day human (Bone1 and Bone2)	modern	femur	adult	F	WGBS	Osteoarthritis, collected samples were morphologically healthy	2	-	contemporary	Israel	-	-
Present-day human osteoblast	modern	rib, femur, tibia	juvenile	F	RRBS	No diseases identified	1	-	contemporary	Caucasian (unspecified)	-	-
Present-day human	modern	femur	adult	46F,2M	Illumina 450K methylation array	Osteoarthritis or osteoporosis	48	-	contemporary	Spain	-	-
Present-day human	modern	bone (unspecified)	adult	3M,1F	Illumina 450K methylation array	No diseases identified	4	-	contemporary	Unspecified	-	-
Present-day human	modern	zygomatic bone (cranium)	adult	M	Bisulfite-PCR	No diseases identified	1	-	contemporary	Israel	-	-
Present-day human	modern	temporal bone (cranium)	adult	F	Bisulfite-PCR	No diseases identified	1	-	contemporary	Israel	-	-
Present-day human	modern	temporal bone (cranium)	adult	F	Bisulfite-PCR	No diseases identified	1	-	contemporary	Israel	-	-
Chimpanzee	modern	rib	adult	F	WGBS	No diseases identified	1	-	contemporary	Unspecified	-	-
Chimpanzee	modern	long bone (unspecified)	juvenile	F	RRBS	No diseases identified	1	-	contemporary	Tanzania	-	-
Chimpanzee	modern	femur	adult	3M, 1 Unknown	Illumina 850K methylation array	No diseases identified	4	-	contemporary	Unspecified	-	-
Chimpanzee	modern	frontal bone (cranium)	adult	M	Bisulfite-PCR	cardiomyopathy	1	-	contemporary	Western chimpanzee	-	-
Chimpanzee	modern	frontal bone (cranium)	adult	F	Bisulfite-PCR	cardiomyopathy	1	-	contemporary	Sierra Leone	-	-
Chimpanzee	modern	petrous bone (cranium)	juvenile	unknown	Bisulfite-PCR	No diseases identified	1	-	1950's	Liberia	-	-
Chimpanzee	modern	petrous bone (cranium)	adult	unknown	Bisulfite-PCR	No diseases identified	1	-	1950's	Liberia	-	-

## Sheet: Chimpanzee RRBS
Supplementary Data 1. Statistics for chimp bone RRBS
Rep1
Total reads	PF reads	Read length	Total bases	PF bases	Q20 bases	PF Q20 bases	Q30 bases	PF Q30 bases	Q20 Equivalent yield	PF Q20 Equivalent yield
23285268	21089418	29	675272772	611593122	642296183	605263817	614145063	590938675	1193958611	1131329766
Cycle	Mean quality
1	30.9204
2	31.8926
3	32.3746
4	34.7788
5	34.3919
6	34.5571
7	34.6645
8	34.4211
9	36.1484
10	36.0263
11	36.0029
12	35.9363
13	35.7486
14	36.8587
15	36.8859
16	36.7833
17	36.6077
18	36.5778
19	36.598
20	36.5068
21	36.3402
22	36.0951
23	36.0388
24	35.8667
25	35.738
26	35.5063
27	35.3057
28	35.0842
29	34.8488
Rep2
Total reads	PF reads	Read length	Total bases	PF bases	Q20 bases	PF Q20 bases	Q30 bases	PF Q30 bases	Q20 Equivalent yield	PF Q20 Equivalent yield
21915227	19908093	29	635541583	577334697	605385443	571325744	579145647	557775055	1125291810	1067715023
Cycle	Mean quality
1	30.9533
2	31.9018
3	32.3822
4	34.799
5	34.404
6	34.5771
7	34.6912
8	34.463
9	36.1974
10	36.0708
11	36.0573
12	35.9891
13	35.7955
14	36.9112
15	36.9437
16	36.8454
17	36.6647
18	36.6387
19	36.6565
20	36.5662
21	36.407
22	36.16
23	36.103
24	35.9308
25	35.8068
26	35.5731
27	35.3799
28	35.1575
29	34.9233
