# Supplementary material for: Differential DNA methylation of vocal and facial anatomy genes in modern humans
Source: Nat Commun. 2020 Mar 4;11:1189. doi: 10.1038/s41467-020-15020-6 (PMC7055320; doi:10.1038/s41467-020-15020-6)
Supplement: Supplementary file 3 — Supplementary Data 2 [file 41467_2020_15020_MOESM3_ESM.xlsx]

## Sheet: AMH-derived
Supplementary Data 2. DMRs identified between the human groups, ranked according to their level of significance
ranking	chromosome	start	end	length	Ust'-Ishim methylation	Altai Neanderthal methylation	Denisovan methylation	Stuttgart methylation	Loschbour meth	La Brana 1 meth	I1583	Vindija Neanderthal methylation	Chimpanzee WGBS methylation	Chimpanzee normalized RRBS methylation	mean normlized chimpanzee 850K methylation	min normlized chimpanzee 850K methylation	max normlized chimpanzee 850K methylation	Bone1 WGBS methylation	Bone2 WGBS methylation	Osteoblast normalized RRBS methylation	mean normlized AMH 450K methylation	min normlized AMH 450K methylation	max normlized AMH 450K methylation	CpG island (1 - within CpGs island, 0 - outside a CpG island)	overlapping promoters	UCSC ID	overlapping genes (gene symbol)	overlapping genes (UCSC ID)	upstream distance to TSS	upstream gene	downstream distance to TSS	downstream gene	minimum distance	closest gene (gene symbol)	main genes (gene symbol)	correlation with expression - rho	correlation with expression - P-value	correlation with expression - FDR
1	12	48362098	48394211	32114	89.6202	20.1781	39.845	74.8123	76.3135	89.3882	86.8765	74.0036	43.2	97.6091	NaN	NaN	NaN	79.0089	83.7556	60.8057	73.4929	56.079	85.293	0	COL2A1	uc009zkw.3,uc001rqt.3	COL2A1,TMEM106C	uc001rqu.3,uc001rqv.3,uc009zkw.3,uc001rqp.3,uc001rqo.3,uc001rqr.3,uc001rqq.3,uc001rqt.3	0	COL2A1	0	COL2A1	0	COL2A1	COL2A1,TMEM106C	-0.64366	0.00122867	0.0373747
2	13	99098570	99105928	7359	92.0431	36.3754	48.0433	67.0547	58.6246	91.4495	82.0564	80.4013	70.1199	70.1199	58.6421	55.7007	62.1223	83.0369	87.9907	NaN	83.9911	72.2145	92.1075	0			FARP1,STK24	uc001vnh.3,uc001vnj.3,uc001vnn.1,uc010tim.1,uc001vnm.1	-168162	AF339801	44901	AF339817	44901	AF339817	FARP1,STK24	-0.364383	0.0954678	0.409115
3	12	123346753	123348479	1727	86.7778	16.4762	28.6721	37.9667	42.4483	96.1333	66.75	99.1892	15.5	100	32.0601	31.215	33.8279	65.875	73.6667	43.2046	76.9887	61.1401	90.9388	0			HIP1R	uc001udj.1	-110874	OGFOD2	6281	HIP1R	6281	HIP1R	HIP1R	0.0420386	0.85264	0.941941
4	5	82966606	82991005	24400	96.0664	32.4579	51.437	76.3764	66.1152	88.3971	79.8157	75.5992	56	NaN	NaN	NaN	NaN	74.3852	80.5597	NaN	77.5498	57.1642	92.4328	0	HAPLN1	uc003kim.3	HAPLN1	uc003kin.3,uc003kim.3	0	HAPLN1	0	HAPLN1	0	HAPLN1	HAPLN1	-0.295326	0.182093	0.537207
5	4	8201291	8203131	1841	71.7163	9.28671	17.2028	49.4752	65.2374	65.234	87.9856	57.0292	48.6693	20.8934	21.3171	18.4061	22.9296	18.6853	17.8732	66.1911	41.7553	26.3385	76.9124	0	SH3TC1	uc003gkv.4,uc003gkw.4,uc003gkx.4	SH3TC1	uc003gkv.4,uc003gkw.4,uc003gkx.4	-27746	SH3TC1	232	SH3TC1	232	SH3TC1	SH3TC1	-0.666332	0.000709494	0.0267205
6	2	233741867	233750737	8871	90.0734	29.2008	32.7083	73.1907	72.6242	91.2045	93.6326	81.8652	56.7083	89.2855	49.8162	46.8815	53.7587	79.4823	84.1875	68.8694	66.7423	53.4279	79.5414	1			NGEF	uc002vts.2,uc010fyg.1,uc010zmm.1	-100592	KCNJ13	6874	C2orf82	6874	C2orf82	NGEF	-1	0	0
7	11	11461169	11496044	34876	92.2352	51.9079	48.0284	83.651	69.7339	92.6885	95.7444	74.926	75.6222	70.7329	59.949	47.0982	66.7093	81.6398	82.5132	70.8802	75.9132	70.0128	84.7535	0			GALNT18	uc001mjo.2	-86265	CSNK2A3	147517	GALNT18	-86265	CSNK2A3	GALNT18	-0.342214	0.119013	0.450549
8	7	27227575	27232227	4653	83.0547	10.6847	10.6224	29.1231	17.6396	18.9728	38.7259	52.7026	42.6217	12.7463	NaN	NaN	NaN	29.2965	20.3457	43.6748	32.2804	19.0533	44.3989	1	HOXA11,LOC402470	uc003syy.3,uc003syx.3,uc022aat.2	HOXA11-AS,LOC402470	uc003syz.1,uc022aat.2	0	LOC402470	0	LOC402470	0	LOC402470	HOXA11,LOC402470,HOXA11-AS
9	19	13994155	13998002	3848	91.8466	11.7989	39.3536	76.8108	60.0838	86.3622	93.3978	82.2418	74.3082	100	35.5944	30.1502	42.7937	79.3672	78.1525	67.7402	NaN	NaN	NaN	0			C19orf57	uc002mxl.1,uc002mxk.1	-18953	CC2D1A	5701	C19orf57	5701	C19orf57	C19orf57	0.999999	0.000982553	0.032421
10	4	2796208	2800983	4776	96.7642	13.8286	32.3498	76.2713	61.8125	86.8947	91.4661	68.6216	42.3548	50.775	48.5449	45.5738	52.8459	51.5207	50.5041	42.7148	46.4503	36.5434	55.2881	0			SH3BP2	uc003gfi.4,uc010icn.2	-12962	SH3BP2	1459	SH3BP2	1459	SH3BP2	SH3BP2	-0.260802	0.241081	0.598751
11	17	70077734	70113643	35910	92.3938	48.4733	47.4889	77.448	62.1473	78.6426	87.2321	69.2948	60.7944	34.3811	50.9279	44.8125	57.8984	60.4819	62.9758	100	70.3116	59.002	87.3445	1	SOX9	uc002jiw.3			-3517	SOX9	50778	D43770	-3517	SOX9	SOX9	-0.389449	0.0732051	0.363086
12	18	13231624	13235321	3698	96.8011	25.0559	43.6271	88.9322	59.0226	93.8531	92.0727	85.6993	21.2	NaN	NaN	NaN	NaN	82.989	88.95	28.8672	NaN	NaN	NaN	0			LDLRAD4	uc002ksb.3	-15258	BC041855	12896	LDLRAD4	12896	LDLRAD4	LDLRAD4	-0.498193	0.01829	0.180093
13	15	81475495	81492166	16672	93.8856	29.8874	41.7692	80.874	74.2571	81.9819	89.4274	65.517	52.7778	49.0735	53.9997	52.2689	56.5455	72.6358	78.268	52.3745	68.999	52.7279	76.0664	0	IL16	uc002bge.4,uc010unp.2,uc010blq.1,uc002bgg.3,uc002bgc.2,uc021ssg.1	IL16	uc002bge.4,uc010unp.2,uc010blq.1,uc002bgg.3,uc002bgc.2,uc021ssg.1	0	IL16	0	IL16	0	IL16	IL16	-0.498926	0.0180926	0.179002
14	22	43680163	43683059	2897	99.3798	41.5766	50.1185	86.9784	57.0365	89.446	98.4662	80.6308	63.8807	NaN	NaN	NaN	NaN	78.594	82.4074	NaN	NaN	NaN	NaN	0			SCUBE1	uc003bdt.2,uc003bdu.2	-97026	TTLL12	8203	BC036874	8203	BC036874	SCUBE1	-0.362289	0.0975318	0.412468
15	11	11630804	11641921	11118	95.8606	27.7101	41.3155	89.2663	52.6627	74.2096	78.5148	85.06	60.4729	100	60.8622	58.9484	64.1464	67.9869	65.7847	59.7493	64.5852	53.8699	72.9133	0			GALNT18	uc001mjo.2	-221048	USP47	1640	GALNT18	1640	GALNT18	GALNT18	-0.428314	0.0527292	0.309328
16	6	1620641	1623281	2641	90.0876	19.9032	34.3134	54.1826	57.4324	79.6742	38.2227	80.4108	60.5288	65.4246	51.7386	50.8112	52.7007	57.9775	63.922	61.861	66.9493	49.9772	75.909	1					-106676	DD413621	9961	FOXC1	9961	FOXC1		-0.509755	0.0153724	0.164029
17	5	1123828	1126898	3071	99.5133	54.4054	37.9913	59.0177	72.177	57.2162	81.4054	70.14	80.4066	90.9517	61.9267	58.3085	64.8896	82.1416	82.7411	40.1106	77.1601	72.2918	80.8863	0					-11656	SLC12A7	51822	BC032469	-11656	SLC12A7		0.233288	0.296093	0.647789
18	17	39808541	39815390	6850	89.6437	25.3036	22.8708	67.2651	66.8577	84.8167	91.1234	80.5845	13.2	NaN	NaN	NaN	NaN	68.3918	74.5785	64.4884	72.4929	60.4613	83.5694	0			JUP	uc010wfs.2	-12090	KRT42P	75508	HAP1	-12090	KRT42P	JUP	-0.414828	0.0549005	0.315599
19	1	22579535	22585884	6350	90.8138	29.2902	34.6898	72.8972	62	81.6787	82.7654	45.6205	53.4727	100	49.0047	45.9231	52.1647	69.3264	74.0085	54.1629	86.2861	74.7614	100	0					-109150	WNT4	200416	CDC42	-109150	WNT4		-0.941499	0.218835	0.576942
20	1	25257727	25258767	1041	91.4012	15.2601	30.9075	71.8208	56.6243	77.1965	90.7413	70.2469	33.6686	87.7834	54.9564	43.1202	59.9279	65.185	76.2428	69.9555	64.34	40.5837	74.4667	1	RUNX3	uc001bjq.3,uc010oen.2	RUNX3	uc001bjr.3,uc009vrj.3,uc009vrk.3,uc009vrl.1	-957	RUNX3	32708	RUNX3	-957	RUNX3	RUNX3	0.64774	0.00111667	0.0352817
21	15	81123504	81133585	10082	89.7093	17.1357	44.3409	73.8734	54.69	81.7118	78.9193	67.5577	42.8931	100	52.7692	49.1049	55.0023	73.3	79.875	38.4248	83.1781	77.4821	88.8466	0	MIR549,JB074934	uc021ssc.1,uc021ssd.1	KIAA1199	uc002bfw.1,uc010unn.1	-783	JB074934	829	MIR549	-783	JB074934	MIR549,JB074934,KIAA1199
22	5	172657465	172659560	2096	20.1399	76.8971	77.4604	30.2098	53.1678	49.4755	62.1586	51.0351	49.0776	8.41697	52.7064	35.3616	80.1465	27.162	25.1875	76.1246	30.8684	11.8186	46.9986	1			NKX2-5	uc010jjt.2,uc003mcm.2,uc011dfe.2	-177907	Y_RNA	2755	NKX2-5	2755	NKX2-5	NKX2-5
23	1	27869253	27871400	2148	93.4638	35.662	38.0845	66.8169	73.1831	94.2254	99.0563	55.5	60.1538	NaN	NaN	NaN	NaN	73.0462	76.197	NaN	64.0366	55.3091	69.2411	0			AHDC1	uc009vsy.3	-52575	WASF2	7226	AHDC1	7226	AHDC1	AHDC1	-0.492711	0.0198214	0.187466
24	19	13185658	13192650	6993	91.9588	19.2297	41.6318	58.7544	46.4769	73.8718	81.3557	65.7393	54.3973	79.4674	NaN	NaN	NaN	70.0255	69.5817	100	NaN	NaN	NaN	0			NFIX	uc002mwd.3,uc002mwe.4,uc002mwf.3,uc010xmx.2,uc002mwg.2	-36451	NACC1	21324	LYL1	21324	LYL1	NFIX	-0.81689	3.50645e-06	0.000742905
25	3	114124276	114138056	13781	78.7882	23.4341	28.2126	68.6618	60.3268	77.378	75.2906	62.7171	41.4301	NaN	44.076	42.5484	45.6668	70.6739	77.547	NaN	79.2553	54.2591	99.9435	0			ZBTB20	uc003ebn.3,uc003ebm.3,uc003ebk.3,uc003ebl.3,uc010hqp.3,uc003ebj.3	-21787	ZBTB20	112123	TIGIT	-21787	ZBTB20	ZBTB20	0.975097	0.142371	0.485898
26	3	52110680	52112683	2004	98.0597	18.4925	34.8125	76.5224	42.1194	73.5821	79.7463	96.7818	36.4717	61.5324	61.1294	57.0769	65.1005	79.3939	84.1061	46.0431	NaN	NaN	NaN	0			POC1A	uc003dcv.3,uc003dcu.3,uc003dcw.3	-11552	LINC00696	76023	POC1A	-11552	LINC00696	POC1A	0.507155	0.0189468	0.183616
27	8	1873486	1879130	5645	88.7719	27.9606	44.4908	80.7855	44.7897	77.0554	90.9194	68.7045	43.9274	57.8775	48.3339	44.0607	50.6484	81.8707	85.2727	84.5376	83.766	78.0692	89.7682	0			ARHGEF10	uc003wpr.3,uc003wps.3,uc003wpq.1,uc010lre.3,uc003wpv.3	-42913	KBTBD11	42686	ARHGEF10	42686	ARHGEF10	ARHGEF10	0.226161	0.31151	0.659281
28	10	80115765	80120857	5093	99.3957	46.6691	35.2263	62.9281	69.8759	87.9562	96	77.8806	56.8548	90.2695	29.8299	23.3439	36.5902	83.594	83.5839	70.7318	NaN	NaN	NaN	0			LINC00856,LINC00595	uc010qlp.2,uc001jzw.2	-6406	SNORA71	88681	LINC00595	-6406	SNORA71	LINC00856,LINC00595
29	16	86603276	86607994	4719	91.8942	16.3938	31.1744	66.0308	68.5879	90.9849	52.736	65.5815	45.0422	37.3572	40.9431	35.9901	45.876	64.6443	67.8838	0	60.1244	45.3445	69.1039	0	FOXL1	uc002fjr.3			-4120	FOXL1	2420	FOXC2	2420	FOXC2	FOXL1	-0.495548	0.0190164	0.183866
30	1	22672938	22678441	5504	95.5228	38.4314	40.9558	60.0593	70.3494	75.9478	62.4235	61.8438	42.8756	46.3056	57.6208	45.7496	71.0636	44.1983	44.8967	100	100	55.9769	100	0					-99902	ZBTB40	293819	CDC42	-99902	ZBTB40		-0.423831	0.049334	0.299935
31	11	11588443	11600611	12169	91.91	49.4889	38.8145	82.9256	92.5164	94.1349	96.2585	71.5369	63.4268	48.451	51.8551	44.1407	57.4046	74.1549	74.4364	65.0026	69.1946	61.8152	79.8986	0			GALNT18	uc001mjo.2	-213539	CSNK2A3	42950	GALNT18	42950	GALNT18	GALNT18	-0.297306	0.179042	0.533123
32	6	39193212	39196340	3129	89.9826	14.113	21.6154	70.0087	50.9911	88.1966	83.844	30.3962	22.0625	100	35.8717	31.8744	40.7224	41.1284	38.3063	31.1605	33.7287	25.0099	46.3318	0	KCNK5	uc003oon.3	KCNK5	uc003oon.3	-110347	SAYSD1	911	KCNK5	911	KCNK5	KCNK5	-0.99082	0.0863273	0.391447
33	11	475600	477861	2262	99.155	24.4264	39.7025	82.0233	73.1705	97.8682	97.3659	94.9225	43.2828	90.9939	54.2042	51.8049	56.849	86.3065	90.6535	72.0633	83.4604	75.6779	89.9356	0			PTDSS2	uc001lpj.3,uc009ybv.1	-33589	ANO9	25321	PTDSS2	25321	PTDSS2	PTDSS2	0.132824	0.555689	0.798348
34	7	28101945	28121983	20039	90.6338	47.4155	55.2536	86.8402	72.4667	87.2066	82.5467	86.1856	74.6166	63.3274	66.303	61.3098	69.0338	80.503	81.7463	66.7207	95.704	79.6106	100	0			JAZF1	uc003szn.3	-70270	JAZF1	35855	U6	35855	U6	JAZF1	-0.213239	0.340681	0.67962
35	7	27232857	27238301	5445	75.8537	11.3923	5.26316	25.5502	24.4976	13.6794	32.9163	78.2124	23.896	11.948	NaN	NaN	NaN	30.101	21.97	3.85408	25.6575	16.1108	46.269	1	HOTTIP	uc022aau.1	HOXA13	uc003szb.1	-1738	HOTTIP	1424	HOXA13	1424	HOXA13	HOTTIP,HOXA13
36	17	70434803	70437444	2642	95.4396	28.6517	34.6154	68.5934	77.6629	96.5495	100	96.1923	60.274	73.6682	NaN	NaN	NaN	82.2716	84.4	56.162	NaN	NaN	NaN	0			LINC00673	uc002jiz.2	-723715	SSTR2	35924	Mir_584	35924	Mir_584	LINC00673
37	19	42389862	42393818	3957	89.5969	30.6142	30.88	78.542	60.8779	76.4046	72.1603	45.9649	58.686	NaN	21.9575	15.3359	24.5825	55.4831	60.6557	68.3676	50.523	38.4569	59.7538	0			ARHGEF1	uc002orx.3,uc002ory.3,uc002orz.3,uc002osa.3,uc002osb.3,uc002orw.1	-5603	ARHGEF1	1417	ARHGEF1	1417	ARHGEF1	ARHGEF1	-0.393142	0.0702885	0.356293
38	1	13863030	13868556	5527	92.8365	38.9299	29.9379	70.319	80.1195	90.2075	74.8344	38.482	62.1704	100	44.1882	41.4647	47.9888	83.0127	85.4459	51.7896	NaN	NaN	NaN	0					-22788	LRRC38	126124	PRAMEF20	-22788	LRRC38
39	21	36235920	36242334	6415	97.0324	42.1905	44.4225	60.0733	57.6911	83.5707	90.5348	72.1935	52.5093	100	71.0817	69.8379	71.9654	70.6292	74.7941	67.1569	NaN	NaN	NaN	0			RUNX1	uc002yuk.4,uc010gmv.3,uc002yuj.4,uc010gmu.3,uc002yum.1,uc010gmw.1,uc002yuh.3,uc002yuo.1,uc002yur.1	-29022	RUNX1	4150	AX813477	4150	AX813477	RUNX1	-0.524475	0.0122161	0.145069
40	4	1031861	1034997	3137	83.9325	23.1739	32.9193	83.9325	47.0798	88.5521	74.2065	31.0559	41.8527	80.6778	NaN	NaN	NaN	75.8344	84.3585	59.2747	65.7448	46.9831	78.5651	0					-44637	SLC26A1	25928	FGFRL1	25928	FGFRL1		-0.709474	0.000217639	0.0128729
41	5	172921693	172927422	5730	89.3292	23.8075	55.9938	77.441	68.6604	68.9341	84.5283	68.755	46.7721	97.4418	51.3698	44.8988	54.2528	73.1	78.9437	58.2908	75.2676	65.2537	81.4202	0					-79223	LOC285593	116244	BOD1	-79223	LOC285593		-0.391614	0.0714839	0.359251
42	12	124984180	124989320	5141	87.2811	31.9896	41.5493	55.0627	59.3534	90.5684	88.5374	77.6844	54.6032	100	NaN	NaN	NaN	78.3137	80.5627	80.2584	76.0176	66.2756	82.0633	0	NCOR2	uc010tba.2	NCOR2	uc010tbb.2,uc021rgc.1,uc010tbc.2,uc001ugj.1,uc001ugk.1	-4266	NCOR2	13520	NCOR2	-4266	NCOR2	NCOR2	-0.600478	0.0039991	0.0758858
43	20	13322453	13327630	5178	94.2713	40.5263	35.2385	72.0073	57.985	76.8992	90.3704	78.5225	61.9327	100	NaN	NaN	NaN	75.2121	81.8	NaN	NaN	NaN	NaN	0			TASP1	uc010zri.1	-438041	NDUFAF5	120036	ISM1	120036	ISM1	TASP1	0.256752	0.274506	0.630249
44	10	5687002	5691011	4010	91.8673	25.9393	54.436	66.5587	72.0239	85.3721	98.0474	63.5435	44.7339	57.4493	60.6764	48.8987	72.4263	76.1875	77.8571	71.4971	78.1772	62.2249	90.604	0			ASB13	uc001iih.2,uc001iig.2,uc001iii.2,uc009xic.2	-35789	FAM208B	17547	ASB13	17547	ASB13	ASB13	-0.387883	0.100809	0.41866
45	16	1133340	1139087	5748	86.4646	27.8013	29.3024	65.2834	64.5279	82.1541	86.383	65.1298	51.626	71.7549	58.2019	45.1696	65.1095	78.9764	82.1661	53.6626	70.8521	46.7503	93.6015	0	BC084558	uc002ckp.1	C1QTNF8	uc010uuw.1	-4609	BC084558	4560	SSTR5	4560	SSTR5	BC084558,C1QTNF8	0.546725	0.0154243	0.164286
46	2	200236735	200244763	8029	42.9429	93.0286	99	57.2952	40.3619	60.6381	51.4857	35.2727	88.023	NaN	NaN	NaN	NaN	78.1771	74.9444	NaN	NaN	NaN	NaN	0			SATB2	uc002uuz.2,uc002uva.2,uc002uuy.2,uc010fsq.2	-244490	BC035629	76056	SATB2	76056	SATB2	SATB2	-0.263109	0.236792	0.594722
47	20	50105191	50113840	8650	91.5329	35.0218	48.5047	76.195	82.0592	91.5325	97.2315	73.2059	59.7192	100	58.6178	56.9935	62.5463	62.6623	62.1646	85.7583	94.8988	71.6315	100	1			NFATC2	uc010zyy.3,uc010zyx.3,uc010zyz.3,uc002xwe.4,uc010zyv.3,uc002xwc.4,uc010zyw.3,uc002xwd.4	-35677	MIR3194	45418	NFATC2	-35677	MIR3194	NFATC2	-0.375099	0.0854094	0.389523
48	9	117028707	117043010	14304	91.1589	44.8859	46.7556	NaN	83.5368	91.5084	96.5188	81.381	66.1121	100	66.2118	62.9361	67.9286	80.5171	82.516	71.3474	83.6126	77.1828	89.9699	0			COL27A1	uc011lxl.2,uc004bii.3	-26680	COL27A1	56994	MIR455	-26680	COL27A1	COL27A1	-0.725036	0.000134892	0.00927883
49	16	4729340	4734086	4747	93.3628	37.7506	43.2453	77.2108	70.0071	88.5386	99.8398	73.8243	54.6011	100	68.2777	66.459	70.8039	70.9121	72.0748	37.2754	70.5984	56.3188	77.3365	1			MGRN1	uc002cxa.3,uc002cwz.3,uc010uxo.2,uc010uxp.2,uc010uxq.2	-9607	NUDT16L1	16218	ANKS3	-9607	NUDT16L1	MGRN1	-0.472426	0.0264082	0.217931
50	19	1463333	1466954	3622	87.707	39.3705	25.2988	78.1783	86.0815	86.7794	82.4461	75.6804	40.0524	59.1392	48.1034	39.9467	57.2819	47.9201	57.7338	49.4531	58.0637	42.8634	69.0459	1			APC2,C19orf25	uc002lsr.1,uc002lss.1,uc002lst.1,uc002lsu.1,uc010xgn.1	-24210	REEP6	12046	APC2	12046	APC2	APC2,C19orf25	0.987267	0.101699	0.420189
51	7	27983117	27995002	11886	98.6743	35.3829	53.0629	83.4581	86.9153	90.3771	91.5829	74.2294	61.2105	NaN	NaN	NaN	NaN	86.5123	85.241	NaN	NaN	NaN	NaN	0			JAZF1	uc003szn.3,uc003szm.3	-280497	HIBADH	36673	JAZF1	36673	JAZF1	JAZF1	0.358274	0.101581	0.420117
52	13	110994947	110996727	1781	96.7302	37.5806	57.4127	87.4921	72.4444	91	89.5082	87.6885	55.6275	NaN	52.63	49.1326	55.782	73.9048	84.7302	92.2296	NaN	NaN	NaN	0			COL4A2	uc001vqx.3	-35451	COL4A1	35317	COL4A2	35317	COL4A2	COL4A2	-0.454606	0.0335363	0.247204
53	6	3243114	3247868	4755	85.8582	27.8296	41.5109	83.9007	67.4326	76.8058	89.2086	66.9594	69.9036	NaN	52.4325	46.3053	57.8836	83.7704	86.1691	NaN	74.6713	42.8118	93.9587	0					-11293	PSMG4	18129	TUBB2A	-11293	PSMG4		-0.569875	0.00562639	0.092291
54	16	1586267	1589941	3675	92.3096	34.2094	46.5901	48.1851	52.212	91.4216	95.4	87.6948	62.2357	67.4965	51.1342	49.9486	54.5151	72.1895	71.7631	87.1838	63.7765	55.6903	72.7651	1			IFT140,TMEM204	uc002cmb.3,uc002clz.3,uc002cmc.3,uc002cmd.3	-47799	PTX4	2610	TMEM204	2610	TMEM204	IFT140,TMEM204	0.364809	0.0950526	0.408039
55	8	142306337	142309752	3416	83.0581	29.9745	29.9873	80.6013	60.1457	79.9338	93.1523	81.5429	55.1538	100	51.3279	49.5178	54.3321	74.4145	75.7785	63.0989	72.978	60.5658	80.1177	0					-40895	LOC731779	58271	GPR20	-40895	LOC731779		0.259695	0.243155	0.600739
56	21	40019739	40021446	1708	90.5775	33.8028	40.9155	84.3973	65.4658	94	65.9041	65.6515	49.4576	NaN	NaN	NaN	NaN	76.6164	87.6	NaN	NaN	NaN	NaN	0			ERG	uc021wjd.1,uc011ael.2,uc002yxb.3,uc010gnw.3,uc010gnx.3,uc002yxc.4,uc010gnz.3	-62870	ERG	11145	ERG	11145	ERG	ERG	-0.60428	0.00289616	0.0624879
57	17	70857026	70862063	5038	90.5051	39.5155	55.8969	93.0909	76.6667	96.6289	94.4845	74.6067	74.4789	68.5206	49.6093	46.762	52.5309	80.2065	85.2308	98.1661	NaN	NaN	NaN	0			SLC39A11	uc002jjb.3,uc002jja.3	-220415	LINC00511	226790	SLC39A11	-220415	LINC00511	SLC39A11	-0.488549	0.0210515	0.193855
58	15	68656276	68659606	3331	86.646	36.4054	55.5752	64.2432	58.4779	85.6937	76.9459	87.866	52.9348	NaN	51.7789	49.0922	52.8116	60.0619	65.4388	NaN	NaN	NaN	NaN	0			ITGA11	uc002ari.3,uc010bib.3	-106727	CLN6	64886	ITGA11	64886	ITGA11	ITGA11	-0.698344	0.000300915	0.0157399
59	17	42644021	42646625	2605	34.5597	85.2963	98.3636	52.9781	41.9927	54.1825	83.9421	40.5676	94.5556	NaN	NaN	NaN	NaN	82.0672	79.2426	100	74.3315	70.6684	80.7558	0					-63064	GPATCH8	9210	FZD2	9210	FZD2		-0.127365	0.572188	0.80682
60	19	39798157	39799463	1307	89.4939	20.8118	2.34783	89.537	69.7922	71.1137	26.9729	70.0769	8.91057	18.7892	11.5579	9.81171	13.8907	57.3412	81.1176	22.2156	76.6852	53.4589	95.5664	1			LRFN1	uc002okw.2	-33644	SAMD4B	6513	LRFN1	6513	LRFN1	LRFN1	-0.847532	0.356175	0.689926
61	2	54611261	54618290	7030	91.5338	28.4444	57.1037	79.4667	89.3165	74.1679	79.7368	52.9421	49.0517	NaN	46.7149	40.432	51.9861	76.5194	81.806	NaN	83.8902	63.0159	94.0144	0					-65163	SPTBN1	53191	C2orf73	53191	C2orf73		-0.43532	0.0428758	0.279688
62	10	73788787	73798371	9585	88.0066	33.746	36.4823	73.6527	59.537	82.3151	92.9801	54.3529	74.384	58.5945	46.7642	37.8278	56.6311	81.8742	85.1941	81.7114	NaN	NaN	NaN	0			ANAPC16	uc021psn.1	-23476	BC127952	50001	SPOCK2	-23476	BC127952	ANAPC16	-0.572474	0.00536428	0.089991
63	6	160692512	160700324	7813	97.7602	42.8125	43.4277	80.6845	53.6796	90.0229	82.6629	95.2901	69.42	100	66.3747	63.5037	69.7297	77.5698	82.7267	76.2664	72.1577	59.8298	85.4181	0					-12549	SLC22A2	149650	SLC22A1	-12549	SLC22A2
64	20	61451037	61455428	4392	82.445	24.7512	42.6256	69.7767	56.0233	67.7371	97.8708	70.7257	39.3243	61.3755	29.7684	26.6492	32.689	73.1527	79.2857	34.9779	60.1162	44.019	73.5261	1			COL9A3	uc002ydm.3	-12342	COL9A3	2624	COL9A3	2624	COL9A3	COL9A3	-0.999942	0.00684854	0.103505
65	18	369763	378566	8804	91.8651	33.8894	55.235	67.7653	63.1395	83.0188	72.2891	44.885	40	NaN	NaN	NaN	NaN	71.5714	77.0512	NaN	NaN	NaN	NaN	0			COLEC12	uc002kkm.3	-101704	THOC1	122163	COLEC12	-101704	THOC1	COLEC12	-0.3533	0.106765	0.429554
66	9	128817099	128822438	5340	84.1213	29.5314	38.1799	NaN	61.6667	86.8465	89.5362	80.4732	62.2227	61.8767	53.4835	48.4879	57.6025	66.9819	74.8527	43.68	80.8753	50.9163	100	0					-266684	MVB12B	139135	PBX3	139135	PBX3		-0.666857	0.000700151	0.0265254
67	3	184281130	184285305	4176	87.3588	13.2815	3.78195	33.6489	53.9323	35.5338	77.9843	28.7355	21.9717	100	45.9871	38.3033	50.5102	67.2047	78.7323	NaN	100	66.1477	100	0			EPHB3	uc003foz.3	-185198	THPO	1544	EPHB3	1544	EPHB3	EPHB3	-0.83005	1.76281e-06	0.000441361
68	16	2141346	2143546	2201	89.1435	33.1918	48.7806	67.5592	71.358	92.081	84.3547	67.4612	53.6	64.9658	55.3402	50.0842	60.146	84.4531	90.5796	87.3528	76.2683	69.5229	81.7271	1	MIR1225	uc021tap.1	TCRBV20S1,PKD1	uc021tak.1,uc002cos.1,uc002cot.1,uc010bse.1	-1061	MIR1225	8649	TSC2	-1061	MIR1225	MIR1225,TCRBV20S1,PKD1	-0.233863	0.294869	0.646894
69	20	17599706	17608348	8643	84.7073	43.7155	53.8238	78.7992	66.5501	87.9197	99.8124	76.0357	70.9724	81.0528	62.514	60.4032	64.679	86.0593	86.6603	81.1868	NaN	NaN	NaN	0	RRBP1	uc002wpt.1,uc010zrp.1	RRBP1	uc002wpv.1,uc002wpw.1,uc010gcl.1,uc002wpu.3,uc010gcm.1,uc002wpt.1,uc010zrp.1	0	RRBP1	0	RRBP1	0	RRBP1	RRBP1	-0.680418	0.000961549	0.0320151
70	11	12896987	12900051	3065	99.1887	46.4906	50.9412	99.5849	68.3585	90.6792	98.9623	90.2619	78.4583	NaN	65.1671	55.3944	73.7196	80.0755	81.0784	95.3459	NaN	NaN	NaN	0	TEAD1	uc001mkk.4,uc009ygl.3	TEAD1	uc021qdx.1	-938	TEAD1	26484	SCARNA16	-938	TEAD1	TEAD1	-0.394261	0.0694224	0.354326
71	22	47394427	47395294	868	30.8358	95.806	93.3582	40.4925	19.1194	55.6567	67.4478	79.5231	80.0566	100	NaN	NaN	NaN	78.3582	89.9831	NaN	NaN	NaN	NaN	0			TBC1D22A	uc003bib.3,uc010haf.3,uc003bie.3,uc010hag.3,uc003bif.3	-82511	FLJ32756	224604	TBC1D22A	-82511	FLJ32756	TBC1D22A	-0.169223	0.451541	0.743281
72	9	130279138	130280988	1851	95.3895	36.6022	54.011	NaN	68.8454	93.6598	97.1765	99.0476	70.6966	NaN	55.1655	51.6154	61.7946	90.6458	90.7423	NaN	NaN	NaN	NaN	0			FAM129B	uc004bri.3,uc004brh.3,uc004brj.4	-22168	AX747547	21663	LRSAM1	21663	LRSAM1	FAM129B	-0.379999	0.0810829	0.380244
73	17	80846683	80848607	1925	94.9259	37.3969	61.2302	79.6115	74.036	84.8777	98.6815	90.8	50	NaN	NaN	NaN	NaN	84.5827	88.3235	88.324	77.8585	69.2178	82.0037	0			TBCD	uc002kfz.3,uc002kfy.1,uc002kfx.1	-5093	TBCD	58797	B3GNTL1	-5093	TBCD	TBCD	0.23324	0.296194	0.647853
74	21	48039570	48044907	5338	90.446	12.8686	47.9281	73.6434	86.6383	86.1727	66.518	51.7236	60.5345	NaN	24.9728	15.3685	42.7811	65.8248	69.9275	NaN	NaN	NaN	NaN	0					-10599	PRMT2	55875	DIP2A	-10599	PRMT2		-0.580673	0.0046032	0.0823374
75	20	34755399	34760820	5422	92.6763	53.7931	40.9448	86.3655	67.8102	84.3901	93.2878	99.3984	75.0973	100	48.1547	42.1292	54.4715	83.7538	86.8125	NaN	NaN	NaN	NaN	0			EPB41L1	uc002xeu.3,uc002xev.3,uc002xez.4,uc002xex.3,uc002xew.3,uc010zvo.1,uc002xey.3,uc002xfb.3	-11744	AX746683	12738	EPB41L1	-11744	AX746683	EPB41L1	-0.990121	1.1214e-17	6.02883e-14
76	2	173305865	173312762	6898	98.0115	52.3149	41.1017	86.8811	66.8254	91.4798	86.3486	74.3356	78.5217	NaN	59.4482	53.544	65.5504	82.3073	86.3218	21.4742	75.921	61.6101	100	0			ITGA6	uc010zdy.1,uc002uho.1,uc002uhp.1,uc010fqk.1	-22939	ITGA6	13552	ITGA6	13552	ITGA6	ITGA6	-0.585308	0.00421433	0.0783636
77	8	21975249	21977669	2421	97.9574	42.7589	41.3931	67.349	60.0414	72.1611	99.9858	75.7179	73.3308	54.5165	67.9155	64.0798	72.9259	78.2192	75.9247	86.332	76.1356	58.8174	95.356	0			HR	uc003xas.3,uc003xat.3	-7793	NUDT18	10896	HR	-7793	NUDT18	HR
78	9	131465716	131471292	5577	90.3278	35.6601	42.5344	NaN	63.658	78.1759	93.2184	70.1029	72.7993	86.4076	51.6012	48.8859	55.713	76.2148	80.6587	87.0479	81.2115	68.5093	93.9878	1	PKN3	uc004bvw.3,uc010myh.3,uc022bom.1	PKN3	uc004bvw.3,uc010myh.3,uc022bom.1	-8295	Y16709	915	PKN3	915	PKN3	PKN3	-0.596913	0.00335936	0.0682492
79	12	63121776	63128339	6564	93.9104	25.6692	53.7786	72.4255	82.2168	79.6454	72.2296	48.6667	43	NaN	NaN	NaN	NaN	75.7829	80.9924	52.2718	81.2795	75.7561	85.7348	0			PPM1H	uc001srk.3	-124562	C12orf61	124311	MIRLET7I	124311	MIRLET7I	PPM1H	-0.298989	0.187973	0.543549
80	15	89333945	89344957	11013	99.0854	44.4961	53.587	76.069	75.9377	78.6423	90.3198	85.5046	63.4486	48.6182	53.325	50.1711	57.0303	73.7095	76.1352	81.3083	99.1833	83.6983	100	0	ACAN	uc010upo.1,uc010upp.1,uc002bna.2,uc002bmx.3			-1716	ACAN	93813	HAPLN3	-1716	ACAN	ACAN	0.338689	0.123112	0.456953
81	2	238451708	238456640	4933	99.299	38.3294	47.1778	66.2222	83.3592	82.5556	91.6701	62.1625	69.661	NaN	62.8007	59.8701	66.8099	78.732	76.6771	38.8549	NaN	NaN	NaN	0			MLPH	uc002vws.3,uc002vwt.3,uc002vwu.3,uc002vwv.3,uc010fyt.1,uc002vww.3,uc002vwx.3	-18576	PRLH	25037	MLPH	-18576	PRLH	MLPH	-0.999845	0.0112145	0.138321
82	9	136678441	136679985	1545	95.2261	50.5714	44.0672	NaN	75.7603	100	91.7368	88.7542	75.6168	44.4764	64.9917	62.1336	69.5381	83.2521	85.4444	82.5198	76.119	68.6659	82.9889	0			VAV2	uc004ces.3,uc004cer.3	-23092	VAV2	176957	DBH	-23092	VAV2	VAV2	0.4234	0.0495902	0.3006
83	5	177758942	177765472	6531	93.8675	35.5517	50.25	74.8735	56.179	80.6641	90.0988	72.4135	55.0097	96.7763	55.6946	53.8432	57.255	69.355	76.9729	40.4059	69.3299	57.6254	80.8785	1			COL23A1	uc021yiy.1,uc021yiz.1	-61578	COL23A1	127409	HNRNPAB	-61578	COL23A1	COL23A1	-0.994296	0.06803	0.350735
84	7	2677134	2679925	2792	89.9179	27.3318	49.7725	61.1435	56.7005	70.3971	71.3707	73.5632	44.3333	62.7455	NaN	NaN	NaN	70.8349	73.2222	61.1332	71.9241	61.0509	80.0896	0			TTYH3	uc003smp.3	-7126	TTYH3	5532	TTYH3	5532	TTYH3	TTYH3	0.241108	0.279729	0.634342
85	18	390558	401592	11035	90.3842	30.2488	45.1268	58.5411	63.7586	81.1659	77.6453	53.5949	21.6667	NaN	NaN	NaN	NaN	71.395	74.9898	39.1306	NaN	NaN	NaN	0			COLEC12	uc002kkm.3	-122499	THOC1	99137	COLEC12	99137	COLEC12	COLEC12	-0.370929	0.0892256	0.397323
86	21	44880921	44884093	3173	86.7333	26.9013	32.6455	72.44	44.08	89.4311	86.2651	54.1319	49.2613	77.7931	43.4775	41.9947	44.9366	71.4955	82.0493	30.7789	NaN	NaN	NaN	0			LINC00313	uc002zdh.1	-33919	SIK1	11018	LINC00319	11018	LINC00319	LINC00313
87	1	210425511	210426358	848	95.5941	13.5051	18.9208	69.5545	79.0693	88.9505	77.0693	87.5625	50.5109	13.2159	43.3502	32.0978	58.3317	30.3762	20.6535	84.0489	43.9793	23.2825	59.0641	0					-75237	HHAT	14382	SERTAD4	14382	SERTAD4		-0.12063	0.592832	0.816755
88	9	4844221	4851574	7354	91.1043	55.094	40.7203	86.359	73.2	96.7304	84.5321	56.3458	68.2323	36.5043	47.8145	44.7479	53.4437	78.3824	78.1538	96.4451	NaN	NaN	NaN	0	MIR101-2	uc003ziu.1	RCL1,MIR101-2	uc003zis.2,uc010mhl.1,uc003ziu.1	0	MIR101-2	0	MIR101-2	0	MIR101-2	MIR101-2,RCL1	-0.676527	0.000545956	0.0228527
89	16	84617707	84620416	2710	94.3564	32.4078	43.4356	65.2178	64.6796	87.1553	95.5876	89.7041	62.3452	100	NaN	NaN	NaN	75.3235	78.233	72.0907	NaN	NaN	NaN	0			COTL1	uc002fid.3	-61714	KLHL36	31253	COTL1	31253	COTL1	COTL1	-0.199485	0.373441	0.700501
90	11	34201196	34205879	4684	98.6116	35.136	35.776	76.7154	77.935	98.5041	88.4298	78.8151	63	100	64.6167	61.2754	68.5176	77.4435	80.7373	82.1356	NaN	NaN	NaN	0			ABTB2	uc001mvl.2	-254592	CAT	74086	NAT10	74086	NAT10	ABTB2	-0.594007	0.00355842	0.0705667
91	12	133125751	133128841	3091	93.5547	42.3656	39.0394	75.6441	64.4057	89.8826	95.3764	87.7046	77.4554	76.012	54.9537	48.6038	59.61	88.1459	90.9893	82.9908	90.0268	82.3739	94.81	1			FBRSL1	uc001ukf.3	-66561	P2RX2	58196	LRCOL1	58196	LRCOL1	FBRSL1	-0.202205	0.366826	0.696642
92	16	51783030	51789632	6603	34.5354	83.2871	89.5347	76.0515	63.5941	67.5258	82.6796	37.9451	62.037	NaN	NaN	NaN	NaN	54.1609	61.8837	NaN	51.0446	35.0172	72.5412	0					-77556	7SK	318215	C16orf97	-77556	7SK		0.808617	0.400433	0.716278
93	19	11031213	11033525	2313	97.2087	40.0861	58.4179	70.7156	59.455	78.1675	97.1327	80.8693	66.6847	76.7122	54.0445	47.9149	57.3524	86.1442	89.3575	69.8124	79.0496	74.2435	83.2006	1	DQ597473	uc021upb.1	CARM1,YIPF2,DQ597473	uc002mpz.3,uc010dxn.3,uc002mqa.3,uc002mqc.3,uc002mqb.3,uc021upb.1	0	DQ597473	0	DQ597473	0	DQ597473	DQ597473,CARM1,YIPF2	0.186121	0.406928	0.719828
94	3	30649533	30658854	9322	81.7176	24.7638	24.0305	55.0472	72.3893	79.016	62.16	71.7431	64.7474	NaN	42.5094	38.1074	45.0336	61.7593	60.4107	NaN	100	100	100	0			TGFBR2	uc003cen.3,uc003ceo.3,uc021wut.1	-915636	STT3B	1540	TGFBR2	1540	TGFBR2	TGFBR2	-0.414741	0.0615651	0.334136
95	20	31056835	31059141	2307	92.5888	36.3619	38.243	74	43.1333	84.4766	92.243	56.0444	61.2959	69.1307	38.1469	35.8036	40.0623	55.9065	60.3271	42.7604	NaN	NaN	NaN	0			C20orf112	uc031rss.1,uc002wxw.1,uc002wxu.5,uc002wxv.5	-116139	LOC149950	12244	C20orf112	12244	C20orf112	C20orf112
96	7	4742585	4743054	470	99.6667	39.1818	34.1818	71.9697	93.1515	72.8788	84.6774	100	51.4074	NaN	NaN	NaN	NaN	70.0938	78.9032	NaN	NaN	NaN	NaN	0			FOXK1	uc003sna.1,uc003snc.1,uc003snb.1	-72207	AP5Z1	20656	FOXK1	20656	FOXK1	FOXK1
97	15	89253047	89264289	11243	90.7692	41.7093	37.4364	73.7973	65.1329	86.2475	81.6209	94.0074	54.4306	100	60.7506	54.2153	66.5177	77.8417	81.1187	81.8457	NaN	NaN	NaN	0					-82384	ACAN	70771	ISG20	70771	ISG20		0.353275	0.106792	0.429592
98	1	6145131	6148150	3020	95.0516	42.2848	25.604	74.0559	55.5031	77.3631	97.4331	67	70.1783	81.1609	55.1549	53.4438	55.9105	75.25	86.3014	50.8283	83.4456	68.4348	95.8982	0			KCNAB2	uc009vlv.2,uc001alv.2,uc001alw.2,uc001alu.3,uc001alx.2,uc001aly.2,uc009vlw.2	-92598	NPHP4	39151	KCNAB2	39151	KCNAB2	KCNAB2	0.437252	0.041858	0.276891
99	20	31473745	31480163	6419	97.1713	44.2629	60.5146	71.8492	67.6158	83.4743	85.2938	94.6691	78.5325	77.1862	64.6441	58.5188	69.7751	83.1965	85.5	26.7824	NaN	NaN	NaN	0					-115220	BPIFB2	66047	MAPRE1	66047	MAPRE1		-0.211446	0.357523	0.690989
100	4	1016143	1021546	5404	94.9331	47.3996	64.4212	80.4497	74.3884	92.9772	97.2998	75.0787	69.3497	81.654	NaN	NaN	NaN	87.2086	89.9646	77.3762	82.4682	74.5695	88.1713	1			FGFRL1	uc003gce.3,uc003gcf.3,uc003gcg.3,uc010ibo.3	-28919	SLC26A1	10210	FGFRL1	10210	FGFRL1	FGFRL1	0.307722	0.163569	0.51396
101	7	105278393	105284801	6409	88.7764	34.7469	37.3021	72.2573	55.4142	88.1826	83.2267	85.8604	60.0776	57.6354	NaN	NaN	NaN	85.183	90.2363	91.3253	81.6597	76.0405	85.6979	0	ATXN7L1	uc011klq.1	ATXN7L1	uc003vde.2,uc003vdf.2,uc003vdh.4,uc011klr.1,uc011klq.1	0	ATXN7L1	0	ATXN7L1	0	ATXN7L1	ATXN7L1	-0.678647	0.00071932	0.0269548
102	5	139062715	139064216	1502	91.0492	41.3443	34.6271	46.5738	93.5246	69.541	79.5738	37.9074	40.6415	NaN	64.4329	61.0423	68.0237	62.0536	66.3571	NaN	55.0818	45.2587	63.6481	0					-111189	PSD2	34198	CXXC5	34198	CXXC5		-0.412798	0.729103	0.88556
103	14	77472141	77483182	11042	95.0654	44.2092	54.2766	84.2705	58.0642	74.9174	97.2602	76.7292	67.3243	79.0555	NaN	NaN	NaN	84.4653	83.967	73.5142	100	74.6451	100	0					-81395	KIAA1737	11860	IRF2BPL	11860	IRF2BPL		-0.304904	0.167659	0.519144
104	20	47386062	47390215	4154	82.7122	36.3566	16.2128	82.3237	63.7737	83.9929	67.4406	42.6308	78.3115	0	36.4995	27.7329	49.7614	57.844	60.9855	NaN	NaN	NaN	NaN	0			PREX1	uc002xtw.1	-112944	PREX1	54205	PREX1	54205	PREX1	PREX1	-0.73854	8.67556e-05	0.00687268
105	1	27308701	27311779	3079	30.0381	85.198	99.01	68.3495	42.7619	69.219	72.3398	66.2727	75.163	37.5065	NaN	NaN	NaN	80.283	82.8857	NaN	NaN	NaN	NaN	0			BC016143	uc021ojq.1	-8415	TRNP1	27554	FAM46B	-8415	TRNP1	BC016143
106	2	97573746	97580756	7011	92.5593	46.7807	59.0337	83.9043	63.1782	78.4153	86.064	83.0814	73.8245	80.279	60.2693	58.6427	63.6407	76.9544	75.4021	29.7276	NaN	NaN	NaN	0			FAM178B	uc002sxl.4,uc002sxk.4	-9876	FAM178B	36482	FAM178B	-9876	FAM178B	FAM178B
107	9	137304448	137306922	2475	94.8195	30.4234	31.1691	NaN	56.3577	83.4526	84.031	91.6935	43.9512	98.5136	NaN	NaN	NaN	76.2014	84.587	60.3912	NaN	NaN	NaN	0	RXRA	uc004cfd.1	RXRA	uc004cfb.2,uc004cfc.1	-2081	RXRA	6021	RXRA	-2081	RXRA	RXRA	0.394707	0.0690793	0.353381
108	5	179036326	179039249	2924	88.1203	27.8741	44.1407	71.4672	88.2263	65.8	77.7874	85.4322	61.9314	77.3868	51.9526	44.3836	58.1374	75.925	76.0826	96.7865	68.6706	60.484	77.2663	0			RUFY1	uc003mka.2,uc003mkb.2,uc003mkc.2,uc003mkd.2	-39293	AX747879	5684	HNRNPH1	5684	HNRNPH1	RUFY1	-0.476826	0.0248493	0.211216
109	9	132375684	132377175	1492	88.0723	9.31034	19.5402	NaN	42.2414	75.9663	70.6835	92.9857	42.4286	71.5955	35.7153	32.155	38.4519	67.1011	75.5843	44.6738	65.4365	54.1018	73.0657	0			C9orf50	uc004byc.4,uc022boo.1	-11259	NTMT1	5880	C9orf50	5880	C9orf50	C9orf50
110	1	27917471	27921806	4336	86.8808	24.5629	27.543	61.2649	38.5101	67.7219	71.731	21.2273	47.9478	29.9674	NaN	NaN	NaN	75.855	81.3923	69.767	65.9875	59.5542	70.595	0			AHDC1	uc009vsy.3,uc009vsz.1,uc001boh.1	-38845	AHDC1	8337	AHDC1	8337	AHDC1	AHDC1	-0.493417	0.0196184	0.186605
111	11	45954587	45956020	1434	76.5385	18.8154	23	67.7612	61.2537	67.4328	87.2537	89.4035	61.9091	100	40.1553	37.7267	42.5098	79.9219	81.4194	70.017	NaN	NaN	NaN	0			PHF21A	uc001ncb.4,uc001ncc.4,uc009ykx.3,uc001nca.1	-14913	PEX16	8883	GYLTL1B	8883	GYLTL1B	PHF21A	0.0541111	0.810979	0.923302
112	3	13198900	13203348	4449	98.8496	34.4094	50.2411	58.2086	51.1898	95.7554	95.1654	89.386	68.8092	52.3208	52.5761	48.1473	56.4425	80.4429	83.6241	49.8059	66.3998	56.04	74.7514	0					-84283	IQSEC1	192846	NUP210	-84283	IQSEC1		-0.711564	0.00043432	0.0198138
113	4	7286862	7289083	2222	96	26.6043	46.1898	81.9281	76.1583	92.4532	91.814	60.7323	39.0769	99.7276	58.4721	50.2161	67.4635	59.4565	77.029	88.1142	81.8692	59.7907	100	0			SORCS2	uc003gkb.4	-23093	MIR4798	36826	TRNA_Pseudo	-23093	MIR4798	SORCS2
114	2	234388408	234391471	3064	94.3185	32.8774	31.7682	67.3312	46.7006	75.7421	78.0382	86.0347	51.7926	61.7435	NaN	NaN	NaN	79.589	86.7273	71.427	74.5796	59.3051	87.0812	0			USP40	uc010zmr.2,uc002vul.3	-134819	UGT1A8	6815	USP40	6815	USP40	USP40	0.39816	0.0664674	0.346658
115	10	123778147	123780468	2322	97.8803	32.8151	41.0085	74.1849	62.6555	93.5966	91.1624	31.6261	49.8468	53.6587	47.6136	38.8672	51.9115	60.8519	64.8803	66.6494	71.6389	57.2811	83.1197	0			TACC2	uc001lfv.3,uc001lfw.3,uc009xzx.3,uc010qtv.2	-43404	NSMCE4A	29459	TACC2	29459	TACC2	TACC2	-0.278751	0.209037	0.566867
116	10	12781583	12783721	2139	84.5692	20.2857	51.2063	78.0462	80.7385	68.9692	78.0317	75.4426	35.2453	34.1837	NaN	NaN	NaN	75.6071	82.8364	NaN	NaN	NaN	NaN	0			CAMK1D	uc001ilo.3,uc001iln.3	-91411	LOC283070	160832	MIR4480	-91411	LOC283070	CAMK1D	0.148567	0.543845	0.792446
117	5	149314719	149325974	11256	94.0516	48.244	51.1455	74.2322	62.7814	64.6884	92.1053	72.3886	67.7821	24.4016	64.2527	60.789	67.0507	75.6337	73.5388	100	64.4944	57.1325	75.6806	0	PDE6A	uc003lrg.4,uc021yfs.1	PDE6A	uc003lrg.4,uc021yfs.1	0	PDE6A	0	PDE6A	0	PDE6A	PDE6A	1	0	0
118	5	133914948	133916360	1413	93.5775	26.7391	30.1471	82.9718	55.2206	81.6027	100	100	47.6923	47.6923	39.188	37.3145	42.3542	80.7812	84.7353	NaN	56.0738	38.0174	67.499	0			PHF15	uc003kzn.2,uc003kzo.1,uc011cxt.1,uc003kzk.2,uc003kzm.2	-68114	SEC24A	15087	PHF15	15087	PHF15	PHF15
119	1	15215394	15217496	2103	82.087	23.5507	38.8615	64.3333	87.058	83.8261	88.8095	55.873	45.1053	73.8086	NaN	NaN	NaN	79.3768	86.6812	NaN	NaN	NaN	NaN	0			KAZN	uc001avm.4,uc009vog.1	-33128	KAZN	290182	KAZN	-33128	KAZN	KAZN	-0.0656949	0.771462	0.905345
120	21	36188890	36193547	4658	94.7419	37.8535	48.2357	60	53.5031	67.8323	95.3503	61.3611	56.0163	100	NaN	NaN	NaN	82.5	86.5161	78.6223	NaN	NaN	NaN	0			RUNX1	uc002yuk.4,uc010gmv.3,uc002yuj.4,uc010gmu.3,uc002yum.1,uc002yuh.3,uc002yul.1	-38223	AX813477	5156	AX746823	5156	AX746823	RUNX1	-0.466717	0.0285462	0.226972
121	2	113462323	113467072	4750	92.4956	34.3866	50.4622	73.4348	77.6992	78.0244	76.5214	43.7281	73.5268	NaN	48.5236	43.0753	53.6733	66.7807	61.4188	NaN	78.1645	64.2623	95.4558	0					-11990	NT5DC4	48359	SLC20A1	-11990	NT5DC4		0.247228	0.267324	0.62385
122	6	20194714	20207550	12837	95.145	52.9901	37.9466	97.1962	58.3831	79.8038	89.582	79.5359	77.3718	86.1406	61.2179	50.7217	67.6621	73.3867	74.7416	85.7995	NaN	NaN	NaN	0			MBOAT1	uc003ncx.2,uc011dji.2	-194586	E2F3	5145	MBOAT1	5145	MBOAT1	MBOAT1	-0.658866	0.000854332	0.0300382
123	3	185866642	185869846	3205	92.2299	26.4494	43.236	79.6667	83.3218	97.2527	86.4	84.7294	54.3521	NaN	NaN	NaN	NaN	67.5412	66.5432	NaN	NaN	NaN	NaN	0			DGKG	uc003fqa.3,uc003fqb.3,uc003fqc.3,uc011brx.2	-39741	ETV5	129202	DGKG	-39741	ETV5	DGKG	0.985313	0.109243	0.433783
124	14	70416445	70420318	3874	97.7938	38.7113	23.7526	87.0722	65.1684	94.7113	98.9381	73.9529	62.2195	100	40.5296	30.5016	48.9155	79.6957	81.7872	0	NaN	NaN	NaN	0			SMOC1	uc001xlt.2,uc001xls.2	-152439	SLC10A1	70332	SMOC1	70332	SMOC1	SMOC1	0.421424	0.0507772	0.30412
125	9	116876801	116883699	6899	83.6301	18.2543	28.7018	NaN	65.8343	76.2655	76.0409	58.0753	42.4183	100	52.6727	48.0257	58.0025	69.0542	77.1445	15.8485	NaN	NaN	NaN	0					-15294	KIF12	86601	ZNF618	-15294	KIF12		-0.932823	0.234675	0.59242
126	20	56245733	56248127	2395	84.8013	28.9404	48.5306	62.0537	60.5034	81.4437	99.5232	93.0155	53.4104	60.3649	49.481	38.3224	63.9473	55.4828	56.2752	100	65.1694	49.3245	78.8584	1			PMEPA1	uc002xyt.4,uc002xys.4,uc002xyr.4,uc002xyq.4,uc031ruk.1	-50101	ZBP1	17553	PMEPA1	17553	PMEPA1	PMEPA1	-0.618945	0.00213231	0.0519378
127	3	194455640	194462615	6976	84.6434	41.0068	25.6242	72.1745	51.9664	60.2483	78.415	69.1504	68.8583	47.5123	34.1886	29.9535	40.1177	69.1377	70.0219	50.8155	NaN	NaN	NaN	0			LOC100507391	uc021xjd.1	-62434	LSG1	26491	LOC100507391	26491	LOC100507391	LOC100507391
128	15	65502593	65505830	3238	85.8193	24.6867	47.8434	82.1446	79.5181	79.9753	98.7848	58.8933	39.3506	NaN	43.278	38.4877	47.2732	69.2317	77.6747	NaN	72.7933	63.7353	80.4609	0	CILP	uc002aon.2	CILP	uc002aon.2	0	CILP	0	CILP	0	CILP	CILP	-0.534385	0.010406	0.132491
129	21	44762672	44764953	2282	91.8163	27.0795	34.2649	45.7516	67.8301	96.1032	79.828	94.1654	45.9925	56.4454	NaN	NaN	NaN	75.329	81.0191	50.779	NaN	NaN	NaN	0					-104950	LINC00319	82049	SIK1	82049	SIK1
130	4	183199388	183203918	4531	30.8713	87.8416	92.9604	82.0485	66.233	87.0874	47.5631	49.2614	86.6824	NaN	NaN	NaN	NaN	81.4845	84.5051	NaN	NaN	NaN	NaN	0			TENM3	uc010irv.1	-41180	TENM3	108943	MIR1305	-41180	TENM3	TENM3
131	16	4456832	4459124	2293	93.84	56.1901	69.3471	74.438	81.7805	89.3554	95.6942	68.73	72.0777	54.3786	67.6465	52.2692	75.4575	86.7805	87.2951	100	NaN	NaN	NaN	0	CORO7-PAM16	uc002cwe.3,uc002cwi.1	CORO7-PAM16	uc002cwf.3,uc002cwe.3,uc002cwh.4,uc010uxh.2,uc010uxi.2,uc002cwg.4,uc010uxj.1,uc010btp.1,uc002cwi.1	0	CORO7-PAM16	0	CORO7-PAM16	0	CORO7-PAM16	CORO7-PAM16
132	19	2554490	2556599	2110	77.7261	22.9068	32.4907	72.087	48.2484	88.7764	72.473	82.1103	42.3088	30.1157	40.769	37.2254	44.8096	68.0566	73.3851	68.8902	64.9688	56.5359	71.5364	1			GNG7	uc002lwd.2	-97524	LMNB2	78137	GADD45B	78137	GADD45B	GNG7	0.151912	0.499756	0.769416
133	5	251676	254993	3318	95.403	32.1353	47.3725	90.781	79.2336	99.4586	99.7043	82.17	34.9829	43.7286	NaN	NaN	NaN	67.5435	66.5532	NaN	64.4322	57.4918	72.2894	0			SDHA	uc003jao.4,uc011clw.2,uc011clv.1,uc003jaq.4,uc021xvu.1	-16742	PDCD6	23377	SDHA	-16742	PDCD6	SDHA	0.293997	0.184162	0.539493
134	17	70119247	70120418	1172	76.0373	8.38323	1.14024	15.0479	25.4076	33.0778	49.9363	37.7211	16.1656	13.4191	21.2348	17.5896	25.8485	28.891	25.988	46.0022	47.8317	31.7345	68.0107	1			SOX9	uc002jiw.3	-278461	Mir_584	2087	SOX9	2087	SOX9	SOX9	-0.511109	0.0150569	0.162333
135	17	9158569	9163662	5094	97.4145	40.8291	40.9424	72.6911	73.3561	86.3941	90.5514	81.5307	63.7143	NaN	NaN	NaN	NaN	70.5838	76.198	100	60.3488	52.1195	66.902	0			STX8	uc002glx.3,uc021tqd.1	-289540	PIK3R5	233711	NTN1	233711	NTN1	STX8	-0.486294	0.0217433	0.197184
136	5	2111474	2112846	1373	98.4031	36.3358	46.8905	82.8	59.4296	84.7481	100	69	61.5532	100	61.9943	58.11	64.0135	81.5956	84.9925	66.5714	76.4272	62.3908	82.0921	1					-224181	IRX4	309979	NDUFS6	-224181	IRX4		0.137937	0.540435	0.79059
137	16	3891316	3900883	9568	95.8618	45.4378	49.752	75.749	84.9368	75.9559	88.2422	78.6343	72.3663	100	61.7331	55.4133	66.8447	86.5451	87.5179	100	82.4273	75.6148	87.03	0			CREBBP	uc002cvv.3,uc002cvw.3	-123718	TRAP1	29238	CREBBP	29238	CREBBP	CREBBP	-1
138	19	1840668	1843451	2784	90.1116	35.5924	51.4019	60.3052	70.214	89.5211	89.6866	76.0963	59.3861	69.5998	NaN	NaN	NaN	78.1456	83.1422	76.7293	NaN	NaN	NaN	0			REXO1	uc002lua.4,uc010dsr.1	-18625	REXO1	5001	REXO1	5001	REXO1	REXO1	0.376697	0.08398	0.386503
139	11	78657802	78673550	15749	95.2255	54.9709	38.4655	55.8073	55.4182	67.9929	72.5092	53.6041	65.2946	56.0529	59.9772	54.2885	70.4989	60.3846	61.035	100	74.7477	57.1516	89.9636	1	ODZ4	uc021qoa.1	TENM4,ODZ4	uc001ozl.4,uc021qnz.1,uc021qoa.1	0	ODZ4	0	ODZ4	0	ODZ4	ODZ4,TENM4	-0.964406	0.170365	0.522767
140	18	9988151	9996550	8400	94.0383	47.7263	61.9791	74.1895	73.0273	78.661	88.8396	74.1479	62.125	NaN	NaN	NaN	NaN	73.7473	77.3517	58.5964	NaN	NaN	NaN	0					-157527	Metazoa_SRP	74197	VAPA	74197	VAPA		0.391914	0.0712481	0.358695
141	20	62395977	62400777	4801	97.7934	56.3883	64.2902	86.3755	78.1264	87.2764	96.8289	85.065	89.3178	89.3178	66.5862	63.785	69.074	86.4212	86.2734	73.4546	73.3644	67.408	79.3871	1			ZBTB46	uc002ygu.3,uc002ygv.2	-38664	BC002534	23514	SLC2A4RG	23514	SLC2A4RG	ZBTB46	-0.643811	0.00122436	0.0372675
142	5	172844856	172847612	2757	100	30.9508	45.7541	98.2712	98.1525	99.8136	100	100	50.0755	NaN	NaN	NaN	NaN	73.7	76.5263	NaN	NaN	NaN	NaN	0					-55613	U6	196054	BOD1	-55613	U6		0.976769	0.137492	0.479074
143	15	70034198	70038220	4023	100	31.4353	26.6588	66.9176	77.2235	85.9639	99.9241	34.1558	60.6769	100	NaN	NaN	NaN	76.3205	76.3	71.2648	NaN	NaN	NaN	0					-89352	LINC00593	180140	LOC145837	-89352	LINC00593
144	8	49304578	49309199	4622	89.5686	38.604	42.9542	77.5817	76.2516	88.9871	93.3268	74.2097	62.5124	33.4625	50.8769	48.0234	52.9252	78.5166	79.539	89.9315	66.1285	57.9033	73.4403	1					-431835	PRKDC	338671	EFCAB1	338671	EFCAB1		-0.487921	0.0212425	0.194699
145	9	131389712	131391645	1934	89.7248	29.027	48.7117	NaN	74	76.0811	100	69.6383	55	90.8976	NaN	NaN	NaN	83.2455	86.9048	79.2389	NaN	NaN	NaN	0	SPTAN1	uc004bvo.4	SPTAN1	uc004bvm.4,uc004bvl.4,uc004bvn.4,uc010myf.1,uc010mye.1	-293	SPTAN1	1043	SPTAN1	-293	SPTAN1	SPTAN1	-0.575886	0.00503577	0.0866859
146	1	92268725	92284645	15921	84.1036	39.035	31.5409	81.6459	58.6667	78.1723	82.5914	74.6364	67.7	50.775	42.3591	37.3964	45.0041	72.313	76.1064	NaN	79.7056	59.6416	98.9378	0			TGFBR3	uc001doj.3,uc010osy.2,uc001doh.3,uc001doi.3,uc009wde.3	-130282	BRDT	10981	Metazoa_SRP	10981	Metazoa_SRP	TGFBR3	-0.654182	0.000957531	0.0319283
147	1	27844349	27845668	1320	96.1803	34.4286	35.6721	57.3175	64.6393	84.6557	85.3651	100	58.6316	NaN	NaN	NaN	NaN	83.6271	85.1864	NaN	NaN	NaN	NaN	0					-27671	WASF2	32958	AHDC1	-27671	WASF2		-0.401096	0.0643064	0.341516
148	7	115994440	115998198	3759	68.4407	17.2281	11.9322	59.4237	57.7627	55.4068	71.7797	66.0517	16.5714	NaN	NaN	NaN	NaN	40.431	47.7458	NaN	66.0825	34.0005	100	0			CAV1,CAV2	uc010lke.2,uc010lkd.2,uc010lkc.3,uc003vhv.2,uc003vhw.2,uc003vhx.2,uc010lkb.1,uc003vhz.2,uc003via.2,uc003vib.2	-64335	DQ656011	64535	CAV1	-64335	DQ656011	CAV1,CAV2	-0.70425	0.000253839	0.0142124
149	15	93592422	93595028	2607	97.4567	28.3721	35.1587	92.0698	50.7519	91.1575	93.5504	83.6017	58.9036	NaN	50.9564	44.9206	56.1188	72.9752	71.0331	86.752	53.699	45.4163	61.2065	0			RGMA	uc002bss.2,uc021svu.1,uc010urc.2,uc021svs.1,uc021svt.1,uc010boi.2,uc002bsr.2,uc002bsq.2	-234438	Mir_548	21361	RGMA	21361	RGMA	RGMA	-0.649208	0.00107854	0.0344574
150	13	53353420	53357842	4423	82.6901	17.0141	30.2958	68.0986	75.2113	69.5493	53.9718	47.8333	48.7188	NaN	NaN	NaN	NaN	69.4638	73.5571	NaN	NaN	NaN	NaN	0					-26342	MIR759	64933	PCDH8	-26342	MIR759		-0.999631	0.0172946	0.174676
151	6	36964293	36971728	7436	99.9952	44.1023	49.7023	70.4313	49.9078	75.4709	83.5782	58.6782	64.8723	100	59.5976	56.7886	62.0825	78.5194	80.9484	60.1574	97.6056	79.6511	100	0	FGD2	uc010jwp.1,uc003ong.2,uc011dtv.1,uc011dtu.1,uc003onf.3			-1694	FGD2	35067	PI16	-1694	FGD2	FGD2	0.216288	0.333659	0.674448
152	11	65348756	65352726	3971	97.8205	32.1503	53.648	67.1385	56.2284	83.1371	88.9141	78.6316	41.1351	100	55.1786	52.7	59.2107	83.1717	88.8821	77.9031	91.3351	73.5623	99.5648	1			EHBP1L1	uc001oeo.4	-22503	LTBP3	5248	EHBP1L1	5248	EHBP1L1	EHBP1L1	0.379582	0.0814443	0.381149
153	3	129312022	129315078	3057	77.0815	15.5333	17.5564	52.1504	77.1716	57.5985	87.1579	54.3008	34.9683	31.9795	23.798	20.6461	27.3144	48.9841	48.7459	28.1508	54.3142	41.6127	73.8154	0			PLXND1	uc003emx.2	-25575	PLXND1	10504	PLXND1	10504	PLXND1	PLXND1	-0.348243	0.112232	0.439414
154	10	81040957	81043701	2745	94.5294	30.5176	31.9136	63.4706	73.3765	73.5294	96.1566	83.3896	79	NaN	50.9857	40.9348	55.9306	79.4615	84.9114	NaN	80.7414	73.7667	88.8502	0			ZMIZ1	uc001kaf.2,uc001kag.2,uc001kah.1	-22155	ZMIZ1	4020	ZMIZ1	4020	ZMIZ1	ZMIZ1	-0.595701	0.00344121	0.0692167
155	1	48234681	48252231	17551	90.4928	52.1932	57.2967	76.5294	65.9743	93.3499	97.0986	76.8272	73.703	72.0343	60.8155	54.7525	63.5891	74.7413	80.425	71.5988	73.1626	65.0808	80.5023	0			TRABD2B	uc021ong.1	-373466	AX748181	210331	TRABD2B	210331	TRABD2B	TRABD2B	-0.656822	0.000898121	0.0308773
156	17	72630793	72635279	4487	96.3248	45.2857	44.5031	67.3208	71.3742	89.634	75.3032	22.0074	57.0179	59.4222	54.8536	43.7796	61.2896	68.1887	70.3268	NaN	100	78.6248	100	0					-10896	CD300E	42608	C17orf77	-10896	CD300E		-0.328837	0.16924	0.521193
157	19	17194382	17198114	3733	99.7368	32.1898	48.7744	71.0438	77.6596	94.073	93.92	60.2857	59.0194	87.268	NaN	NaN	NaN	86.3913	88.0662	50.7108	NaN	NaN	NaN	0			MYO9B	uc002nfi.3,uc010eak.3	-8039	HAUS8	7792	MYO9B	7792	MYO9B	MYO9B	0.143123	0.525163	0.782338
158	7	2702520	2704571	2052	78.6542	10.8319	40.6283	42.3243	50.1947	70.8378	70.9817	84.2778	27.3394	100	NaN	NaN	NaN	65.8125	73.9464	54.8074	71.2619	56.8048	91.5794	0			TTYH3	uc003smp.3,uc010ksn.3,uc003smq.3	-14591	AMZ1	15184	TTYH3	-14591	AMZ1	TTYH3	0.200256	0.37156	0.699482
159	1	9005581	9008714	3134	89.2526	28.5825	54.101	78.2673	75.9126	79	88.3737	84.8901	61.5941	8.21254	55.2507	50.7245	62.9951	72.1748	73.62	NaN	66.0519	60.3109	72.8483	0	CA6	uc001apm.4,uc009vmn.4,uc031pld.1,uc031plc.1,uc021ofu.2	CA6	uc001apm.4,uc009vmn.4,uc031pld.1,uc031plc.1,uc021ofu.2	0	CA6	0	CA6	0	CA6	CA6	-0.999973	0.00466824	0.0830603
160	18	77358398	77360171	1774	89.4505	24.531	39.2991	55.0885	40.4054	59.8496	88.3805	51.4423	53.2752	62.78	NaN	NaN	NaN	75.1518	78.693	5.19625	NaN	NaN	NaN	0					-79629	CTDP1	71280	NFATC1	71280	NFATC1		0.300652	0.173966	0.527171
161	10	125718321	125725172	6852	94.8454	48.5631	12.4571	61.1748	88.9515	90.6408	90.4272	88.2209	72.2121	NaN	44.3842	22.8093	80.3245	69.6633	67.4653	NaN	NaN	NaN	NaN	0					-18542	CPXM2	126768	CHST15	-18542	CPXM2		-0.0990712	0.660921	0.851659
162	16	69925169	69928471	3303	87.2468	24.4	26.3636	59.4935	86.6623	76.3247	59.3506	62.9701	54.8243	100	NaN	NaN	NaN	86.4179	92.493	96.9602	NaN	NaN	NaN	0			WWP2	uc002exu.2,uc002exv.2,uc031qwu.1,uc010vlm.2	-23014	WWP2	52530	WWP2	-23014	WWP2	WWP2	0.207815	0.353393	0.688088
163	10	12739377	12743203	3827	93.7434	32.6522	44.8739	84.2522	81.5565	67.7522	72.4144	80.1735	64.3942	NaN	46.4865	40.3573	50.4782	77.5179	81.5575	NaN	NaN	NaN	NaN	0			CAMK1D	uc001ilo.3,uc001iln.3	-131929	LOC283070	118626	MIR4480	118626	MIR4480	CAMK1D	0.396475	0.0928487	0.404288
164	10	5700997	5706792	5796	88.5397	32.2124	38.4564	63.2741	73.9538	72.6788	92.3797	63.8059	72.9424	100	54.0409	47.4752	58.0303	75.3626	78.7351	56.7046	87.0109	75.2633	100	0			ASB13	uc001iih.2,uc001iig.2,uc001iii.2,uc009xic.2	-20008	FAM208B	1766	ASB13	1766	ASB13	ASB13	-0.611137	0.00543767	0.0905947
165	4	4832957	4839573	6617	96.3371	45.7253	38.8022	79.5699	85	63.4946	81.7931	84.0123	82.6471	NaN	58.0593	55.3697	61.3858	79.069	85.7191	NaN	NaN	NaN	NaN	0					-21818	MSX1	83218	7SK	-21818	MSX1		0.184878	0.410124	0.72177
166	6	41374864	41376435	1572	89.9099	21.1351	38.7431	88.1171	65.3853	86.6757	74.1982	99.1923	51.2887	34.7384	NaN	NaN	NaN	74.8381	83.1364	61.952	71.4581	60.4576	85.1066	1					-93746	DQ141194	71337	NCR2	71337	NCR2
167	19	13155588	13158871	3284	83.5158	13.1053	42.914	53.8817	70.8842	79.8172	92.914	84.7419	46.7528	83.0101	NaN	NaN	NaN	80.9773	83.2308	40.2518	NaN	NaN	NaN	0			NFIX	uc002mwd.3,uc002mwe.4,uc002mwf.3,uc010xmx.2,uc002mwg.2	-70230	NACC1	19812	NFIX	19812	NFIX	NFIX	-0.738701	8.62852e-05	0.0068533
168	17	6556081	6558939	2859	90.904	20.3496	26.374	67	67.0157	53.622	43.7059	22.3469	72.2778	35.6438	44.6235	38.475	50.8536	31.4667	83.7857	31.1484	46.9591	27.1353	69.182	1	MED31,ALOX15P1,MIR4520A,MIR4520B	uc002gdg.4,uc002gdh.4,uc031qyl.1,uc021tos.1,uc021tot.1	C17orf100,MIR4520A,MIR4520B	uc010clp.1,uc021tos.1,uc021tot.1	0	MIR4520B	0	MIR4520B	0	MIR4520B	MED31,ALOX15P1,MIR4520A,MIR4520B,C17orf100	-0.0571834	0.80045	0.918629
169	8	139781842	139784328	2487	94.8283	54.4356	40.3434	94.5347	65.7087	95.3861	99.6699	43.4839	78.092	88.5042	54.4067	46.1814	58.0034	73.0571	80.2286	33.4122	86.1385	69.9903	100	0			COL22A1	uc003yvd.3	-9312	COL22A1	141908	COL22A1	-9312	COL22A1	COL22A1	0.984398	0.112605	0.44016
170	18	77161279	77162749	1471	90.504	13.288	28.864	58.384	45.0403	70.8	90.816	62.084	59.0737	66.5682	47.5969	41.3441	52.1422	77.7638	83.6587	88.8706	79.9435	67.9569	85.9977	0	NFATC1	uc010xfj.2,uc002lnf.3,uc002lng.3,uc010xfk.2,uc010xfi.1	NFATC1	uc002lnd.3,uc002lne.3,uc010xfg.2,uc010xfh.2,uc010xfj.2,uc002lnf.3,uc002lng.3,uc010xfk.2,uc002lnc.1,uc010xff.1,uc010xfi.1	-124369	NFATC1	954	NFATC1	954	NFATC1	NFATC1	-0.563284	0.00633905	0.0988623
171	7	27241008	27244531	3524	83.5299	17.1597	15.7521	24.7265	18.4522	19.3248	57.955	56.6	27.3675	36.0754	NaN	NaN	NaN	32.3966	23.6752	100	59.8143	33.8494	98.0378	1	HOTTIP,HOXA13	uc022aau.1,uc003szb.1	HOTTIP	uc022aau.1	-1283	HOXA13	969	HOTTIP	969	HOTTIP	HOTTIP,HOXA13
172	1	109815883	109817496	1614	94.2017	28.5641	18.8908	68.7107	31.719	86.0588	83.549	61.4824	34.7263	26.3828	61.4459	52.8903	69.2559	61.7478	72.25	63.605	65.3888	54.2619	72.0056	0			CELSR2	uc001dxa.4	-159404	C1orf194	7545	PSRC1	7545	PSRC1	CELSR2	0.230525	0.302013	0.652298
173	18	75798594	75806117	7524	48.2169	94.6049	93.8966	82.2706	77.092	85.2644	90.988	37.5641	78.6364	NaN	NaN	NaN	NaN	76.3514	75.8308	NaN	NaN	NaN	NaN	0					-934157	SALL3	836587	GALR1	836587	GALR1
174	7	27905776	27907254	1479	97.7949	37.5854	41.7805	73.2927	99.6512	72.878	86.0244	71.5135	65.6098	NaN	NaN	NaN	NaN	83.5455	83.8947	NaN	NaN	NaN	NaN	0			JAZF1	uc003szn.3,uc003szm.3	-203156	HIBADH	124421	JAZF1	124421	JAZF1	JAZF1
175	1	152661098	152671533	10436	30.6053	87.5208	92.1121	45.2137	69.6496	67.641	82.6195	99.2222	69.4937	NaN	90.4218	82.4096	98.3866	63.7611	68.2727	NaN	69.0459	57.7498	86.1507	0	LCE2A	uc001faj.3,uc021oze.1	LCE2A	uc001faj.3,uc021oze.1	0	LCE2A	0	LCE2A	0	LCE2A	LCE2A
176	12	115510157	115518194	8038	97.9641	39.3636	54.6503	85.4606	64.9102	80.0364	95.6584	98.75	76.4532	NaN	62.9793	53.3822	67.9985	71.1373	66.2645	55.2797	NaN	NaN	NaN	0					-388188	TBX3	1068265	MIR620	-388188	TBX3		0.191102	0.394259	0.713023
177	9	137437677	137438743	1067	98	27.9494	29.6506	NaN	30.6988	33.8675	45.9506	68.7568	38.9241	9.35674	NaN	NaN	NaN	45.3253	52.1928	85.9088	NaN	NaN	NaN	0					-94907	COL5A1	128674	RXRA	-94907	COL5A1		-0.351444	0.108748	0.433062
178	14	70393384	70399089	5706	91.2789	31.4362	43.3221	75.3791	45.3172	87.5594	92.2857	64.315	54.8049	100	NaN	NaN	NaN	69.6622	77.4583	NaN	70.2013	62.1236	77.3772	0			SMOC1	uc001xlt.2,uc001xls.2	-129378	SLC10A1	47271	SMOC1	47271	SMOC1	SMOC1	0.58414	0.00430963	0.0793212
179	19	6261279	6262441	1163	85.9412	21.1494	40.8	65.6353	41.0741	80.7647	93.4568	26.9405	44.6269	100	33.9956	29.9088	36.6322	80.1205	70.5814	99.9773	NaN	NaN	NaN	0			MLLT1	uc002mek.3	-99021	CLPP	17518	MLLT1	17518	MLLT1	MLLT1	0.559636	0.00676454	0.102778
180	20	25519475	25523441	3967	80.1579	17.7312	31.3684	53.0606	32.7071	72.2526	51.3505	84.3765	45.6667	100	35.4913	33.0939	38.1115	72.119	78.2527	8.36762	NaN	NaN	NaN	0	NINL	uc010ztf.1	NINL	uc002wux.1,uc010gdn.1,uc010gdo.1,uc010ztf.1	0	NINL	0	NINL	0	NINL	NINL	-0.22978	0.316345	0.662546
181	19	11470611	11473225	2615	81.7582	31.044	39.271	65.1572	58.1509	76.3899	93.4295	86.0764	81.4595	27.7893	44.7473	42.3459	46.4998	86.5677	88.1656	69.5348	77.0742	67.8951	84.5769	1	LPPR2,Prion_pknot	uc010dxy.3,uc021uph.1	LPPR2,Prion_pknot	uc002mrf.2,uc002mre.2,uc010dxy.3,uc021uph.1	0	Prion_pknot	0	Prion_pknot	0	Prion_pknot	LPPR2,Prion_pknot
182	19	56163498	56165009	1512	93.6101	36.8777	18.9593	63.6432	42.7879	74.5426	71.9119	81.135	33.1455	11.0649	10.3409	7.53545	14.3294	72.6725	80.131	48.2288	69.0214	50.1966	77.4942	1	U2AF2	uc002qlt.3,uc002qlu.3	CCDC106	uc002qlr.3,uc021vcc.1,uc021vcd.1,uc002qls.3	-406	U2AF2	3990	CCDC106	-406	U2AF2	U2AF2,CCDC106	-0.371438	0.0887531	0.396343
183	6	169806623	169812715	6093	93.6031	44.0296	33.1825	67.8175	77.2806	68.4317	80.7481	87.6667	57.422	NaN	18.469	14.5713	21.4155	71.5185	75.5468	NaN	NaN	NaN	NaN	0					-152486	THBS2	248197	WDR27	-152486	THBS2		-0.608089	0.00267856	0.059621
184	22	36859780	36861724	1945	76.6741	28.5789	23.4427	59.1353	65.3431	95.6241	98.9764	34.7623	52.6822	52.1385	47.4767	44.8221	48.5562	71.2132	74.4627	47.7838	NaN	NaN	NaN	0					-75717	MYH9	15963	TXN2	15963	TXN2		-0.787	1.39193e-05	0.0020123
185	9	137330518	137331481	964	93.9765	39.1954	42.2874	NaN	64.2809	89.8764	99.6988	75.5733	72.9552	76.4652	54.7173	47.5924	62.8333	89.7191	91	84.1486	83.7785	70.3479	89.8044	1			RXRA	uc004cfb.2,uc004cfc.1	-202169	COL5A1	21515	RXRA	21515	RXRA	RXRA	-0.742318	7.63147e-05	0.00635785
186	7	42212811	42214593	1783	74.2203	14.3051	30.5085	63.1186	89.3051	98.678	85.0678	71.2766	33.3333	NaN	NaN	NaN	NaN	73.5254	76.0345	NaN	61.1479	43.6686	73.8998	0			GLI3	uc011kbh.2	-20759	GLI3	62025	GLI3	-20759	GLI3	GLI3	-0.564942	0.00615309	0.0973835
187	9	116953394	116962100	8707	97.8108	41.5608	57.4497	NaN	80.7487	84.1892	95.4278	69.7919	68.2773	97.6246	NaN	NaN	NaN	83.9709	80.9655	87.2588	NaN	NaN	NaN	0			COL27A1	uc011lxl.2,uc004bii.3,uc010mvd.2	-9613	MIR455	23426	COL27A1	-9613	MIR455	COL27A1	-0.725265	0.000133913	0.0092346
188	3	11644224	11645788	1565	84.5849	29.1228	34.8909	45.1455	51.5818	88.4909	50.6909	5.38889	46.22	26.5765	51.6889	42.8732	57.0615	64.9038	76.8519	57.0578	NaN	NaN	NaN	0	VGLL4	uc011aun.1	VGLL4	uc003bwf.2,uc003bwg.2,uc010hdx.1,uc011aun.1	-20388	VGLL4	267	VGLL4	267	VGLL4	VGLL4	-0.410435	0.0722571	0.361117
189	12	108039226	108040641	1416	79.8395	20.7229	18.6265	64.0361	46.0964	62.6386	65.759	53.375	34.6761	97.8135	45.7878	41.4873	47.3555	73.5063	88.175	40.7353	67.6721	35.175	94.7061	0			BTBD11	uc001tmk.1,uc001tmj.3,uc001tml.1,uc001tmm.1	-38948	PWP1	10618	BTBD11	10618	BTBD11	BTBD11	0.830208	0.376443	0.702463
190	7	148177868	148180075	2208	93.7215	28.4051	38.0933	81.962	58.3636	80.3418	70.3924	82.4058	43.8627	NaN	NaN	NaN	NaN	74.2632	80.7895	NaN	NaN	NaN	NaN	0					-107581	C7orf33	133969	MIR548T	-107581	C7orf33		0.992868	0.0760805	0.369767
191	3	15358755	15364370	5616	92.5647	22.3793	52.6552	60.5904	68.046	78.3253	91.2048	33.475	49	NaN	55.4518	54.4883	56.7777	66.2051	77.2278	NaN	68.4492	59.2063	77.5943	0			SH3BP5	uc003bzr.2,uc003bzq.2,uc003bzp.2	-104693	EAF1	9766	SH3BP5	9766	SH3BP5	SH3BP5	-0.700957	0.000575581	0.023599
192	16	167592	171511	3920	91.3939	29.0693	24.9691	73.0099	58.6832	81.8614	81.8351	36.4574	65.6667	25.7129	43.3331	39.6647	51.4261	71.4949	75.7113	NaN	NaN	NaN	NaN	0			NPRL3	uc002cfp.2,uc010uua.1,uc021szl.1,uc002cfr.3,uc021szm.1,uc021szn.1,uc002cfq.3	-31342	HBZ	16822	NPRL3	16822	NPRL3	NPRL3	0.402742	0.0631182	0.338478
193	16	70181496	70182699	1204	87.3265	43.8636	36.4091	44.6744	70.8889	97.0233	93.093	100	44.25	NaN	NaN	NaN	NaN	78.4444	79.7556	NaN	NaN	NaN	NaN	0			CLEC18C,PDPR	uc002exy.4,uc002eyf.1,uc010vlr.1,uc002eyg.1,uc002eyh.2,uc010vls.1	-8844	DKFZp686D16130	1839	PDPR	1839	PDPR	CLEC18C,PDPR
194	2	101494635	101505634	11000	92.6861	47.7427	52.927	85.791	67.8444	83.6141	83.2476	70.5206	75.9032	100	59.3486	54.7595	63.2638	78.4579	80.2433	60.8836	77.6208	61.6082	88.8337	0			NPAS2	uc002tap.1,uc010yvt.1	-85630	NPAS2	57149	NPAS2	57149	NPAS2	NPAS2	-0.580782	0.00459374	0.0822366
195	6	3282204	3285297	3094	98.4727	41.6725	67.2635	72.6608	80.2339	76	95.7764	81.0458	70.3852	100	68.7602	62.3245	76.4707	84.4854	87.4706	67.174	81.482	76.6819	85.9905	0			SLC22A23	uc003mvm.3,uc003mvn.3,uc003mvo.3,uc003mvp.1,uc010jnn.3	-54236	TUBB2B	3605	AX746991	3605	AX746991	SLC22A23	-0.688399	0.000397254	0.0187512
196	21	39959567	39966295	6729	95.3053	32.7895	64.4396	81.4839	83.2842	89.5591	96.3636	98.3708	59.9753	100	NaN	NaN	NaN	77.7979	82.0337	NaN	NaN	NaN	NaN	0	ERG	uc010gnv.3	ERG	uc021wjd.1,uc011ael.2,uc002yxb.3,uc010gnw.3,uc010gnx.3,uc002yxc.4,uc010gnz.3	-2698	ERG	66296	ERG	-2698	ERG	ERG	-0.169748	0.450118	0.742606
197	2	241939441	241941702	2262	97.5631	46.6364	50.4646	65.9417	75.5437	94.466	98.97	74.2697	59.0676	NaN	68.0547	64.9604	71.3974	80.5521	80.9072	NaN	76.4851	63.4118	87.6424	0			SNED1	uc002wah.1	-32573	LOC200772	1187	SNED1	1187	SNED1	SNED1	0.313528	0.155359	0.503483
198	6	45750208	45754824	4617	99.5169	24.8353	49.2198	89.5393	78.8764	66.0674	99.8046	80.6923	55.8553	NaN	NaN	NaN	NaN	84.0575	82.7882	76.4045	NaN	NaN	NaN	0					-231657	U6	150510	CLIC5	150510	CLIC5		0.980609	0.125575	0.46077
199	22	27305982	27311147	5166	91.6326	45.555	42.9668	66.2627	56.0507	72.4055	70.8018	69.1543	55.179	87.1828	57.3362	51.8827	62.3892	64.3128	66.2972	42.7625	NaN	NaN	NaN	0					-291991	CRYBB1	252537	MIAT	252537	MIAT		-0.99997	0.00489293	0.0853544
200	3	52539523	52542097	2575	95.6529	61.6829	58.0165	69.032	74.8537	92.424	92.9328	95.402	82.8739	NaN	61.4898	53.6522	65.0152	86.8099	83.8475	NaN	NaN	NaN	NaN	0			STAB1	uc003dej.3,uc003dei.1	-10641	STAB1	10168	STAB1	10168	STAB1	STAB1	-0.473767	0.0300416	0.233183
201	22	33011901	33017244	5344	94.8936	43.8582	42.9517	70.0839	58.2378	94.5034	93.1678	69.8788	49.8305	30.3966	NaN	NaN	NaN	80.0137	81.0845	NaN	NaN	NaN	NaN	0			SYN3	uc003amz.3,uc003amx.3,uc003amy.3	-85697	SYN3	13940	5S_rRNA	13940	5S_rRNA	SYN3
202	17	28559708	28562549	2842	90.7143	30.0084	28.1565	69.6471	59.4874	62.3445	67.1092	46.6481	12.4	NaN	NaN	NaN	NaN	53.5478	60.8761	41.1244	67.6596	47.2976	81.6791	1	SLC6A4	uc002hey.5	SLC6A4	uc002hey.5	-21266	SLC6A4	437	SLC6A4	437	SLC6A4	SLC6A4	-0.99962	0.0175618	0.176066
203	4	1042917	1045102	2186	91.6821	51.9097	34.2774	70.3949	74.3376	85.9682	95.6444	80.4861	45.5	100	NaN	NaN	NaN	85.9097	80.3791	43.3395	74.2506	68.3799	81.5676	1					-55693	SLC26A1	36984	FGFRL1	36984	FGFRL1		-0.563417	0.00632392	0.0987428
204	15	67272657	67277756	5100	92	30.082	44.7288	61.2034	84.0317	71.2951	91.2857	89.7213	50.3125	100	NaN	NaN	NaN	70.9464	81.5517	45.504	NaN	NaN	NaN	0	Mir_1302	uc021spe.1			-2292	Mir_1302	115669	BX538221	-2292	Mir_1302	Mir_1302
205	3	16501054	16504316	3263	100	64.3023	49.2222	79.3556	83.1778	94.3111	74.5111	99.4762	66.2941	NaN	NaN	NaN	NaN	78.2	78.9091	NaN	NaN	NaN	NaN	0			RFTN1	uc003cay.3,uc010hes.3	-73510	BC034913	20056	RFTN1	20056	RFTN1	RFTN1
206	1	46865186	46870442	5257	92.4962	38.8438	47.9837	59.2061	52.6202	61.0916	91.424	51.1961	72.9091	82.0945	57.0086	47.518	61.4107	75.5042	73.9268	34.2212	71.8589	56.7297	79.4226	0	FAAH	uc001cpv.2	FAAH	uc001cpu.2	-817	FAAH	5248	FAAH	-817	FAAH	FAAH	0.380592	0.0805706	0.379237
207	7	129006509	129012887	6379	79.8271	47.5612	30.2269	70.965	57.3007	63.8865	80	68.781	52.822	86.0999	NaN	NaN	NaN	67.2929	66.7652	NaN	100	88.3819	100	0	AHCYL2	uc003vov.3,uc011kox.2	AHCYL2	uc003vot.3,uc011kov.2,uc003vov.3	0	AHCYL2	0	AHCYL2	0	AHCYL2	AHCYL2	-0.628768	0.00172227	0.0457812
208	20	22581566	22591021	9456	88.985	23.3796	16.763	89.6692	83.2815	90.3185	91.8496	42.4488	60.6746	45.506	43.59	40.4621	47.9633	68.9779	74.7313	NaN	NaN	NaN	NaN	0					-15465	FOXA2	420401	BC045663	-15465	FOXA2		-0.999851	0.010998	0.136848
209	13	114740040	114741004	965	88.6557	18.0526	34.6393	99.4426	69.9492	94.4576	79.7458	94.96	46.8511	67.064	NaN	NaN	NaN	76.2951	86.6833	48.1549	NaN	NaN	NaN	0					-108076	LINC00565	60665	RASA3	60665	RASA3		0.214421	0.378046	0.70334
210	9	131169313	131172251	2939	76.1832	20.3511	14.8931	NaN	37.855	68.3023	60.3435	51.6549	24.1858	74.6791	32.8064	27.8951	37.9437	46.696	53.5276	0	50.6368	34.6921	76.1076	0	CERCAM	uc004buy.1			-1793	CERCAM	14414	MIR2964A	-1793	CERCAM	CERCAM	-0.583646	0.00435047	0.079708
211	10	5586551	5589135	2585	91.7123	23.9452	22.4085	61.4521	34.8082	71	89.6087	38.9143	49.6	80.6827	NaN	NaN	NaN	75.411	75.4286	16.7045	56.1406	29.4526	85.4467	0					-45018	CALML5	19628	CALML3	19628	CALML3		0.949757	0.202659	0.559614
212	17	70177557	70186510	8954	97.2544	55.3333	65.7368	72.565	84.5691	84.6575	87.8603	76.9324	66.2463	100	36.75	22.8056	45.4166	71.8598	77.8862	55.5927	NaN	NaN	NaN	0					-212369	Mir_584	60397	SOX9	60397	SOX9		0.584319	0.0042949	0.0791857
213	15	67466721	67470941	4221	93.3894	39.6581	49.3514	74.5128	69.2222	76.5897	81.6154	80.0632	79.0748	0	23.3121	10.7696	30.2122	72.2411	74.3694	100	74.7967	57.7011	90.6494	0			SMAD3	uc002aqj.3,uc010ujr.2,uc010ujs.2,uc010ujt.2	-76196	IQCH	8229	SMAD3	8229	SMAD3	SMAD3	-0.653202	0.000980413	0.0323862
214	17	77951181	77953068	1888	84.6646	21.677	48.9202	66.0736	62.6748	82.8712	98.8897	74.1987	23.3071	87.447	32.7071	30.4362	37.6367	80.0124	85.25	84.374	83.6747	67.188	89.7125	1			TBC1D16	uc002jxj.4	-26525	TBC1D16	56589	TBC1D16	-26525	TBC1D16	TBC1D16	0.227053	0.309554	0.658222
215	19	49131843	49133365	1523	85.4514	36.4576	21.4682	86.2373	44.904	81.9887	83.1258	60.3558	45.2579	40.3197	49.1449	42.3839	61.9626	78.0795	83.592	63.5297	66.8285	55.7874	74.2841	1			SPHK2	uc002pjr.3,uc010xzt.2,uc002pjt.3,uc002pjs.3,uc002pju.3,uc002pjw.3,uc002pjv.3,uc010xzu.1	-7930	SEC1P	2696	SPHK2	2696	SPHK2	SPHK2	-0.675419	0.000561996	0.0232659
216	22	45919880	45924727	4848	96.4341	40.1576	51.041	89.6699	75.8038	91.8585	93.3333	74.2866	72.8068	71.4608	63.9637	60.6138	66.5991	82.5392	82.3171	83.7389	NaN	NaN	NaN	0			FBLN1	uc003bgj.1,uc003bgi.1,uc003bgh.3,uc010gzz.3,uc003bgg.1	-110380	SMC1B	21162	FBLN1	21162	FBLN1	FBLN1	-0.471383	0.0267891	0.219442
217	18	72955600	72959985	4386	92.2593	39.0889	54.2256	72.4148	59.6715	79.1898	96.3481	63.9435	51.2281	69.9979	60.8428	60.1128	61.8606	73.1756	74.4385	64.1505	NaN	NaN	NaN	0			TSHZ1	uc002lly.4	-34319	ZADH2	32891	TSHZ1	32891	TSHZ1	TSHZ1	-0.23857	0.284975	0.638629
218	16	70772332	70775301	2970	92.1513	33.6387	29.4274	55.8824	78.6387	69.8403	86.4348	84.3182	69.8155	100	53.4555	40.1929	59.0578	76.0091	77.1121	100	NaN	NaN	NaN	0			VAC14	uc002ezm.3,uc010cfw.3,uc002ezn.3,uc010cfx.1	-6870	VAC14	3240	VAC14	3240	VAC14	VAC14	0.385891	0.0760999	0.369814
219	21	46749410	46750304	895	94.5362	53.3521	38.2609	88.6901	66.1972	85.7746	100	56.8689	41.3623	52.1024	NaN	NaN	NaN	73.9718	82.7183	41.8153	NaN	NaN	NaN	0					-41599	POFUT2	41430	LOC642852	41430	LOC642852		-0.0346736	0.878252	0.952654
220	17	29895496	29902589	7094	95.1353	55.6195	42.4581	83.1256	65.2195	87.4541	87.7107	84.6032	52.6667	NaN	NaN	NaN	NaN	82.2626	82.89	98.0476	75.6265	71.0251	78.9023	0	U6atac,MIR365B,mir-108-1,MIR4725	uc021tuq.1,uc021tus.1,uc021tut.1,uc021tur.1	MIR365B,mir-108-1,MIR4725	uc021tus.1,uc021tut.1,uc021tur.1	0	MIR4725	0	MIR4725	0	MIR4725	U6atac,MIR365B,mir-108-1,MIR4725
221	11	1845648	1847041	1394	88.961	47.1429	36.84	55.88	99.3333	82.8519	100	96.6197	60.2308	84.5344	NaN	NaN	NaN	62.5062	58.8148	35.9244	100	100	100	0	SYT8	uc010qxb.1			-1667	SYT8	33725	MIR4298	-1667	SYT8	SYT8
222	19	50883926	50885758	1833	94.2519	44.0876	55.4234	69.3885	75.146	92.7698	97.0924	75.675	75.8966	NaN	65.818	60.8069	69.0171	86.3043	89.292	NaN	81.8509	77.4238	86.6458	1	POLD1	uc002psb.5,uc002psc.5,uc010enx.4	NR1H2	uc002prv.5,uc010enw.4,uc002psa.5	-1821	POLD1	4435	NR1H2	-1821	POLD1	POLD1,NR1H2	0.61575	0.0022823	0.0542245
223	6	157171915	157174809	2895	88.5818	35.5818	33.7193	66.8727	49.4727	66.5439	50.1404	42.4259	54.8222	NaN	NaN	NaN	NaN	73.9057	74.1633	NaN	NaN	NaN	NaN	0			ARID1B	uc003qqo.3,uc003qqp.3,uc003qqn.3	-71050	MIR4466	72852	ARID1B	-71050	MIR4466	ARID1B	-0.110013	0.625997	0.833928
224	12	54679251	54682731	3481	78.1789	16.7957	21.2527	77.0947	63.2211	80.2211	46.086	60.6778	46.5	98.6364	28.8411	19.9584	39.791	57.8333	57.7444	NaN	NaN	NaN	NaN	0			HNRNPA1	uc001sfo.3	-5336	CBX5	3673	HNRNPA1	3673	HNRNPA1	HNRNPA1	-0.392634	0.0706846	0.357346
225	2	65771764	65776721	4958	91.7479	32.9187	33.6783	76.4706	90.8889	90.6179	99.7273	81.2212	66.6	NaN	50.0754	44.7105	52.4016	85.5776	87.2773	83.3947	88.7358	81.5829	93.6748	0			FLJ16124	uc010fcy.1	-112108	SPRED2	107920	FLJ16124	107920	FLJ16124	FLJ16124
226	19	38875967	38877428	1462	85.4678	26.5727	15.1614	46.827	70.8017	84.2025	74.7178	51.0822	28.6351	3.78865	NaN	NaN	NaN	70.3559	70.6034	78.7563	68.5818	57.3649	75.8579	1	SPRED3	uc002oim.4,uc031rkl.1,uc002oil.2	GGN	uc002oij.1,uc002oik.1,uc010efy.1	-3411	SPRED3	1240	GGN	1240	GGN	SPRED3,GGN	-0.957392	2.98423e-12	7.23096e-09
227	3	195906536	195908962	2427	80.8291	21.3306	38.2101	79.8718	63.1983	80.2957	79.2389	88.1963	52.2566	100	44.5329	39.7115	47.4217	46.9643	42.1121	100	100	84.6231	100	0					-20257	Y_RNA	29338	ZDHHC19	-20257	Y_RNA		0.396525	0.0676949	0.34973
228	10	133989003	133990756	1754	97.5775	33.3944	35.2727	49.0563	40.1831	50.0519	49.5652	44.6984	51.8197	NaN	46.2407	29.5767	58.3893	36.039	40.6104	NaN	100	100	100	0			JAKMIP3	uc001lkx.4,uc001lky.2	-9657	DPYSL4	7547	JAKMIP3	7547	JAKMIP3	JAKMIP3
229	10	72321023	72323881	2859	34.5152	89.8081	87.567	54.8614	53.4752	79.5941	58.2062	12.0404	86	NaN	87.5827	74.6909	94.6977	77.5294	75.7935	NaN	NaN	NaN	NaN	0			PALD1	uc001jrd.4,uc001jre.4	-108677	ADAMTS14	21688	PALD1	21688	PALD1	PALD1	-0.353285	0.106781	0.429592
230	4	8241652	8243926	2275	98.3162	50.6154	42.3697	83.7094	73.2087	73.2991	91.4188	67.945	80.0189	22.9528	63.1851	51.5067	68.765	70.7155	68.6514	77.29	66.5673	56.2894	72.6315	0			SH3TC1	uc003gkv.4,uc003gkw.4,uc003gkx.4,uc003gky.3	-27562	HTRA3	10775	SH3TC1	10775	SH3TC1	SH3TC1	-0.481406	0.0233053	0.204315
231	16	69833483	69835429	1947	68.0482	11.9277	27.0617	40.6747	39.6265	62.8313	59.1807	39.1739	35.8372	NaN	NaN	NaN	NaN	86.8272	92.2222	NaN	NaN	NaN	NaN	0			WWP2	uc002exu.2,uc002exv.2,uc031qwu.1	-37210	WWP2	37297	WWP2	-37210	WWP2	WWP2	0.146308	0.515887	0.777657
232	13	99071328	99074462	3135	97.4416	45.4937	67.8182	73.0633	85.1519	99.038	94.443	17.0435	68.5397	NaN	71.8026	55.7914	83.5629	83.7571	86.7812	NaN	NaN	NaN	NaN	0			FARP1	uc001vnh.3,uc001vnj.3	-140920	AF339801	17659	AF339817	17659	AF339817	FARP1	-0.45363	0.0339667	0.248904
233	1	21901961	21907487	5527	95.5885	39.4413	45.5071	89.7051	83.9539	89.7327	82.7789	85.8865	82.0286	75.025	56.8722	32.2367	72.8064	83.1359	86.0721	84.0307	100	100	100	0			ALPL	uc001bet.3,uc010odo.2,uc010odp.2,uc010odn.2,uc001beu.4	-229927	ECE1	24190	ALPL	24190	ALPL	ALPL	0.27844	0.209567	0.567437
234	17	55980103	55984932	4830	82.96	27.2205	43.8425	54.6142	59.5591	72.4409	91.3058	77.4655	66.631	100	50.1584	48.623	54.1618	76.3252	80.1557	48.1149	85.2777	79.4394	91.2179	0	CUEDC1	uc002ivd.2	CUEDC1	uc002ive.2,uc002ivd.2	0	CUEDC1	0	CUEDC1	0	CUEDC1	CUEDC1	-0.598341	0.00326502	0.0670852
235	16	86724276	86727915	3640	95.3675	41.8067	35.287	69.5126	52.6581	77.3761	68.307	98.4018	55.2083	NaN	NaN	NaN	NaN	73.8288	77.6316	NaN	NaN	NaN	NaN	0					-135435	MTHFSD	27650	BC041439	27650	BC041439		0.712406	0.000199344	0.0121397
236	10	6214870	6217705	2836	93.9449	29.6822	36.4724	66.1557	57.8661	92.3906	97.531	86.605	58.3861	100	62.0441	59.3171	64.6165	79.2069	87.5517	45.5112	82.8118	61.3645	89.8467	0			PFKFB3	uc001ijd.3,uc009xii.3,uc010qaw.2	-20645	MIR3155B	20712	MIR3155A	-20645	MIR3155B	PFKFB3	-0.148017	0.545355	0.793234
237	8	140610581	140614099	3519	98.8889	28.9518	47.3373	62.0864	86.6296	92.4217	88.5663	72.9865	53.7667	74.6759	52.4465	45.5789	65.4448	74.3537	83.939	NaN	NaN	NaN	NaN	0			KCNK9	uc003yve.1	-684345	COL22A1	17243	KCNK9	17243	KCNK9	KCNK9
238	5	470492	472087	1596	97.7582	40.8901	57.1011	67.8901	85.1236	82.9231	92.427	80.7791	69.0375	100	65.2585	61.0437	68.8983	86.6129	85.043	82.3484	75.7554	70.5056	80.5422	0	PP7080	uc003jbd.3,uc031sim.1	FLJ00157,PP7080	uc003jbb.1,uc003jbd.3,uc031sim.1	-6230	BC013821	993	PP7080	993	PP7080	PP7080,FLJ00157	-0.277571	0.211051	0.569067
239	15	68596960	68603410	6451	89.5305	39.6963	50.9621	65.9631	79.2374	69.4977	87.2222	75.1711	62.7571	100	48.8947	37.2252	55.2477	70.1714	70.6601	65.7691	66.8968	57.6752	77.5499	0			ITGA11	uc002ari.3,uc010bib.3	-47411	CLN6	16211	FEM1B	16211	FEM1B	ITGA11	-0.253776	0.254448	0.612196
240	2	121538511	121539057	547	96.6	40.9333	32.6	99.2667	74.4	99.4	89.5333	97.6923	74.4444	NaN	58.7473	49.3556	64.6573	76.2222	87	87.3978	100	100	100	0			GLI2	uc010yyu.1,uc002tmp.1	-10799	GLI2	44689	GLI2	-10799	GLI2	GLI2
241	21	46990906	46991766	861	87.4762	21.7937	29.0169	70.1429	89.0952	78.3651	79.3333	76.7541	27.617	NaN	NaN	NaN	NaN	71.9683	80.2034	NaN	NaN	NaN	NaN	0					-26581	SLC19A1	63493	COL18A1	-26581	SLC19A1		-0.0655697	0.771886	0.905534
242	10	105491769	105495504	3736	99.899	41.7172	44.1717	86.4752	73.2871	75.9406	97.4227	84.8696	65.3229	100	69.4881	66.3125	74.6268	81.1613	81.3402	70.1426	82.4009	65.245	89.4609	0			SH3PXD2A	uc001kxj.1,uc010qqu.1	-38388	SH3PXD2A	1120	SH3PXD2A	1120	SH3PXD2A	SH3PXD2A	-0.207897	0.353199	0.687953
243	12	133457590	133459577	1988	98.4177	24.9012	41.0506	75.9733	48.481	86.5714	88.8657	37.1111	85.9123	75.3164	44.2135	38.5588	56.276	86.4938	92.1266	64.4585	77.9666	58.9472	90.6593	0	CHFR	uc001ulc.1	CHFR	uc001uld.2,uc001ule.2,uc001ulf.2,uc010tbs.1,uc010tbt.1	-3350	CHFR	4627	CHFR	-3350	CHFR	CHFR	0.449896	0.035653	0.255005
244	6	158054358	158057207	2850	81.9327	18.581	40.1028	88.2202	70.8899	75.6036	77.5556	45.375	49.5227	100	NaN	NaN	NaN	77.964	84.3585	87.4621	NaN	NaN	NaN	0			ZDHHC14	uc003qqt.3,uc003qqs.3	-9561	ZDHHC14	90742	ZDHHC14	-9561	ZDHHC14	ZDHHC14	-0.3904	0.0724449	0.361525
245	8	144598545	144601623	3079	92.5381	47.532	39.6232	72.5782	82.7251	81.0474	94.6976	87.9438	72.8204	49.7443	51.7812	46.0476	57.1696	73.75	72.4951	22.5635	65.6157	56.1117	74.5661	0			ZC3H3	uc003yyd.2	-33933	GSDMD	21997	ZC3H3	21997	ZC3H3	ZC3H3	-0.375553	0.0850017	0.38866
246	19	18873621	18875390	1770	92.4351	25.093	50.8268	67.5725	60.5725	86.6641	84.7217	54.4685	70.2845	78.4425	41.3524	34.0409	47.7234	75.7405	81.0687	0	72.4931	62.8148	77.269	0			CRTC1	uc010ebv.3,uc002nkb.4,uc010ebw.3	-67353	UPF1	15759	CRTC1	15759	CRTC1	CRTC1	0.133352	0.554107	0.797488
247	6	132129746	132134814	5069	94.8519	36.5316	28.0909	55.2469	39.1975	85.679	82.9241	75.8649	49.5167	NaN	51.4317	46.688	55.4027	73.4306	72.7179	NaN	59.8103	52.528	72.2508	0	ENPP1	uc011ecf.2	ENPP1	uc011ecf.2	-6659	7SK	591	ENPP1	591	ENPP1	ENPP1	-0.493241	0.0196688	0.186834
248	2	232253394	232255454	2061	95.9882	27.6437	41.7126	70.2809	79.6854	92.7471	83.7816	97.4937	60.679	NaN	52.913	50.7805	57.0202	65.5185	75.6316	NaN	NaN	NaN	NaN	0	B3GNT7	uc002vrs.3			-4880	B3GNT7	25976	MIR4777	-4880	B3GNT7	B3GNT7	0.257266	0.247749	0.605306
249	17	36586574	36591763	5190	89.6031	31.0236	38.8605	73.7328	63.3511	85.3053	87.12	48.3846	17	NaN	NaN	NaN	NaN	79.824	83.042	56.4953	90.667	67.4441	100	0			ARHGAP23	uc021twd.1	-22582	ARHGAP23	1855	ARHGAP23	1855	ARHGAP23	ARHGAP23	-0.656456	0.000906179	0.0310223
250	10	72254323	72259932	5610	87.1015	46.2563	50.407	81.1891	66	80.2338	83.7157	60.8022	69.3841	32.9575	51.3154	47.7777	55.3108	65.0323	66.4032	100	100	100	100	0			PALD1	uc001jrd.4	-39403	PALD1	15760	PALD1	15760	PALD1	PALD1	-0.435092	0.0429973	0.279958
251	3	30674279	30680742	6464	89.5979	47.4409	38.8723	81	65	99.6316	80.5368	77.1687	65.137	NaN	43.0103	34.3889	49.1306	83.7473	78.5341	NaN	NaN	NaN	NaN	0			TGFBR2	uc003cen.3,uc003ceo.3,uc021wut.1	-893748	STT3B	26286	TGFBR2	26286	TGFBR2	TGFBR2	-0.424329	0.0552155	0.316405
252	10	6270054	6274614	4561	96.4979	47.3797	45.97	68.2407	57.9874	88.7573	98.1037	56.1156	73.1709	83.1837	51.2754	38.9325	65.6032	84.5191	85.3193	92.4137	95.2664	57.4698	100	0			PFKFB3	uc001ijd.3,uc009xii.3,uc010qaw.2,uc001ije.3,uc001ijf.3,uc001ijg.3,uc009xij.3,uc009xik.3,uc009xil.3	-45035	LOC399715	3943	PFKFB3	3943	PFKFB3	PFKFB3	-0.69057	0.00106352	0.03418
253	21	37914667	37917699	3033	81.0894	24.0488	36.935	56.4553	69.9431	56.4553	66.5935	61.1468	50.4234	18.5833	32.1233	28.9081	34.4443	48.5702	49.7826	61.4799	68.7044	51.8383	86.8552	0	CLDN14	uc002yvn.2	CLDN14	uc002yvo.1,uc002yvn.2	0	CLDN14	0	CLDN14	0	CLDN14	CLDN14
254	20	45975640	45978500	2861	81.2923	29.3333	24.7458	37.0615	45.8462	49.5231	70.6615	49.0357	47.8983	NaN	NaN	NaN	NaN	76.02	76.807	NaN	NaN	NaN	NaN	0	ZMYND8,BC047609	uc010ghr.1,uc002xst.1,uc002xsu.1,uc002xsv.1,uc002xsw.1,uc002xsx.1,uc002xsy.1,uc010ghs.2,uc002xtj.3	ZMYND8	uc002xtb.1,uc002xss.2,uc010zxz.1,uc002xtc.1,uc002xtd.1,uc002xte.1,uc010zya.1,uc002xtf.1,uc010zxy.1,uc002xta.1,uc002xsz.1,uc010ghr.1,uc002xst.1,uc002xsu.1,uc002xsv.1,uc002xsw.1,uc002xsx.1,uc002xsy.1,uc010ghs.2,uc002xth.3	0	ZMYND8	0	ZMYND8	0	ZMYND8	ZMYND8,BC047609	-0.0707264	0.75446	0.897465
255	7	4223197	4224115	919	99.6757	35.0811	36.3243	63.973	61.3514	85.0857	79.1081	100	27.5152	NaN	NaN	NaN	NaN	73.0811	84.1111	NaN	NaN	NaN	NaN	0			SDK1	uc003smx.3,uc010kso.3,uc003smy.3	-42903	SDK1	53881	SDK1	-42903	SDK1	SDK1
256	2	220316303	220319764	3462	85.8921	28.1168	34.8417	79.9716	69.1064	84.0851	82.3813	54.3604	49.9333	51.3137	56.5025	53.5625	62.1914	64.6791	79.1825	62.7282	73.5047	56.5654	81.792	0	SPEG	uc002vlp.1	SPEG	uc010fwg.3,uc002vlm.3,uc010fwh.2,uc002vln.1,uc002vlp.1	-5769	SPEG	912	SPEG	912	SPEG	SPEG	-0.442993	0.0389436	0.266813
257	14	104820343	104823354	3012	91.6176	38.3623	49.8421	52.8369	57.0704	80.5524	92.4745	59.626	49.8435	61.9345	NaN	NaN	NaN	63.6449	70.2746	47.0454	NaN	NaN	NaN	0					-222701	C14orf180	154844	AX746996	154844	AX746996
258	14	101963247	101964504	1258	97.0328	21.9365	39.254	58.0635	69.5079	98.5714	88.254	83.2	52.9	NaN	NaN	NaN	NaN	65	72.5246	NaN	NaN	NaN	NaN	0					-63183	DIO3	57509	DIO3AS	57509	DIO3AS		-0.999994	0.00221419	0.0530996
259	16	17428938	17431410	2473	96.988	26.3976	29.2892	68.0941	52.8235	76.8941	73.8795	99.3836	45.7105	NaN	NaN	NaN	NaN	73.3293	71.4756	NaN	NaN	NaN	NaN	0			XYLT1	uc002dfa.3	-1111610	ABCC6	1306	AX747757	1306	AX747757	XYLT1	0.0617363	0.78491	0.911437
260	10	71659812	71672184	12373	94.2794	48.3551	63.7984	77.1143	64.992	94.5703	98.1358	67.464	72.8732	73.1664	62.8591	58.0748	67.1847	77.458	79.4024	85.2614	74.8078	64.0814	89.5309	0			COL13A1	uc001jql.3,uc021prz.1,uc021psa.1,uc021psb.1,uc001jqk.2,uc021psc.1,uc021psd.1,uc010qjf.2,uc021pse.1,uc021psf.1,uc021psg.1,uc021psh.1	-140172	H2AFY2	98169	COL13A1	98169	COL13A1	COL13A1	-0.399957	0.0651383	0.343454
261	13	111558384	111564808	6425	93.1622	43.8811	29.8201	77.0952	86.4459	71.269	86.6174	48.2519	68.536	100	58.9334	55.3998	61.6872	83.6148	85.4964	88.3979	87.7671	80.1702	94.9696	0			ANKRD10	uc001vrn.3,uc001vro.1	-5353	ANKRD10	2608	ANKRD10	2608	ANKRD10	ANKRD10	-0.277963	0.21038	0.568377
262	10	125666178	125672485	6308	83.8725	40.3103	35.5874	61.7687	62.5646	65.9664	81.4552	32.6746	67.7288	46.62	45.1678	35.5747	53.3474	62.3741	67.6389	50.7784	NaN	NaN	NaN	0			CPXM2	uc001lhj.3	-14678	CPXM2	27294	CPXM2	-14678	CPXM2	CPXM2	0.347923	0.112584	0.440146
263	8	22475804	22478531	2728	91.956	41.0788	56.8957	66.773	62.7212	81.9509	90.1069	59.5753	66.0897	85.7685	60.4231	58.4726	61.5609	84.5928	86.6205	87.1065	76.8718	71.2344	82.4315	0			BIN3,KIAA1967	uc003xcl.3,uc010ltw.3,uc003xch.3,uc003xci.3,uc003xcj.1	-366398	RHOBTB2	11685	KIAA1967	11685	KIAA1967	BIN3,KIAA1967	0.261944	0.238951	0.596907
264	2	73308287	73310544	2258	98.2911	40.3418	59.6962	70.7654	82.5062	93.4815	97.1429	60.8824	73.3478	91.6848	63.7501	57.7723	68.5577	83.3857	85.2625	82.9957	77.7205	70.5886	82.9607	0	RAB11FIP5,DQ580250	uc002sis.4,uc002siv.3	RAB11FIP5	uc002siu.4,uc002sit.4	-459	DQ580250	6239	RAB11FIP5	-459	DQ580250	RAB11FIP5,DQ580250	0.169906	0.449689	0.74233
265	6	31650283	31651621	1339	81.9793	23.2313	25.8414	56.3129	46.8299	54.6803	77.7338	80	28.2391	14.2608	44.6167	39.2126	48.7415	60.7063	46.7376	62.9757	83.6807	38.4441	100	1	LY6G5C	uc003nvw.1,uc010jtb.1,uc003nvu.2	LY6G5C	uc003nvw.1,uc010jtb.1	-2133	LY6G5C	196	LY6G5C	196	LY6G5C	LY6G5C	-0.710943	0.0002083	0.0125123
266	1	24900756	24904373	3618	83.3725	24.4933	41.1745	87.6577	59.6556	59.8013	62.9933	84.8271	49.4472	65.6168	NaN	NaN	NaN	77.2662	85.6275	74.4532	NaN	NaN	NaN	0			NCMAP	uc001bjk.2	-65220	SRRM1	18190	NCMAP	18190	NCMAP	NCMAP	-0.991241	0.0843232	0.387217
267	7	48129444	48130438	995	83.7722	9.36709	9.59494	58.9241	90.7722	67.0253	47.1139	99.0725	36.7183	27.9059	NaN	NaN	NaN	58.5714	72.026	35.7102	68.8077	51.4049	77.9566	1	UPP1	uc003tol.3,uc011kch.2,uc003ton.3,uc011kcg.1	UPP1	uc003toj.3,uc003tok.3,uc003tol.3,uc011kch.2,uc003ton.3,uc011kcg.1	-60728	SUN3	594	UPP1	594	UPP1	UPP1	-0.0483332	0.830864	0.932644
268	20	56546177	56553244	7068	96.7589	41.8905	33.5385	82.0966	71.5379	94.8828	90.0979	41.9685	65.977	NaN	47.6148	45.192	50.3041	77.0657	74.5333	NaN	NaN	NaN	NaN	0					-172738	C20orf85	75728	MIR4532	75728	MIR4532
269	2	106573853	106584964	11112	93.3243	54.1466	58.9162	86.2435	64.6891	96.5846	83.2781	68.5988	80.9079	NaN	63.1581	56.9065	70.1506	80.4262	82.9505	NaN	100	100	100	0					-97148	C2orf40	105650	NCK2	-97148	C2orf40		0.266695	0.230227	0.5884
270	13	31620794	31625855	5062	86.4158	41.8571	14.9905	78.6214	64.4857	79.0194	83.2772	50.0412	44.6351	NaN	33.1204	30.6919	38.0226	72.3263	75.0421	NaN	NaN	NaN	NaN	0					-148256	B3GALTL	110262	HSPH1	110262	HSPH1		0.709211	0.000219346	0.0129276
271	5	148755945	148760579	4635	81.8098	29.2	37.7117	71.7665	64.2331	87.9317	88.0854	56.7926	59.9008	66.2895	50.9802	47.1381	54.8009	80.7888	82.4099	64.7899	69.307	56.3378	81.2589	0	IL17B	uc003lqo.3	IL17B	uc003lqo.3	0	IL17B	0	IL17B	0	IL17B	IL17B	-0.203662	0.363308	0.694688
272	11	116598591	116602923	4333	88.6522	45.7434	36.5043	70.4602	55.7928	73.354	78.1009	67.9706	66.7204	NaN	55.7141	50.599	59.3097	72.3689	80.0917	NaN	59.885	50.8008	71.4141	0					-97700	APOC3	40791	BUD13	40791	BUD13		-0.998916	0.0296444	0.231668
273	15	99965423	99967548	2126	90.3802	26.0168	25.906	60.4545	32.4463	82.0992	82.7815	68.7615	50.9009	100	49.9242	47.212	55.3077	69.3826	73.4831	NaN	63.2694	59.2891	67.6268	0					-138584	MEF2A	167694	HSP90B2P	-138584	MEF2A		-0.654529	0.000949534	0.0317527
274	4	6272367	6275796	3430	67.8165	10.9905	12.6606	37.6396	26.8559	49.8053	67.4393	43.6804	41.64	100	23.4812	17.0184	26.8392	63.6923	69.1019	17.4748	NaN	NaN	NaN	0	WFS1	uc003giy.3,uc003gix.3	WFS1	uc003giy.3,uc003gix.3	-14417	WFS1	791	WFS1	791	WFS1	WFS1	-0.713194	0.000194662	0.0119348
275	2	86185949	86188707	2759	85.4407	19.918	45.6825	73.5556	48.9048	81.6032	86.7541	88.9492	38.6182	0	NaN	NaN	NaN	79.5902	86.8136	100	NaN	NaN	NaN	0					-69792	ST3GAL5	62284	LOC90784	62284	LOC90784		0.58079	0.00459298	0.0822366
276	17	78368748	78374030	5283	91.5906	40.7417	53.9524	71.0719	64.817	96.5621	88.1119	99.2362	66.8354	75.7468	45.6365	42.0521	47.857	81.4476	83.5594	NaN	NaN	NaN	NaN	0			RNF213,LOC100294362	uc021uen.2,uc002jyi.2,uc010dhx.3	-14936	ENDOV	8699	RNF213	8699	RNF213	RNF213,LOC100294362	-0.420204	0.0515214	0.306282
277	14	105799707	105802918	3212	96.9128	49.6667	38.7526	64.0293	69.5419	89.7854	98.2663	40.592	56.2623	53.7305	56.7728	51.1948	60.8268	84.8195	87.278	77.4218	73.5715	63.1848	82.3965	0			PACS2	uc001yqs.2,uc001yqu.3,uc001yqt.3	-17793	BRF1	18956	PACS2	-17793	BRF1	PACS2	-0.737941	8.85179e-05	0.00696056
278	4	38014896	38016197	1302	95.9024	21.439	40	87.7317	96.5854	95.9268	95.3784	28.0513	44.4474	NaN	44.378	43.2353	45.7275	90.05	92.0488	78.6442	79.5846	62.9943	89.514	1			TBC1D1	uc003gtb.3,uc011byd.2,uc010ifd.3,uc011byf.1	-95604	TBC1D1	35867	TBC1D1	35867	TBC1D1	TBC1D1
279	22	19793482	19795850	2369	93.352	38.8425	45.528	83.3386	46.124	83.3178	99.7402	93.4234	72.9412	49.2758	61.4204	60.3689	62.0845	78.7538	82.3615	78.5929	NaN	NaN	NaN	0			GNB1L	uc002zqf.1	-133412	COMT	43934	C22orf29	43934	C22orf29	GNB1L	0.187899	0.402381	0.717501
280	3	127464953	127468860	3908	93.1333	46	40.6162	64.5047	77.6606	78.3645	85.1651	38.1649	48.9195	NaN	47.674	45.1494	49.2104	74.5263	84.3407	NaN	70.2429	52.3527	84.0199	0			MGLL	uc003ejx.4,uc003ejw.4,uc011bko.3,uc010hsp.2	-9753	MGLL	69144	ABTB1	-9753	MGLL	MGLL	-0.329455	0.134329	0.474626
281	20	57143003	57146408	3406	96.4099	43.2857	34.2642	91.9245	58.3292	87.4037	71.3522	91.5357	60.7926	73.4368	36.6738	28.0649	45.5216	69.2065	67.0592	65.2325	NaN	NaN	NaN	0					-53054	APCDD1L	178829	VAPB	-53054	APCDD1L		0.408899	0.0588227	0.326695
282	6	37617437	37618514	1078	97.0506	32.8571	34.4935	59.84	95.1013	95.4051	78.2985	98.1528	26.3699	10.2183	27.2923	19.7053	30.4953	76.4156	85.3117	82.5895	67.3512	49.8755	79.6383	1	MDGA1	uc003onv.1	MDGA1	uc003onu.1	-2337	MDGA1	1580	AY927499	1580	AY927499	MDGA1	0.293626	0.184742	0.540186
283	9	116133599	116138128	4530	92.0672	40.5214	35.8017	NaN	52.6471	75.7436	85.9231	69.0096	59.6061	86.9442	54.3044	47.0211	59.2512	84.6814	86.8966	73.1819	82.1736	75.8837	86.9797	0	HDHD3	uc004bhi.1,uc022bme.1	HDHD3	uc004bhk.3,uc004bhi.1,uc022bme.1	0	HDHD3	0	HDHD3	0	HDHD3	HDHD3	-0.731499	0.000109557	0.00804081
284	16	27232684	27237229	4546	96.7758	51.5928	51.3442	61.0996	52.1493	83.8552	99.3032	71.1357	71.9953	100	58.0656	45.7196	69.7815	76.7293	79.1195	77.6052	92.6554	74.9163	100	0			NSMCE1,KDM8	uc002doi.1,uc002doj.1,uc002doh.2,uc010vcn.1,uc010bxw.2,uc010bxx.2	-42296	FLJ21408	6752	KDM8	6752	KDM8	NSMCE1,KDM8	0.537959	0.00980968	0.127938
285	16	84939460	84941598	2139	94.9417	38.8349	49.2703	54.1927	71.4953	73.3211	96.1009	83.2424	58.9368	78.5825	50.3677	46.9798	52.6647	71.9429	71.7727	71.8558	67.7991	58.1093	75.317	0			CRISPLD2	uc010voh.1,uc010vog.1	-119776	KIAA0513	85874	CRISPLD2	85874	CRISPLD2	CRISPLD2	0.374114	0.0862994	0.391423
286	16	79656615	79663272	6658	99.9858	59.6835	71.4748	80.383	75.7943	79.6809	88.6475	88.8284	80.0763	NaN	47.0904	36.7886	59.1955	74.7333	78.4198	NaN	NaN	NaN	NaN	0					-21993	MAF	1174903	CDYL2	-21993	MAF		-0.773551	2.41665e-05	0.00299749
287	9	95378165	95380042	1878	96.5529	32.5287	46.5517	NaN	75.7356	70.3678	76.8621	80.5802	29.15	34.4846	49.3925	46.1724	52.3718	78.5402	88.2558	86.198	77.8404	58.3161	82.1293	0	LOC100128361	uc004asm.3	IPPK	uc004asl.1,uc004ask.1	-289	LOC100128361	15627	CENPP	-289	LOC100128361	LOC100128361,IPPK	0.302016	0.171925	0.52464
288	10	120980560	120984070	3511	95.0777	44.1485	44.233	84.2571	99.8095	76.6667	94.2277	71.125	76.2022	0	60.4694	54.6287	62.7811	77.2059	76.4369	NaN	80.9159	71.5668	86.4369	0			GRK5	uc001led.3,uc009xzh.3,uc010qta.1	-42215	PRDX3	12626	GRK5	12626	GRK5	GRK5	-0.671992	0.000614183	0.0245669
289	19	1540901	1543070	2170	84.719	27.685	31.9512	55.4959	63.104	84.6063	87.9587	39.1892	53.5873	54.886	NaN	NaN	NaN	67.7874	72.254	15.2461	83.9934	67.5371	100	0					-27713	ADAMTSL5	12967	PLK5	12967	PLK5		0.146424	0.515552	0.777527
290	13	73635940	73641321	5382	98	43.6609	46.8034	64.5983	80.4615	79.4188	97.7009	63.7748	51.6044	100	NaN	NaN	NaN	87.0918	86.4495	NaN	100	100	100	0			KLF5	uc001vjd.3,uc001vje.3	-279596	DIS3	2799	KLF5	2799	KLF5	KLF5	-0.346347	0.114333	0.443087
291	7	151831402	151835425	4024	97.5051	25.0198	32.9109	58.5743	85.0594	64.2626	72.1313	79.9043	56.1205	NaN	NaN	NaN	NaN	77.5393	88.6739	NaN	74.6008	45.4447	93.376	0			KMT2C	uc003wla.3,uc003wkz.3,uc003wky.3,uc003wkx.3	-257086	PRKAG2	19585	KMT2C	19585	KMT2C	KMT2C	0.37942	0.0815851	0.381414
292	16	85638918	85640109	1192	80.6957	17.3333	44.9275	52.831	47.4507	78.1972	90.2817	67.5714	40.1077	9.33851	NaN	NaN	NaN	79.2836	79.1818	94.3251	NaN	NaN	NaN	0	GSE1	uc002fiw.3			-4919	GSE1	82479	GINS2	-4919	GSE1	GSE1	-0.174589	0.437104	0.735556
293	3	127802142	127803953	1812	83.3538	20.0635	35.4444	87.0328	48.4615	94.5692	91.2581	89.7759	52.8036	NaN	41.0499	39.1718	43.3022	79.5077	84.8769	NaN	75.3086	67.2962	80.8385	0			RUVBL1	uc003ekf.3,uc003ekh.3,uc010hss.3	-68359	EEFSEC	18401	SEC61A1	18401	SEC61A1	RUVBL1	0.30516	0.167285	0.518674
294	2	100316668	100320873	4206	96.1954	39.3258	52.967	92.1868	67.4382	90.9551	95.5955	99.5412	72.0508	77.2545	52.9697	26.3167	70.865	74.1059	77.8837	57.3791	NaN	NaN	NaN	0			AFF3	uc002tag.3,uc002taf.3,uc002tah.1,uc010yvr.1,uc010fiq.1	-210188	REV1	305946	EIF5B	-210188	REV1	AFF3	-0.182699	0.41576	0.724442
295	22	45066345	45070682	4338	96.9006	41.4556	55.717	68.4035	62.117	67	85.7834	44.0602	77.9375	64.844	31.8765	13.8831	50.4292	76.6647	84.4076	NaN	74.4945	65.7658	85.2709	0	PRR5	uc010gzt.1,uc003bey.1,uc003bez.1	PRR5	uc003bew.2,uc003bex.2	-2005	PRR5	1919	PRR5	1919	PRR5	PRR5	-0.354685	0.105302	0.426733
296	21	38120603	38124186	3584	99.1628	44.7704	43.4889	93.2148	86.4815	92.2148	79.4885	65.3516	44.0531	0	71.3846	65.4188	76.9497	63.4098	68.0569	100	81.032	64.4214	94.3299	1			HLCS,SIM2	uc002yvs.3,uc021wjb.1,uc010gnb.3,uc002yvr.2	-171736	CLDN14	48613	SIM2	48613	SIM2	HLCS,SIM2	-0.245792	0.270203	0.626402
297	8	126652696	126654699	2004	89.9765	16.6235	32.4471	57.7412	99.6782	66.5294	71.5402	98.9143	51.9342	100	NaN	NaN	NaN	82.4	84.131	18.7403	NaN	NaN	NaN	0					-83255	Mir_544	206754	TRIB1	-83255	Mir_544		0.149082	0.50787	0.77353
298	15	44965102	44973413	8312	96.6589	55.3488	45.4264	77.9612	73.9055	83.5984	92.1789	79.2252	74.6783	NaN	66.015	60.2197	71.5111	79.7479	82.4202	NaN	71.161	62.7325	77.9056	0	PATL2	uc010uej.2,uc001zub.4	PATL2	uc031qrq.1,uc010uej.2,uc001zub.4	0	PATL2	0	PATL2	0	PATL2	PATL2
299	15	39165214	39172753	7540	95.1978	28.978	59.4286	74.6966	63.2747	99.4409	75.7303	85.5375	51.6761	NaN	54.2096	47.7395	58.2901	76.2088	81.6867	NaN	74.6392	61.4343	85.7601	0					-308207	RASGRP1	176416	C15orf53	176416	C15orf53		0.950863	0.200398	0.55724
300	4	148765088	148771421	6334	90.7473	54.4362	47.7423	71.8614	73.8889	62.8485	76.5053	48.9043	65.6842	65.6842	56.0677	54.8228	56.8048	81.5165	86.9318	NaN	100	69.6899	100	0			ARHGAP10	uc003ilf.3,uc003ile.1	-31567	ARHGAP10	35012	Metazoa_SRP	-31567	ARHGAP10	ARHGAP10	-0.26359	0.235906	0.59364
301	5	72633644	72639772	6129	95.069	44.3237	40.4825	69.5101	62.2148	73.6644	87.8511	85.3566	25	NaN	NaN	NaN	NaN	66.8759	74.9225	50.8755	NaN	NaN	NaN	0					-154477	BTF3	104580	FOXD1	104580	FOXD1		-0.173292	0.44057	0.737446
302	16	81740584	81743275	2692	94.6095	32.5981	39.8972	84.5631	82.8932	87.2913	99.96	82.404	32.1273	96.3818	NaN	NaN	NaN	80.2075	85.7647	48.9278	NaN	NaN	NaN	0			CMIP	uc002fgp.3,uc002fgq.2,uc010vnq.2,uc002fgr.2	-29403	BC040927	41626	LOC100129617	-29403	BC040927	CMIP	-0.377935	0.0828845	0.384096
303	3	71463188	71468080	4893	94.0085	51.8957	38.4522	70.6303	63.7983	74.4538	89.2564	73.5	61.8241	100	54.6722	53.0761	57.5527	75.9107	77.4955	76.6996	NaN	NaN	NaN	0			FOXP1	uc003dop.3,uc021xao.1,uc003doo.3,uc021xan.1,uc003don.3,uc003dos.3	-54793	FOXP1	74626	FOXP1	-54793	FOXP1	FOXP1	-0.373468	0.0868869	0.392505
304	14	104664897	104666780	1884	96.2626	25.8247	21.4141	88.101	46.5464	93.1753	96.567	97.7011	77.6966	81.5	46.2307	38.1233	53.3742	68.3884	73.27	NaN	55.9592	42.3014	66.3903	0					-81057	MIR3545	59838	KIF26A	59838	KIF26A		-0.795853	0.414046	0.723482
305	12	54538897	54541310	2414	90.4828	33.4023	12.8539	73.3846	53.3077	91.427	98.9888	80.6941	48.6	NaN	NaN	NaN	NaN	58.1852	63.5517	27.6672	NaN	NaN	NaN	0					-45811	Y_RNA	19043	LOC400043	19043	LOC400043		0.117766	0.601704	0.821134
306	1	41319232	41326717	7486	94.1967	53.5633	53.3388	77.1347	72.0298	84.3693	84.0596	78.5096	81.8775	56.4954	69.8138	66.4616	74.3815	81.2363	79.6754	77.0467	82.861	66.4125	93.6193	0					-118289	CTPS1	1301	CITED4	1301	CITED4		-0.310611	0.159445	0.508763
307	1	5682106	5684225	2120	84.5574	24.9245	37.7869	73.1186	93.9508	80.9016	89.1017	86.12	57.4694	NaN	34.2382	19.9944	45.363	63.4364	73.2632	NaN	NaN	NaN	NaN	0					-368132	KCNAB2	57976	MIR4417	57976	MIR4417		0.569962	0.00561742	0.0922317
308	21	35224621	35227324	2704	99.507	28.3521	47.5915	79.9437	84.8028	79.1159	96.0282	22.6667	59.3929	NaN	NaN	NaN	NaN	77.6377	79.1493	NaN	NaN	NaN	NaN	0			DONSON,ITSN1	uc002ysn.1,uc002yta.1,uc002ytb.1,uc002ytj.2,uc010gmm.1,uc002yti.2	-20333	ITSN1	23350	ITSN1	-20333	ITSN1	DONSON,ITSN1	0.338734	0.123059	0.456867
309	11	703806	705795	1990	79.8807	25.6087	26.4359	50.5294	32.9915	74.9573	93.313	27.0928	69.3696	92.8444	36.8738	34.8019	38.0814	75.6	83.075	62.3604	76.5063	66.0384	84.8888	1	EPS8L2	uc001lqt.3,uc001lqu.3,uc010qwk.2,uc001lqv.3,uc010qwj.1	TMEM80	uc010qwi.2,uc001lqr.4,uc001lqs.4,uc031pya.1	-324	EPS8L2	8216	TMEM80	-324	EPS8L2	EPS8L2,TMEM80	-0.575498	0.00507222	0.087052
310	8	145051921	145052484	564	84.4066	2.2069	8.42857	39.5604	47.0659	68.022	42.7042	92.3704	35.1556	12.1968	NaN	NaN	NaN	26.5556	22.9231	88.1116	21.3465	8.63049	32.5775	1	PLEC	uc003zaj.2,uc003zah.2	PARP10	uc003zal.4,uc011lkv.2,uc011lku.2,uc003zam.2,uc003zak.4	-1008	PLEC	7012	PARP10	-1008	PLEC	PLEC,PARP10	0.18878	0.400139	0.716007
311	22	45234237	45237077	2841	98.4564	47.8163	44.2276	80.7947	83.557	85.7248	97.8182	88.1544	67.6975	49.932	NaN	NaN	NaN	72.2067	74.8392	61.82	NaN	NaN	NaN	0			PRR5-ARHGAP8	uc003bfd.3,uc011aqi.2,uc011aqj.2,uc010gzv.3,uc003bfj.3,uc003bfk.3,uc003bfi.3,uc003bfl.3	-212938	LINC00229	51901	ARHGAP8	51901	ARHGAP8	PRR5-ARHGAP8
312	22	36040950	36044591	3642	81.832	31.7107	25.672	53.9835	57.0472	74.189	66.9748	75.5288	55.5789	100	47.6929	39.6787	53.2693	71.2	77.0161	NaN	50.6237	34.8375	63.9771	0	APOL6	uc003aoe.3,uc003aod.3	APOL6	uc003aoe.3,uc003aod.3	0	APOL6	0	APOL6	0	APOL6	APOL6	-0.43095	0.0452496	0.287266
313	19	4362375	4368796	6422	92.9697	52.3872	54.605	74.7227	68.0981	92.2258	99.1285	67.1402	76.5971	59.7175	65.7848	58.3215	70.6693	87.8747	88.645	76.4028	78.789	70.5794	84.7251	0			SH3GL1	uc002mak.3,uc002maj.3,uc010xig.2	-19592	STAP2	18852	MPND	18852	MPND	SH3GL1	-0.634654	0.00151018	0.0421421
314	13	30573106	30574946	1841	96.7176	40.3529	40.506	66.3882	64.7647	74.1176	65.7294	45.6795	51.8438	100	NaN	NaN	NaN	83.0714	88.6627	NaN	NaN	NaN	NaN	0					-110564	LINC00297	62439	LINC00544	62439	LINC00544
315	12	50362432	50367251	4820	86.9434	31.1411	30.4727	77.9102	56.8563	90.7126	99.7547	98.3421	21.875	NaN	NaN	NaN	NaN	67.4737	75.947	100	60.8351	48.0119	74.6975	0	AQP6	uc001rvr.1	AQP6	uc001rvp.1,uc001rvq.1,uc001rvr.1	0	AQP6	0	AQP6	0	AQP6	AQP6
316	21	45767787	45768794	1008	79.2469	21.8148	27.2346	55.4321	29.6667	91.4938	85.2025	80.5714	66.8732	74.3036	39.9904	37.6614	43.7768	65.4	70.15	54.3373	NaN	NaN	NaN	0	TRPM2	uc002zet.1,uc002zeu.1,uc021wjr.1,uc002zew.1,uc010gpt.1			-1251	TRPM2	28554	PFKL	-1251	TRPM2	TRPM2	0.381125	0.0801119	0.378236
317	1	223963835	223968124	4290	97.303	29.2887	48.3895	77.2626	53.5253	62.433	71.957	83.0952	81.1047	NaN	41.3098	18.5285	64.6615	85.2111	84.9101	NaN	75.2731	72.1171	78.5361	0			TP53BP2	uc001hod.3,uc010pvb.2,uc010pva.2,uc010puz.2	-110399	CAPN8	18510	CAPN2	18510	CAPN2	TP53BP2	0.197764	0.377663	0.703159
318	13	114464909	114467666	2758	99.479	54.9316	65.7009	93.3304	96.3782	89.4706	99.913	92.2959	77.0968	63.0792	NaN	NaN	NaN	80.0982	80.1368	84.5564	NaN	NaN	NaN	0			TMEM255B	uc001vuh.3,uc010tkh.2	-10847	LINC00552	2694	TMEM255B	2694	TMEM255B	TMEM255B	-0.263982	0.235184	0.592921
319	1	23240025	23241551	1527	85.7612	26.9859	37.0704	51.1831	95.1408	97.9577	97.5873	79.5	52.2113	84.4836	39.3149	32.2082	42.8752	77.3188	78.4286	61.0805	NaN	NaN	NaN	0			EPHB2	uc001bge.3,uc001bgf.3,uc010odu.2,uc009vqj.1	-50306	MIR4253	100792	LOC729059	-50306	MIR4253	EPHB2	0.162189	0.470833	0.753523
320	3	30329542	30334109	4568	86.4578	32.5309	43.0482	86.0118	96.2048	90.0864	98.7529	98.1333	79.9589	NaN	29.0733	19.7245	43.1716	81.2875	79.5	NaN	NaN	NaN	NaN	0					-313884	TGFBR2	425866	Mir_544	-313884	TGFBR2		0.233344	0.308688	0.657672
321	13	31398183	31400126	1944	96.5455	35.5238	36.1746	67.746	92.1091	91.4035	87.1148	90.7288	61.0204	NaN	NaN	NaN	NaN	69.1475	67.623	NaN	NaN	NaN	NaN	0					-80185	MEDAG	20841	LINC00398	20841	LINC00398		0.107989	0.6324	0.837254
322	18	76370373	76372871	2499	94.5047	33.3981	37.6262	74.5429	65.4356	94.7087	100	78.413	49.9655	41.1383	59.6738	53.2612	66.1921	73.3884	80.4	47.1075	NaN	NaN	NaN	0					-367403	SALL3	1303184	AX746671	-367403	SALL3
323	3	138739399	138740313	915	73.9189	25.8829	29.0642	62.8919	42.4775	82.4144	85.9273	69.6849	47.5534	25.1276	46.1373	45.0221	47.3913	71.3153	62.5225	65.8803	71.9015	63.7483	79.5083	1	PRR23B	uc003esy.1	PRR23B	uc003esy.1	0	PRR23B	0	PRR23B	0	PRR23B	PRR23B
324	16	520827	522324	1498	99.4471	24.5057	31.5057	91.6897	47.5862	92.5632	100	81.1125	71.9136	76.9818	58.3291	57.3633	60.1438	71.8193	77.4353	80.0021	74.87	62.074	79.2329	0	RAB11FIP3	uc010uuf.2	RAB11FIP3	uc002chf.3	-2525	RAB11FIP3	45160	RAB11FIP3	-2525	RAB11FIP3	RAB11FIP3	-0.118138	0.600548	0.820443
325	9	130571632	130572353	722	80.5556	13.9906	32.9899	NaN	39.8037	42.2474	58.7473	41.2289	18.0361	30.0602	27.1537	19.9628	33.6199	63.4074	73.91	22.8189	NaN	NaN	NaN	0			FPGS	uc004bsg.1,uc004bsh.1,uc011mal.1,uc004bsi.1	-30584	SH2D3C	6125	FPGS	6125	FPGS	FPGS	-0.158585	0.480879	0.759093
326	9	98481914	98491772	9859	95.788	65.014	55.9541	NaN	77.3684	86.7735	82.8901	92.1299	84.2971	60.6423	71.5377	68.0939	74.5692	80.3406	78.935	81.7608	78.884	73.4396	83.4711	1					-146127	ERCC6L2	146487	LINC00476	-146127	ERCC6L2		0.421034	0.0510145	0.304816
327	8	1066352	1068787	2436	91.9467	36.4247	61.7467	62.8533	65	90.2933	80.6	83.9701	57.4182	NaN	NaN	NaN	NaN	72.913	78.7941	NaN	100	68.5091	100	0					-380744	DLGAP2	182040	LOC286083	182040	LOC286083
328	6	166353162	166354531	1370	91.8736	26.3448	47.7471	94.0706	78.1609	90.1176	100	85.5904	39	NaN	48.4137	42.971	51.2021	75.4118	79.977	NaN	80.6313	51.6191	91.8046	1			LINC00473	uc011egl.1,uc003quq.5	-46507	LINC00602	46996	LINC00473	-46507	LINC00602	LINC00473
329	19	14026127	14029011	2885	94.7333	47.8785	48.2571	87.2844	90.8532	89.1009	82.9908	40.1354	69.9677	37.3161	NaN	NaN	NaN	86.9259	89.5093	0	NaN	NaN	NaN	0	CC2D1A	uc002mxq.1	CC2D1A	uc002mxo.2,uc002mxp.2,uc010dzh.2,uc002mxn.2	-305	CC2D1A	2147	CC2D1A	-305	CC2D1A	CC2D1A	-0.302933	0.170562	0.523035
330	5	141787651	141789120	1470	85.8689	24.873	29.5873	78.7778	64.5082	77.6667	54.8095	57.2241	36.339	NaN	NaN	NaN	NaN	76.2857	80.5238	NaN	NaN	NaN	NaN	0					-13592	TRNA_Asp	204606	FGF1	-13592	TRNA_Asp		-0.85886	3.12084e-07	0.000109795
331	11	707495	709165	1671	80.1299	5.79487	24.0526	70.1519	54.9873	81.7975	98.358	92.0789	51.2742	77.4849	35.2886	33.6221	36.9239	74.2	77.2632	51.5785	100	100	100	0	EPS8L2	uc001lqu.3,uc010qwk.2,uc001lqv.3	EPS8L2	uc001lqt.3,uc001lqu.3,uc010qwj.1	-164	EPS8L2	867	EPS8L2	-164	EPS8L2	EPS8L2	-0.67133	0.000624734	0.0248158
332	9	92122531	92125055	2525	98.8596	45.1053	45.5932	NaN	86.2881	96.4915	99.2881	57.8444	83.5	NaN	67.1043	60.9758	79.4397	72.8364	64.2931	NaN	NaN	NaN	NaN	0					-9643	SEMA4D	188766	SECISBP2	-9643	SEMA4D		-0.0423622	0.851518	0.94156
333	7	151249252	151250921	1670	88.84	30.0127	42.3924	55.88	76.3733	74.7975	72.6567	52.1316	58	23.827	NaN	NaN	NaN	63.3896	67.1067	20.6649	NaN	NaN	NaN	0					-32242	RHEB	41616	PRKAG2	-32242	RHEB		-0.187877	0.402438	0.717506
334	19	38794064	38795660	1597	92.9675	41.888	45.4298	68.0909	55.736	80.416	84.0855	60.48	48.3554	50.918	41.7371	33.7812	49.0742	67.4274	69.904	62.9975	89.5314	61.3456	100	0	C19orf33	uc002ohu.1,uc002ohv.1	YIF1B,C19orf33	uc002oia.2,uc002ohy.2,uc002ohz.2,uc002ohx.2,uc010xtx.1,uc010xty.1,uc002ohw.2,uc002ohu.1,uc002ohv.1	0	C19orf33	0	C19orf33	0	C19orf33	C19orf33,YIF1B	-0.202926	0.365082	0.695637
335	18	53151191	53157268	6078	97.8763	40.4444	62.9588	78.1313	76.7879	92.567	71.5253	82.6629	66.1294	57.6968	32.4313	8.95308	63.9569	73.4146	69.7882	NaN	NaN	NaN	NaN	0			TCF4	uc002lga.3,uc010dpi.3,uc010xdy.1,uc002lfz.2,uc010dph.1,uc021ukl.1,uc021ukj.1,uc021ukk.1,uc010xdx.1,uc002lfy.2,uc031rik.1	-19823	TCF4	4740	MIR4529	4740	MIR4529	TCF4	0.232648	0.297457	0.648801
336	1	245488632	245490263	1632	94.3239	31.274	35.9726	70.3151	47.2877	93.1507	74.169	87.5571	57.8545	100	NaN	NaN	NaN	80.2353	84.2	0	NaN	NaN	NaN	0			KIF26B	uc001ibf.1,uc010pyq.1	-26716	KIF26B	43456	Mir_548	-26716	KIF26B	KIF26B	-0.646755	0.552251	0.796595
337	22	49410064	49411886	1823	86.9011	30.5393	45.5934	70.0989	79.2747	78.3297	97.2771	73.4125	54.2048	82.3183	NaN	NaN	NaN	70.5604	82.5889	30.8268	NaN	NaN	NaN	0					-466865	LOC284933	147483	LOC100128946	147483	LOC100128946
338	9	140373096	140375968	2873	97.4484	55.5733	41.2889	NaN	67.7313	93.31	91.3103	96.206	75.2513	83.0664	66.2375	64.6149	68.1684	79.3668	85.3581	57.5836	78.8265	70.2523	88.9977	1			PNPLA7	uc010ncj.1,uc004cnf.2,uc011mfa.1,uc004cnd.1,uc004cne.1	-19310	NSMF	6112	PNPLA7	6112	PNPLA7	PNPLA7	-0.179759	0.423431	0.728108
339	6	134946569	134954119	7551	96.1353	42.8915	51.7634	93.3985	95.8496	86.3206	92.7634	59.5357	73.6991	NaN	39.0237	25.6512	55.8906	70.4194	70.4959	NaN	NaN	NaN	NaN	0	DQ591448	uc021zfq.1			-2726	DQ591448	160691	LOC154092	-2726	DQ591448	DQ591448
340	2	158702221	158711965	9745	96.2381	56.9739	63.6013	93.0127	93.7006	84.729	77.8903	77.8258	81.4627	100	53.0072	43.4858	63.3896	86.3453	90.8493	88.6526	NaN	NaN	NaN	0			ACVR1	uc010fog.2,uc002tzn.3	-7431	ACVR1	19658	ACVR1	-7431	ACVR1	ACVR1	-0.491198	0.0202615	0.189819
341	14	53345202	53351484	6283	95.981	47	41.9252	91.3619	80.5048	77.2476	78.4563	36.0714	80.7447	68.633	55.8146	48.0166	59.6663	74.1146	86.1078	NaN	NaN	NaN	NaN	0			FERMT2	uc001xac.3,uc001xae.3,uc001xad.3,uc001xaf.3	-86816	GNPNAT1	66107	FERMT2	66107	FERMT2	FERMT2	-0.426557	0.0477378	0.295281
342	1	41938315	41944065	5751	87.4361	53.9124	36.2443	82.1429	59.9926	73.3008	92.985	99.376	52.7143	NaN	NaN	NaN	NaN	73.3333	76.5564	NaN	NaN	NaN	NaN	0					-5616	5S_rRNA	5809	EDN2	-5616	5S_rRNA		-0.999824	0.0119515	0.14325
343	1	61517306	61518946	1641	75.2857	20.6962	14.8354	75.3671	51.9494	81.3671	90.5316	56.1733	23.5844	10.4235	22.7241	16.6775	38.2993	52.1333	54.5949	76.9626	84.0613	58.177	100	0					-23999	NFIA	672149	TM2D1	-23999	NFIA		-0.0557664	0.805302	0.920635
344	12	53564414	53568301	3888	93.7862	42.5652	47.9387	66.6748	61.184	95.0307	98.7172	73.906	60	NaN	NaN	NaN	NaN	85.2	88.3462	35.0972	74.8164	64.844	85.4411	0	CSAD	uc021qyd.1,uc001sbw.3	CSAD	uc001sbz.3,uc009zmu.3,uc010snx.2,uc001sby.3,uc009zmt.3,uc021qyd.1,uc001sbw.3,uc010sny.2	0	CSAD	0	CSAD	0	CSAD	CSAD	-0.596153	0.00341051	0.0688008
345	18	9833517	9839337	5821	97.5683	51.6408	41.5816	68.2378	60.7793	89.4138	72.9931	54.5597	50	100	NaN	NaN	NaN	81.3145	82.632	NaN	NaN	NaN	NaN	0	Metazoa_SRP	uc021ugw.1	RAB31	uc002kog.2	-2893	Metazoa_SRP	125290	RAB31	-2893	Metazoa_SRP	Metazoa_SRP,RAB31	0.411151	0.0573081	0.322422
346	18	45320655	45322255	1601	83.8868	16.0182	39.1273	67.5283	51.1132	49.8491	57.3585	70.78	42.766	NaN	NaN	NaN	NaN	51.4815	61.098	NaN	NaN	NaN	NaN	0					-545101	SKOR2	68978	7SK	68978	7SK		0.922196	0.252786	0.610534
347	9	129921513	129925053	3541	87.0267	21.6	48.16	NaN	74.9067	80.6267	98.3188	33.3235	61.8644	NaN	20.7582	14.0989	23.6978	72.2571	74.4247	NaN	NaN	NaN	NaN	0			RALGPS1	uc004bqo.2,uc011mac.2,uc011mab.2,uc022bno.1,uc004bqq.4	-36469	ANGPTL2	197010	RALGPS1	-36469	ANGPTL2	RALGPS1	-0.183135	0.41463	0.723871
348	4	188132996	188136650	3655	99.8028	39.1127	52.597	98.4521	98.3151	89.8169	72.2817	84.8358	57.0159	NaN	NaN	NaN	NaN	79.2462	79.1857	NaN	NaN	NaN	NaN	0					-485146	FAT1	290117	LOC339975	290117	LOC339975		-0.298492	0.177232	0.531247
349	16	87869819	87874455	4637	98.3064	59.3322	50.4844	88.8019	66.2606	89.3463	98.993	86.7061	65.549	72.759	65.739	61.9492	69.5794	87.1581	90.0809	92.9301	85.6147	76.9616	90.3726	0			SLC7A5	uc002fkm.3	-70221	KLHDC4	28645	SLC7A5	28645	SLC7A5	SLC7A5	0.265966	0.231553	0.589695
350	10	114852851	114857585	4735	90.9291	38.7244	45.4219	74.6124	80.2015	77.0394	87.1463	90.4715	74.2523	NaN	55.9452	38.8139	69.8037	76.2373	76.5854	38.2075	72.8797	55.9214	90.5799	0			TCF7L2	uc001lah.3,uc010qro.2,uc001lae.4,uc010qrm.2,uc010qrn.2,uc021pyg.1,uc021pyh.1,uc021pyi.1,uc021pyj.1,uc021pyk.1,uc021pyl.1,uc010qrp.2,uc021pym.1,uc021pyn.1,uc021pyo.1,uc021pyp.1,uc010qrq.2,uc001lac.4,uc010qrk.2,uc001lad.4,uc001lag.4,uc001laf.4,uc010qrl.2,uc010qrr.2,uc010qrs.2,uc010qrt.2,uc010qru.2	-28987	TCF7L2	53089	TCF7L2	-28987	TCF7L2	TCF7L2	-0.489494	0.020767	0.192453
351	16	3828787	3834862	6076	89.8811	37.4148	47.1277	57.4965	49.2168	92.6713	79.7163	34.931	79.1652	100	57.1876	44.9935	66.4488	86.6308	90.125	NaN	NaN	NaN	NaN	0			CREBBP	uc002cvv.3,uc002cvw.3	-61189	TRAP1	95259	CREBBP	-61189	TRAP1	CREBBP	0.360041	0.0997831	0.416836
352	11	12863039	12869173	6135	99.6512	44.7099	47.0078	47.9922	54.5115	62.4122	83.2713	88.0917	45.6638	60.8851	68.4416	67.0192	70.5088	66.6423	70.0331	NaN	83.6013	67.1742	100	0			TEAD1	uc021qdx.1,uc009ygk.3	-31816	TEAD1	13372	TEAD1	13372	TEAD1	TEAD1	-0.625616	0.00184584	0.0478309
353	13	24558287	24561984	3698	97.5618	55.191	34.4831	83.9885	70.7079	78.7753	78.2472	66.2738	62.3239	NaN	NaN	NaN	NaN	75.8941	83.8966	NaN	70.6326	59.8922	79.7255	0			SPATA13,BC043582	uc001upe.3,uc001upd.3,uc001upc.3	-34833	ANKRD20A19P	4449	SPATA13	4449	SPATA13	SPATA13,BC043582	-0.20336	0.364036	0.695005
354	6	107851939	107858623	6685	97.5876	39.2371	65.2737	91.2268	69.2371	97.1443	85.2	49.3871	60.3253	NaN	50.079	47.933	51.7238	78.2222	89.011	NaN	87.3141	77.1858	96.6946	0			SOBP	uc003prx.3,uc003prw.1	-71160	PDSS2	40623	SOBP	40623	SOBP	SOBP	-0.6956	0.000325233	0.016603
355	16	11788876	11792004	3129	99.8381	46.1468	64.3486	86.3578	88.7706	86.4128	99.6789	83.67	65.1702	NaN	NaN	NaN	NaN	88.9192	87.4951	NaN	NaN	NaN	NaN	0			TXNDC11	uc002dbg.1,uc010buu.1	-107554	LITAF	18961	SNN	18961	SNN	TXNDC11	-0.56315	0.00635417	0.0990174
356	20	57168039	57169623	1585	99.4754	28.9344	44.8983	48.7377	71.7213	75.2623	67.0984	49.9825	45.6809	77.8651	58.2115	56.8008	61.1048	66.7719	67.5893	74.6411	NaN	NaN	NaN	0					-56685	STX16	203865	VAPB	-56685	STX16		0.219837	0.32559	0.669314
357	12	213899	216408	2510	94	33.0917	46.8131	55.8785	55.6262	74.0748	83.945	56.2118	52.67	4.71672	NaN	NaN	NaN	73.7037	77.1792	NaN	68.6477	56.7009	79.6519	1			IQSEC3	uc001qhw.2,uc001qhu.1	-64487	FAM138D	27358	IQSEC3	27358	IQSEC3	IQSEC3	-0.792431	0.41763	0.725166
358	9	139223981	139225710	1730	88.3404	50.4742	23.1489	NaN	76.7789	80.1414	97.7692	82.039	46.275	45.3495	NaN	NaN	NaN	80.0769	85.7526	60.9903	NaN	NaN	NaN	0	DKFZP434A062	uc011mdt.1	GPSM1	uc004chd.2,uc004chc.3	-2202	DKFZP434A062	2050	GPSM1	2050	GPSM1	DKFZP434A062,GPSM1	-0.265513	0.232379	0.590311
359	8	134297002	134302192	5191	88.0993	35.1242	39.0392	76.1801	43.6774	88.9427	70.451	84.8903	50.3696	100	NaN	NaN	NaN	77.9067	80.6118	NaN	100	100	100	0			NDRG1	uc003yug.2,uc003yuh.2,uc010mee.2,uc010mef.2,uc011ljh.1,uc011lji.1	-28531	NDRG1	7355	NDRG1	7355	NDRG1	NDRG1	-0.589343	0.00389858	0.0746715
360	1	12170947	12176428	5482	92.801	47.5566	46.3073	71.478	59.5463	79.8844	91.597	80.2471	72.82	55.5534	66.9253	60.2166	72.7746	80.8131	83.7685	58.0665	93.7559	77.497	100	0			TNFRSF8	uc001atq.3,uc010obc.2	-9529	TNFRSF8	47514	TNFRSF8	-9529	TNFRSF8	TNFRSF8
361	17	4927628	4930526	2899	95.8495	33.8427	35.6854	71.2151	58.7474	86.3656	85.6452	89.7763	68.1447	63.2773	45.4422	41.5146	53.5837	82.4382	87	100	82.3471	38.1816	100	0			KIF1C	uc002gan.2	-26723	INCA1	8201	SLC52A1	8201	SLC52A1	KIF1C	-0.216524	0.333118	0.674346
362	17	73485786	73487625	1840	84.3118	24.8144	27.4227	50.5258	67.0722	92.8247	84.5876	62.0814	49.4348	NaN	NaN	NaN	NaN	73.7021	79.6632	NaN	NaN	NaN	NaN	0	KIAA0195	uc010wsb.2,uc002job.4	KIAA0195	uc002jnz.4,uc010wsa.2,uc010wsb.2	-3999	KIAA0195	130	KIAA0195	130	KIAA0195	KIAA0195
363	5	66035468	66038632	3165	87.5362	28.0154	22.8462	89.7761	35.8116	94.1014	94.7826	83.6552	37.6667	NaN	NaN	NaN	NaN	76.3729	78.1552	85.3662	NaN	NaN	NaN	0			MAST4	uc021xzk.1,uc010iwz.3,uc003jur.4	-85971	MAST4	143293	MAST4	-85971	MAST4	MAST4	0.326268	0.138365	0.480286
364	10	126267071	126268206	1136	86.7091	19.0893	37.2623	69.8475	97.377	97.1754	100	96.34	38.3659	100	NaN	NaN	NaN	73.5574	86.0984	4.93228	NaN	NaN	NaN	0			LHPP	uc001lhs.2,uc001lht.2,uc009yai.2	-25563	LHPP	116731	LHPP	-25563	LHPP	LHPP	0.0942088	0.676668	0.859553
365	14	103497141	103498476	1336	82.8372	20	31.0465	49.7209	54.814	67.0698	93.3023	50.425	34.6857	45.6391	32.7229	30.7992	34.5525	71.6512	80.2093	NaN	58.5465	38.9523	75.3767	0			CDC42BPB	uc001ymi.1	-66154	CDC42BPB	25266	CDC42BPB	25266	CDC42BPB	CDC42BPB
366	1	229193874	229197607	3734	92.9579	38.2079	34.9697	73.6832	57.3196	75.8614	59.4851	83.1134	51.8831	100	41.0875	39.1026	44.9292	44.8485	48.64	6.03274	NaN	NaN	NaN	0					-140920	AX748369	281081	CCSAP	-140920	AX748369		-0.361262	0.0985563	0.414455
367	21	44777774	44779226	1453	97.9041	39.9383	21.0864	60.0274	73.2133	78.1807	64.7692	65.4857	55.5156	66.0019	NaN	NaN	NaN	69.0988	69.7778	34.2496	83.5665	64.7068	97.3647	0					-90677	LINC00319	67776	SIK1	67776	SIK1
368	20	45745868	45747506	1639	90.6232	27.6567	18	45.6667	62.1014	57.2174	59.1594	92.4262	24.5238	100	NaN	NaN	NaN	68.8788	71.6552	69.6867	NaN	NaN	NaN	0			EYA2	uc002xsm.3,uc010ghp.3,uc002xsq.3	-48102	MIR3616	120387	ZMYND8	-48102	MIR3616	EYA2	0.378248	0.0826097	0.383608
369	7	2894986	2901013	6028	94.2229	48.2456	58.0117	83.6536	63.5145	87.8079	87.5254	70.3742	82.9245	74.9948	64.0832	61.3261	66.9604	86.1176	86.9884	86.5569	NaN	NaN	NaN	0					-11027	GNA12	152877	AMZ1	-11027	GNA12		-0.512299	0.014784	0.160689
370	19	438813	441686	2874	89.6185	50.2519	55.4575	87.057	80.8755	77.5133	85.1953	64.9325	72.6722	37.4017	67.4612	63.4468	72.0575	68.9961	73.3976	55.1405	72.6069	68.9521	77.0039	1			SHC2	uc002loq.4	-29643	C2CD4C	19310	SHC2	19310	SHC2	SHC2	0.448805	0.0361581	0.256866
371	15	101265869	101268012	2144	99.4286	35.5663	64.7303	85.9451	84.6593	82.022	99.967	79.8272	82.3733	55.0681	58.0233	47.4923	63.9776	79.5111	85.6444	50.5497	83.5121	66.2056	91.4402	0					-122023	LOC145757	87302	Y_RNA	87302	Y_RNA		-0.447065	0.0369751	0.259869
372	4	3416042	3418015	1974	96.0064	49.6606	46.2547	88.4545	84.6994	98.1879	98.7682	69.0081	66.9099	90.5079	NaN	NaN	NaN	82.8926	84.7651	67.7912	81.1655	69.6617	90.5854	0			RGS12	uc003ggw.3,uc010ics.1,uc003ggu.2,uc003ggv.3,uc011bvr.1,uc003ggy.1,uc003ggz.3,uc003gha.3,uc010icv.3,uc010ict.1,uc011bvs.2,uc010icu.1,uc003ghb.2	-25710	HGFAC	1087	RGS12	1087	RGS12	RGS12	-0.636065	0.00146276	0.041347
373	15	65550574	65554573	4000	94.2088	41.7033	36.2747	97.2637	63.989	96.5055	94.9101	87.0732	46.2899	100	47.0546	41.8907	53.3828	81.5542	83.0595	97.7116	95.7417	56.6663	100	0			PARP16	uc002aoq.3,uc002aoo.3,uc002aop.3	-46734	CILP	24445	PARP16	24445	PARP16	PARP16	-0.433328	0.0439457	0.283153
374	19	13894142	13895824	1683	89.6	32.3385	28.6393	60.7619	53.4769	76.0159	65.6032	20.0893	78.5789	65.3187	41.587	29.3216	53.3656	77.1875	72.9844	100	NaN	NaN	NaN	0					-10449	ZSWIM4	8886	C19orf53	8886	C19orf53		-0.288824	0.192363	0.548632
375	12	110162470	110168800	6331	80.4051	28.5021	25.583	56.5429	58.4321	71.6008	92.4609	78.0469	52.8469	94.274	43.876	40.3802	49.0818	76.0844	82.3904	43.3941	NaN	NaN	NaN	0			FAM222A	uc001tpd.2	-102352	MIR4497	10284	FAM222A	10284	FAM222A	FAM222A	-0.995138	0.0628045	0.337552
376	14	90978309	90980542	2234	95.7711	25.1647	46.9759	75.3882	48.2118	66.0361	88.9059	96.1644	31.1077	NaN	NaN	NaN	NaN	75.6824	84.3059	NaN	NaN	NaN	NaN	0					-128441	BC028746	56736	LINC00642	56736	LINC00642
377	6	168622613	168629370	6758	99.277	58.2186	61.235	73.1507	68.3105	88.8037	91.6667	82.5228	56.4852	74.686	51.5249	45.648	55.8398	77.6635	82.782	60.1816	69.4525	64.5333	73.821	0					-142756	FRMD1	91032	DACT2	91032	DACT2		0.999613	0.0177181	0.177054
378	1	201663779	201666675	2897	86.1753	33.0404	47.6931	80.6733	65.4752	85.8515	91.5567	82.6778	48.1098	35.0273	56.5622	49.9348	61.676	76.8454	84.0851	87.7182	75.1482	50.7835	85.7811	0			NAV1	uc001gwu.3,uc021phi.1	-21960	MIR5191	46330	NAV1	-21960	MIR5191	NAV1	-0.529396	0.0112875	0.138834
379	6	107958433	107964293	5861	96.4059	37.8416	34.6139	73.8058	84.5248	81.068	68.0103	70.8506	50.4253	NaN	45.1133	41.4187	49.5064	69.6634	72.7475	NaN	64.9481	54.7366	74.3023	0			SOBP	uc003prx.3	-177654	PDSS2	89306	SCML4	89306	SCML4	SOBP	0.305625	0.166606	0.517627
380	7	97915596	97916906	1311	85.284	22.525	13.3671	49.5974	80.3827	98.9221	98	99.2647	45.403	49.0645	NaN	NaN	NaN	73.9589	76.1646	57.5897	80.3941	44.854	91.906	0			BRI3	uc011kip.1,uc003upi.2	-20290	hCG_2023280	4618	BRI3	4618	BRI3	BRI3	-0.589986	0.0038501	0.0740812
381	10	12261149	12266675	5527	86.9558	41.0214	44.9613	78.5191	48.4324	69.929	79.28	28.4065	74.8069	66.7652	47.8939	33.6709	56.0978	85.2418	86.6369	NaN	84.2775	75.5176	90.9411	0			CDC123	uc001ill.3	-23006	NUDT5	23189	CDC123	-23006	NUDT5	CDC123	0.189871	0.436235	0.73502
382	8	28099532	28103001	3470	99.9315	46.1818	54.3506	76	70.5844	80.0137	97.8312	85.746	56.25	100	NaN	NaN	NaN	78.1579	84.6667	20.9249	NaN	NaN	NaN	0					-71647	PNOC	140589	ZNF395	-71647	PNOC		-0.622934	0.00195686	0.0493507
383	9	110339335	110350996	11662	95.0996	58.9219	46.3234	NaN	89.8764	87.3745	84.1439	60.1116	78.3652	67.4489	50.0042	46.3517	54.251	73.2143	76.8842	34.6841	NaN	NaN	NaN	0					-87288	KLF4	292286	RAD23B	-87288	KLF4		-0.423679	0.0494241	0.300218
384	2	67075475	67081529	6055	94.687	44.4701	35.3565	83.0885	89.6581	93.7521	85.2389	89.7632	64.1068	NaN	NaN	NaN	NaN	78.982	77.6389	NaN	NaN	NaN	NaN	0					-232048	BC040863	277110	MEIS1	-232048	BC040863		-0.273297	0.218456	0.576497
385	16	86877568	86880840	3273	99.6273	40.3905	35.6667	99.0092	68.7297	93.6055	97.7895	65.9362	64.2371	20.7303	NaN	NaN	NaN	80.7797	86.1712	64.7713	NaN	NaN	NaN	0					-122003	BC041439	265454	FOXL1	-122003	BC041439		0.117817	0.601546	0.821062
386	12	108742711	108745350	2640	78.6866	32	22.5652	74.5821	55.209	84.6377	74.791	35.2727	38.7903	59.5431	NaN	NaN	NaN	62.2344	76.0758	34.7615	NaN	NaN	NaN	0					-9617	CMKLR1	124196	WSCD2	-9617	CMKLR1		-0.301881	0.172127	0.524964
387	22	40722475	40727185	4711	96.4667	45.7033	30.0659	62.3333	82.028	74.8952	81.2952	86.3882	64.4022	NaN	50.8668	44.4977	59.785	61.2165	59.6882	NaN	NaN	NaN	NaN	0			TNRC6B	uc003aym.3,uc031rxt.1,uc011aor.2,uc003ayn.4	-15318	ADSL	61784	TNRC6B	-15318	ADSL	TNRC6B	0.338715	0.123081	0.456897
388	7	4131793	4133585	1793	97.2963	31.506	31.443	74.7952	93.3373	81.5647	93.7882	52.0253	36.4	100	67.0627	49.1241	84.7133	80.9634	84.9765	51.0499	75.4135	60.6386	83.4248	0			SDK1	uc003smx.3,uc010kso.3	-35731	SDK1	81196	SDK1	-35731	SDK1	SDK1	0.243838	0.27415	0.629777
389	6	169541703	169542882	1180	83.5849	19.7647	28.8776	37.7736	50.6981	90.0755	94.3208	92.88	31.9783	38.3739	10.6632	9.68938	12.5029	60.2353	66	33.2748	NaN	NaN	NaN	0					-559350	C6orf120	39953	AF086258	39953	AF086258		0.255751	0.250643	0.608333
390	8	25069545	25072236	2692	99.971	36.3043	32.7681	76.0145	99.5484	65.2581	87.7391	97.8438	43.3134	NaN	NaN	NaN	NaN	76.3103	61.8667	NaN	NaN	NaN	NaN	0			DOCK5	uc003xeg.3,uc010luf.1,uc003xef.3	-81792	DOCK5	27259	DOCK5	27259	DOCK5	DOCK5	-0.360643	0.0991771	0.415703
391	12	123917111	123919219	2109	93.8276	32.4253	8.97701	50.5402	63.7931	60.5517	83.908	62.5882	65.9873	48.4674	45.0146	34.1626	54.8121	49.0843	50.1379	NaN	58.4808	48.8794	65.0425	0			RILPL2	uc001uey.1	-23431	SNRNP35	2045	RILPL2	2045	RILPL2	RILPL2	-0.712263	0.000200205	0.0121603
392	13	114317675	114318852	1178	80.1404	27.5091	22.3509	64.6491	35.5965	79.2281	84.6667	41.6923	42.5306	33.0372	46.5623	44.8819	48.9194	75.625	81.614	0	68.9374	51.8324	80.597	0	GRK1	uc010tkf.2			-2744	GRK1	77587	TFDP1	-2744	GRK1	GRK1
393	2	149685118	149688516	3399	98.2063	44.7538	47.8308	60.2	88.0923	96.3538	63.5246	68.3833	61.873	100	NaN	NaN	NaN	76.3148	84.7018	NaN	NaN	NaN	NaN	0			KIF5C	uc010zbu.2	-45730	JB137817	52327	KIF5C	-45730	JB137817	KIF5C	-0.34481	0.116058	0.445676
394	7	129799473	129801470	1998	100	25.3051	42.6441	93.0508	82.322	97.4237	91.8421	81.32	58.4082	NaN	NaN	NaN	NaN	89.6154	95.4576	NaN	NaN	NaN	NaN	0					-46233	SSMEM1	43868	TMEM209	43868	TMEM209		0.195431	0.38343	0.706822
395	21	45119249	45120700	1452	96.0159	39.8889	46.7692	80.6	55.7143	79.3692	60.55	89.8182	65.807	50.0133	NaN	NaN	NaN	74.6615	80.9692	41.0222	NaN	NaN	NaN	0					-18277	PDXK	13237	RRP1B	13237	RRP1B		0.0440644	0.84562	0.938973
396	10	81017959	81019994	2036	94.7455	42.3455	45.3636	75.3636	81.4545	84.1091	91.2364	94.5455	68.8302	NaN	46.0609	40.2815	49.5286	87.8364	88.7843	NaN	NaN	NaN	NaN	0			ZMIZ1	uc001kaf.2,uc001kag.2	-16943	ZMIZ1	14535	ZMIZ1	14535	ZMIZ1	ZMIZ1	-0.398522	0.0661981	0.346038
397	1	15709069	15711878	2810	86.0698	43.3158	35.7143	54.2741	45.2815	79.3111	76.784	66.128	70.4151	59.5602	48.5907	35.4646	61.7748	68.2969	70.1395	82.6773	81.6711	64.4287	88.1972	0			FHAD1	uc001awb.2,uc010obl.1,uc001awe.1,uc001awd.1,uc001awg.3	-24512	EFHD2	1873	FHAD1	1873	FHAD1	FHAD1
398	3	66741201	66744847	3647	93.6	49.9691	50.8485	61.8182	74.9794	81.099	95.732	76.026	63.2535	NaN	NaN	NaN	NaN	83.7174	85.0968	NaN	86.4504	52.6233	95.3752	0					-190356	LRIG1	470034	SLC25A26	-190356	LRIG1		-0.440577	0.0401501	0.27114
399	20	39800857	39804215	3359	86.9829	35.3613	38.4034	53.5546	40.8824	61.3193	96.0756	44.6381	56.7568	100	48.2733	46.7158	49.3105	76.913	81.2308	NaN	79.1411	76.868	81.4076	0			PLCG1	uc002xjo.1,uc002xjp.1,uc010zwe.1	-34217	BC035080	6024	PLCG1	6024	PLCG1	PLCG1	0.316415	0.151385	0.498019
400	17	75045344	75047256	1913	92.6588	36.9551	28.8989	57.7865	50.4235	60.9663	93.9412	76.7059	65.8621	NaN	45.0186	40.9304	47.8335	73.8736	81.9318	NaN	NaN	NaN	NaN	0					-35541	LINC00338	103013	MGAT5B	-35541	LINC00338
401	9	79225785	79236135	10351	90.5251	39.8743	45.2459	77.5191	84.3135	83.6831	77.3295	53.2151	72.4964	100	14.45	7.11225	29.7806	77.1595	74.6786	NaN	NaN	NaN	NaN	0			PRUNE2	uc010mpk.3,uc004akj.4,uc022big.1,uc011lsk.2,uc011lsl.2,uc011lsm.2	-143218	PCA3	70978	PRUNE2	70978	PRUNE2	PRUNE2	0.187462	0.403496	0.718141
402	1	205202637	205210236	7600	96.6961	51.0169	49.4917	91.373	77.7869	83.2299	83.6811	88.8701	83.6433	100	67.8333	59.9418	73.4259	77.4911	74.5621	62.2339	67.121	58.1183	71.8289	0			TMCC2	uc021pia.1,uc010prf.2	-5488	TMCC2	4579	TMCC2	4579	TMCC2	TMCC2	-0.858941	3.10394e-07	0.000109649
403	7	151165268	151167072	1805	96.4925	27.8154	22.2687	94.6154	98.2308	86.5522	91	62.2833	49.4074	100	NaN	NaN	NaN	79.9123	86.2679	83.0619	NaN	NaN	NaN	0			RHEB	uc003wkh.1	-27369	CRYGN	49938	RHEB	-27369	CRYGN	RHEB	-0.57007	0.00560629	0.0921464
404	22	36831194	36834333	3140	93.6466	38.5041	62.88	77.8293	73.8618	82.3967	72.6529	67.37	63.1373	14.2059	NaN	NaN	NaN	68.8279	71.4522	NaN	NaN	NaN	NaN	0					-47131	MYH9	43354	TXN2	43354	TXN2		-0.155463	0.489667	0.76387
405	11	68768169	68770599	2431	91.9091	37.2475	35.7634	54.4653	61.7327	90.198	98.3958	42.4828	64.6848	48.2722	59.279	53.5607	63.4953	76.6122	81.0928	NaN	69.9281	59.4272	78.8511	0					-9299	BC039516	10251	MRGPRF	-9299	BC039516		-0.342476	0.118711	0.450019
406	10	122879869	122886185	6317	92.5385	43.7043	61.5983	72.0756	74.547	93.4957	85.812	73.3056	58.299	NaN	NaN	NaN	NaN	78.5849	83.1545	NaN	NaN	NaN	NaN	0					-862503	TACC2	73030	MIR5694	73030	MIR5694		-0.144468	0.521237	0.780323
407	1	62476831	62480085	3255	92.9123	30.0702	34.0182	82.4912	95.6667	89.5965	57.5088	91.2037	45.7391	NaN	NaN	NaN	NaN	79.9444	83.283	NaN	NaN	NaN	NaN	0			INADL	uc001dab.3,uc001daa.2,uc009waf.1,uc001dac.3,uc001dad.3,uc009wag.3,uc010oot.2,uc010oou.1	-180388	L1TD1	37792	INADL	37792	INADL	INADL	0.168553	0.453359	0.744152
408	10	121108263	121111007	2745	96.6024	38.0706	34.6706	73.3647	69.1605	91.4471	87.3529	90.7867	55.52	NaN	50.1738	47.6384	54.4136	74.8077	77.4268	NaN	71.1133	64.5337	77.4292	0			GRK5	uc001led.3,uc009xzh.3,uc010qta.1	-26476	MIR4681	140329	GRK5	-26476	MIR4681	GRK5	-0.668855	0.00066555	0.0258357
409	16	85334272	85335144	873	97.6444	39.1111	49.1395	90.3023	60.2222	99.4222	84.4595	98.0488	65.0698	100	63.8682	58.6168	69.835	82.95	84.1395	100	80.0727	70.8017	90.2317	0					-188158	FAM92B	4787	MIR5093	4787	MIR5093
410	4	7161708	7164103	2396	90.9351	37.5974	19.2078	86.2911	69	90.962	83.7013	76.3699	73.3115	92.3725	38.3019	32.9182	42.3815	73.411	79.3947	81.1997	NaN	NaN	NaN	0					-30270	SORCS2	107158	TADA2B	-30270	SORCS2		0.187935	0.402289	0.717484
411	19	17129626	17136324	6699	88.6391	35.5036	45.0147	88.7589	79.4599	91.1583	94.2847	99.2451	61.5806	25.556	58.8468	53.7349	66.7731	76.229	78.9185	0	NaN	NaN	NaN	0			CPAMD8	uc002nfb.3	-50266	MYO9B	1301	CPAMD8	1301	CPAMD8	CPAMD8	-0.542809	0.00904589	0.121904
412	16	49746970	49750736	3767	99.9739	39.1417	51.1417	74.8605	63.6929	96.1473	93.64	54.661	72.4078	59.4535	60.0768	53.5315	65.4136	86.4375	88.0424	75.0836	80.8812	69.7063	91.2098	0			ZNF423	uc031qwe.1,uc031qwd.1	-48834	ZNF423	105913	ZNF423	-48834	ZNF423	ZNF423	-0.451423	0.0349559	0.25246
413	3	53218299	53221365	3067	92.7874	40.9248	46.4091	71.6667	95.5748	91.203	99.6693	71.2432	85.735	78.063	56.732	52.2098	60.7576	88.8538	87.0687	100	100	85.543	100	0	PRKCD	uc010hmt.1	PRKCD	uc003dgl.3,uc003dgm.3,uc010hmt.1	-53829	RFT1	832	PRKCD	832	PRKCD	PRKCD	-0.52553	0.0144198	0.158453
414	5	73627067	73636576	9510	98.0182	53.4497	47.6316	83.6587	67.7425	84.6061	85.1976	95.3774	67	NaN	NaN	NaN	NaN	81.54	80.7468	NaN	NaN	NaN	NaN	0					-155575	Metazoa_SRP	8757	BC043537	8757	BC043537
415	2	232387027	232389975	2949	97.1728	37.4819	37.1011	98.3034	57.0118	71.8427	93.5176	59.5139	85.7143	74.2857	61.7676	55.3535	70.2074	67.8488	67.2235	NaN	76.6731	61.4381	94.2878	0			NMUR1	uc002vry.4	-7977	LINC00471	5207	NMUR1	5207	NMUR1	NMUR1	0.930253	0.239174	0.5971
416	16	88120668	88121926	1259	98.0594	41.2476	42.9806	70.9533	67.9126	85.1869	84.4536	61.2308	69.5319	73.1234	NaN	NaN	NaN	74.7383	83.4673	NaN	77.279	52.4606	90.0562	0					-150556	CA5A	117045	BANP	117045	BANP		0.581563	0.00452627	0.0816062
417	15	84372372	84380332	7961	91.7684	37.2784	38.8421	84.866	87.6907	88.3579	92.5368	45.9787	64.2958	NaN	NaN	NaN	NaN	75.2593	81.0889	NaN	NaN	NaN	NaN	0			ADAMTSL3	uc002bjz.4,uc010bmt.1,uc002bjy.1	-5846	U6	49535	ADAMTSL3	-5846	U6	ADAMTSL3	-0.380061	0.0810288	0.380123
418	19	16997117	16999272	2156	75.9	21.8862	8.94215	78.4065	33.0569	83.395	76.3277	66.1339	69.2872	100	30.236	21.9178	40.2493	65.8	69.042	75.841	71.0715	57.6564	85.6797	0	F2RL3	uc002nfa.3			-553	F2RL3	9145	SIN3B	-553	F2RL3	F2RL3	-0.999609	0.0177926	0.177474
419	6	118624822	118629450	4629	99.614	38.9298	56.1228	86.8421	80.2034	72.614	96.614	70.9434	47.22	NaN	NaN	NaN	NaN	73.1852	83.0182	NaN	NaN	NaN	NaN	0			SLC35F1	uc003pxx.4	-193085	BRD7P3	343570	CEP85L	-193085	BRD7P3	SLC35F1	-0.970766	0.154314	0.502072
420	16	3077260	3078271	1012	82.4235	23.0941	11.5176	65.9294	37.7176	68.7126	69.4935	53.2254	42.8902	40.2908	NaN	NaN	NaN	51.4458	51.5181	52.3931	72.6129	60.0025	82.1441	1	LOC100128770,HCFC1R1	uc031quv.1,uc002csx.1,uc002csy.1,uc002csz.1	CCDC64B,THOC6	uc002ctf.4,uc002cte.4,uc002ctb.2,uc002ctd.2,uc002cta.2	-2973	HCFC1R1	2880	CCDC64B	2880	CCDC64B	LOC100128770,HCFC1R1,CCDC64B,THOC6	0.417211	0.0533825	0.311284
421	1	39953603	39956590	2988	80.4685	29.6261	29.8407	61.9217	51.5826	52.265	69.3529	78.7196	52.5429	49.3903	51.7897	49.2765	54.8103	59.0345	62.9231	51.5094	63.4416	55.3066	69.1779	1	BMP8A	uc001cdi.3			-727	BMP8A	19317	MACF1	-727	BMP8A	BMP8A	0.996401	0.0540307	0.313282
422	6	56223634	56232637	9004	97.2734	58.8511	60.3957	81.1399	77.0559	77.8865	93.6763	78.6269	68.1429	NaN	61.2228	55.2507	64.5423	75.368	74.4924	NaN	NaN	NaN	NaN	0			COL21A1	uc003pcu.1	-111256	COL21A1	26255	COL21A1	26255	COL21A1	COL21A1	0.241905	0.278092	0.633261
423	17	18854089	18855313	1225	97.6575	34.038	53.24	74.9221	72.2667	78.8667	94.962	93.2903	0	NaN	NaN	NaN	NaN	77.6622	75.9091	NaN	73.1839	68.0474	79.4386	0	SLC5A10	uc002gur.2,uc002guu.2,uc002gut.2,uc002guv.2,uc010vyl.2	SLC5A10,BC029877	uc002gur.2,uc002gus.1	-164	SLC5A10	101	SLC5A10	101	SLC5A10	SLC5A10,BC029877
424	15	63176980	63179809	2830	81.5342	30.7746	34.3239	60.7042	45.0704	46.2055	72.1972	87.5538	38.7097	NaN	NaN	NaN	NaN	65.9853	66.3288	NaN	62.6343	34.9855	78.4821	0					-155028	TPM1	60825	MIR190A	60825	MIR190A		0.258853	0.244742	0.602309
425	16	79038137	79040340	2204	99.9221	50.2338	38.8533	78.5325	91.6104	98.013	95.0779	76.4848	62.0364	0	NaN	NaN	NaN	88.3151	88.48	94.0411	NaN	NaN	NaN	0			WWOX	uc002ffk.3,uc010vnk.2,uc002ffl.3,uc010che.3	-1342176	Mir_544	594282	MAF	594282	MAF	WWOX	-0.400767	0.0645459	0.342102
426	11	125904055	125909557	5503	99.1546	43.5545	55.1683	91.6634	77.3168	97.8713	95.9897	82.0215	60.573	NaN	73.2059	59.6358	85.8478	67.5102	69.44	NaN	100	88.3981	100	0			CDON	uc009zbw.3,uc001qdc.4,uc009zbx.3	-12640	CDON	22653	CDON	-12640	CDON	CDON	-0.426155	0.0479704	0.295923
427	10	71263362	71264520	1159	86.8571	24.8197	51.9683	60.3231	86.1639	97.3443	90.254	90.7679	48.5273	NaN	40.0267	36.7222	41.3644	78.0984	85.2381	NaN	NaN	NaN	NaN	0			TSPAN15	uc001jpo.1	-86688	TACR2	52137	TSPAN15	52137	TSPAN15	TSPAN15	-0.351068	0.109153	0.433617
428	16	54209223	54211100	1878	99.899	41.0412	30.8969	82.6082	92.4747	87.3535	89.9691	99.8	55.4227	15.6032	59.4286	47.2027	67.6281	58.7222	66.8351	NaN	69.5698	53.7014	84.7774	0					-256596	JB149426	109278	IRX3	109278	IRX3		0.597159	0.00334298	0.0680781
429	1	210475955	210482085	6131	99.144	49.9213	63.8898	81.5591	70.5433	86.0709	92.392	71.3884	65.5625	53.7398	NaN	NaN	NaN	78.5656	85.1017	NaN	NaN	NaN	NaN	0					-19510	HHAT	64826	SERTAD4	-19510	HHAT		0.245233	0.271329	0.627355
430	1	235123064	235131145	8082	92.7143	47.7734	47.0191	63.7805	66.2293	74.0622	82.5171	51.3946	74.3389	82.7483	52.9124	44.3861	58.8325	79.3892	80.3065	100	NaN	NaN	NaN	0					-23318	BC016972	160107	SNORA14B	-23318	BC016972		0.999988	0.00309076	0.0648999
431	16	86513626	86515253	1628	91.4638	22.4493	10.8696	37.2029	41.4638	86.3623	67.0435	61.7255	40.6607	0	NaN	NaN	NaN	69.7031	72.3871	38.4104	NaN	NaN	NaN	0			FENDRR	uc021tmg.1	-28879	FOXF1	27213	FENDRR	27213	FENDRR	FENDRR	-0.999834	0.0115899	0.140814
432	14	32459865	32464302	4438	97.3019	40.9434	30.7551	67.5455	82.283	89.6604	69.8	81.8085	57.125	NaN	NaN	NaN	NaN	68.625	61.8723	NaN	NaN	NaN	NaN	0					-81886	ARHGAP5	276091	NUBPL	-81886	ARHGAP5		0.0885733	0.695083	0.868993
433	7	6227313	6233693	6381	97.1093	55.2595	38.4754	86.4432	67.1297	69.3135	86.6284	71.0491	61	NaN	NaN	NaN	NaN	87.3432	87.8613	NaN	NaN	NaN	NaN	0			CYTH3	uc003spt.3	-14607	CYTH3	70888	USP42	-14607	CYTH3	CYTH3	-0.510167	0.0152758	0.163535
434	2	101583837	101585911	2075	96.6105	29.957	34.7895	88.6316	77.1474	85.2903	86.1444	49.5753	52.8354	75.9509	57.8747	52.2507	61.1695	83.6413	88.6915	NaN	78.98	60.1084	92.7481	0			NPAS2	uc002tap.1,uc010yvt.1	-5353	NPAS2	90090	TBC1D8	-5353	NPAS2	NPAS2	-0.440942	0.0399659	0.270586
435	18	76975792	76978924	3133	93.8921	55.4539	50.8045	87.5035	74.5532	98.6879	94.2518	80.9141	66.2339	100	NaN	NaN	NaN	85.766	90.1739	93.7391	NaN	NaN	NaN	0			ATP9B	uc002lmx.3,uc002lmw.1,uc002lmv.1,uc002lmz.1,uc002lmy.1	-125340	ATP9B	102552	ATP9B	102552	ATP9B	ATP9B	-0.681157	0.000483103	0.0211911
436	3	46707820	46709336	1517	100	54.2791	27.0465	84.8444	92.1778	84.6889	100	81.0571	63.4857	NaN	NaN	NaN	NaN	74.6136	82.7333	NaN	NaN	NaN	NaN	0					-33486	TMIE	9563	ALS2CL	9563	ALS2CL
437	2	128409897	128411504	1608	99.8824	48.4382	40.092	62.7204	87.129	82.4301	100	66.1333	54.3438	61.7543	61.4505	57.5759	66.3383	70.087	73.6774	72.4167	63.8418	52.5331	72.2985	1	LIMS2	uc002tow.4	LIMS2,GPR17	uc002tpb.3,uc010yzm.2,uc002tpa.3,uc002toz.3,uc002toy.3,uc002tox.3,uc010fmb.3,uc010yzn.2,uc002tpc.3,uc010yzo.2,uc002tpd.3	-4069	LIMS2	6459	GPR17	-4069	LIMS2	LIMS2,GPR17	-0.227751	0.308028	0.656975
438	15	49220276	49230336	10061	88.1651	38.7699	47.6814	73.8584	76.0631	91.8378	82.4587	59.0654	68.7711	NaN	39.4185	21.2686	47.3802	80.8857	80.8148	NaN	NaN	NaN	NaN	0			SHC4	uc001zxb.1	-50025	SHC4	25305	SHC4	25305	SHC4	SHC4	0.415013	0.0547819	0.315322
439	5	72572325	72577270	4946	88.092	27.4045	46.9663	81.2211	60.6782	62.7701	89.8966	48.7	27.6667	NaN	NaN	NaN	NaN	64.3444	73.5244	NaN	NaN	NaN	NaN	0					-216979	BTF3	103303	TMEM174	103303	TMEM174		-0.576976	0.00493438	0.0858077
440	17	66128928	66131760	2833	96.4277	51.9576	59.6121	90.5879	74.716	87.9586	98.7516	77.4088	82.0986	83.9035	68.4653	44.1513	80.1417	83.1341	84.205	80.4848	76.3563	72.0813	80.4788	1			LINC00674	uc002jgq.3	-63040	LOC440461	31233	LINC00674	31233	LINC00674	LINC00674	0.206561	0.356371	0.690167
441	12	117066496	117069756	3261	94.7241	48.4	32.3765	76.1176	66.1412	70.5402	74.6625	83.1098	57.25	53.586	61.3436	47.5451	71.201	74.85	81.0353	NaN	93.3426	74.4301	100	0					-106339	RNFT2	52749	MAP1LC3B2	52749	MAP1LC3B2		0.733571	0.475705	0.756386
442	3	184786081	184787718	1638	91.3011	35.4253	42.4607	61.7742	90.191	99.2473	76.2759	78.8701	49.1449	46.5648	NaN	NaN	NaN	75.6556	78.4828	56.2596	NaN	NaN	NaN	0					-213010	MAP3K13	83084	C3orf70	83084	C3orf70		-0.500159	0.0177645	0.177325
443	16	84324235	84326686	2452	93.4409	42.2391	38.0645	51.8495	71.043	58.4737	72.5269	35.8395	38.2208	NaN	NaN	NaN	NaN	69.8276	74.8372	NaN	64.8359	48.5309	76.4048	0	WFDC1	uc002fhw.3,uc002fhv.3			-1714	WFDC1	99513	ADAD2	-1714	WFDC1	WFDC1	0.334047	0.128663	0.465907
444	19	18754507	18756204	1698	75.4615	26.2857	23.2	46.4308	74.0154	83.8154	96.4615	79.6226	50.9423	NaN	7.96579	6.64669	9.95079	45.3448	52.1356	NaN	NaN	NaN	NaN	0			KLHL26	uc002njz.1	-36847	CRLF1	6670	KLHL26	6670	KLHL26	KLHL26	-0.472541	0.0263667	0.217785
445	21	40051532	40057288	5757	98.101	46.9897	57.0303	75.697	79.5644	94.6337	90.7629	73.191	76.1519	NaN	25.841	20.1293	29.7501	80.4536	82.7857	NaN	NaN	NaN	NaN	0					-17828	ERG	66893	LINC00114	-17828	ERG		0.241333	0.279265	0.634082
446	11	78717970	78721729	3760	90.4923	39.1594	50.0145	83.4795	82.2537	92.7015	100	95.1364	69	NaN	32.5402	13.9572	48.3388	65.0448	76.2923	NaN	100	86.9868	100	0			TENM4	uc001ozl.4,uc021qnz.1	-44572	ODZ4	33203	Mir_548	33203	Mir_548	TENM4	-0.48236	0.679559	0.861068
447	10	104518938	104521299	2362	89.5397	40.7385	29.4615	94.459	78.3134	58.6316	67	59.9778	67.3607	NaN	45.5008	33.4704	55.3938	76.9853	81.6212	NaN	NaN	NaN	NaN	0			WBP1L	uc009xxg.1,uc001kwf.4	-14588	WBP1L	15212	WBP1L	-14588	WBP1L	WBP1L	0.163237	0.467931	0.751894
448	1	234947670	234957018	9349	80.8681	28.8342	22.8261	67.9771	58.0781	81.9766	88.7233	78.9365	46.2067	65.7272	NaN	NaN	NaN	74.5683	80.8632	19.8152	57.0576	33.4204	77.3546	0					-202399	IRF2BP2	87882	LOC100506810	87882	LOC100506810		-0.486195	0.0217741	0.19729
449	10	73230315	73232423	2109	77.4384	31.2	22.1972	81.3288	64.4932	90.2133	62.6119	52.2329	46.9184	NaN	NaN	NaN	NaN	73.9194	82.303	NaN	NaN	NaN	NaN	0			CDH23	uc001jrx.4,uc001jrz.3,uc001jry.3,uc001jrw.4,uc009xql.3,uc021psl.1,uc001jrv.3	-239937	CDH23	30732	CDH23	30732	CDH23	CDH23	0.954484	0.192813	0.549206
450	4	89262211	89266426	4216	96	30.4384	29.6761	93.7042	76.1594	84.7183	55.1449	24.5238	66.375	NaN	54.1073	50.7381	58.1484	75.0469	82.0312	NaN	NaN	NaN	NaN	0					-33464	HERC6	56118	BC027846	-33464	HERC6		0.275596	0.214451	0.57261
451	10	5642084	5644163	2080	79.8475	26.7966	38.4068	62.5789	78.8136	100	75.434	98.5714	61.6296	NaN	23.891	15.1664	34.1846	63.1875	69	NaN	NaN	NaN	NaN	0					-82637	FAM208B	64395	ASB13	64395	ASB13		0.0375175	0.878804	0.952831
452	11	44999202	45001316	2115	93.2182	39.3051	49.5965	78.0678	79.5893	76.9831	76.7451	99.9811	77.7143	NaN	57.6055	49.6414	62.3165	53.9444	56.0377	NaN	100	100	100	0			LOC221122	uc001myn.3	-26345	TP53I11	3750	LOC221122	3750	LOC221122	LOC221122
453	11	126278136	126281839	3704	96.7519	53.896	51.528	56.0233	64.496	75.938	99.9421	68.5888	71.3652	71.3652	70.697	67.2086	73.6567	85.188	89.4083	NaN	NaN	NaN	NaN	0			ST3GAL4	uc001qds.3,uc001qdu.3,uc001qdx.1,uc021qry.1,uc009zce.3,uc001qdw.3,uc001qdz.3	-139259	SRPR	1008	ST3GAL4	1008	ST3GAL4	ST3GAL4	-0.570065	0.00560683	0.0921464
454	9	34253058	34254802	1745	78.8222	21.1489	21.4255	60.0213	47.0638	76.0851	82.5745	75.7381	16.9767	NaN	NaN	NaN	NaN	59.0217	76.8261	NaN	NaN	NaN	NaN	0			KIF24	uc010mkb.3,uc003zua.4	-74701	NUDT2	32622	UBAP1	32622	UBAP1	KIF24
455	11	123078723	123083681	4959	92.4841	43.916	38.2992	91.4586	44.4436	73.0296	84.9023	81.3824	69.3565	NaN	51.0102	45.0096	54.6042	71.619	76.916	NaN	79.8906	51.3869	100	0					-12716	CLMP	168539	MIR4493	-12716	CLMP		0.238602	0.284908	0.638589
456	14	101654091	101657335	3245	99.3951	35.679	36.64	78.1013	69	76.4321	96.1013	92.0822	49.4789	40.8618	NaN	NaN	NaN	73.1781	80.5769	NaN	NaN	NaN	NaN	0					-148002	JA715142	113728	BC148240	113728	BC148240
457	19	5629600	5633556	3957	97.608	61.8862	41.776	82.232	73.56	71.832	85.6585	89.9459	72.9083	NaN	64.0359	46.3728	72.6385	83.0083	81.1393	NaN	NaN	NaN	NaN	0			SAFB	uc002mcf.3,uc002mcg.3,uc002mce.4,uc010xis.2,uc010xit.2,uc010xir.2,uc010xiu.2,uc010xiq.2	-6662	SAFB2	6555	SAFB	6555	SAFB	SAFB	0.284227	0.199857	0.556589
458	9	129451553	129452089	537	95.6	36.5778	42.5333	NaN	58.5682	74.8889	97.6889	55.3	30.3256	100	NaN	NaN	NaN	58.0444	65.9091	NaN	NaN	NaN	NaN	0			LMX1B	uc011maa.2,uc004bqi.3,uc004bqj.3	-115195	ZBTB43	74832	LMX1B	74832	LMX1B	LMX1B
459	22	21102507	21105410	2904	94.88	41.36	58.0667	74.2533	73.0667	90.5867	89.6438	86.9355	61.78	NaN	NaN	NaN	NaN	77.3733	83.726	NaN	NaN	NaN	NaN	0			PI4KA	uc002zsz.5	-13552	PI4KA	13782	HV593135	-13552	PI4KA	PI4KA	-0.300504	0.174188	0.527452
460	20	19944783	19947262	2480	99.913	36.6575	46.7671	72.6438	64.863	62.137	87.3151	68.8209	69.7627	71.853	57.5708	42.0305	64.4659	80.1831	80.6056	NaN	NaN	NaN	NaN	0			RIN2	uc002wro.2,uc010gcu.2,uc010gcv.2	-50671	NAA20	29041	RIN2	29041	RIN2	RIN2	-0.0703692	0.768145	0.903801
461	9	116672762	116676795	4034	92.8198	40.2773	47.906	NaN	88.0084	93.2521	85.641	55.4554	65.1485	NaN	NaN	NaN	NaN	81.3333	88.9018	NaN	NaN	NaN	NaN	0			ZNF618	uc004bic.3,uc004bid.3,uc011lxi.2,uc011lxj.2,uc004bib.1	-113405	ZNF618	34201	ZNF618	34201	ZNF618	ZNF618	-0.675265	0.000564255	0.0232956
462	4	1843134	1844451	1318	92.2874	32.6517	28.5393	89.1798	46.4157	98.8989	86.4824	96.8442	72.8608	72.8608	43.1179	35.6657	52.2432	72.7326	77.3614	NaN	70.9672	59.5483	81.1257	1	LETM1	uc010icc.3	LETM1	uc003gdv.3,uc011bvg.2	-2065	LETM1	13523	LETM1	-2065	LETM1	LETM1	-0.749242	5.99903e-05	0.0054606
463	21	32589978	32594829	4852	84.0648	33.0901	39.2336	45.487	58.8783	53.4513	91.8879	39.5648	72.9878	19.881	50.7995	48.4992	54.191	65.451	77.2424	100	NaN	NaN	NaN	0			TIAM1	uc002yow.1,uc002yox.1,uc011adk.1,uc011adl.1	-179183	KRTAP19-8	54395	TIAM1	54395	TIAM1	TIAM1	1	0	0
464	10	113894833	113897710	2878	93.2254	32.4085	36	78.2394	40.7606	75.4203	96.0141	84.5294	55.4643	83.1964	NaN	NaN	NaN	68.7941	73.8088	NaN	NaN	NaN	NaN	0					-145782	TECTB	45758	GPAM	45758	GPAM		-0.194928	0.384679	0.707445
465	14	102944539	102947338	2800	98.6104	42.4342	48.1299	76.7867	67.4286	54.6623	100	75.9322	88.8889	66.6667	51.9813	40.1213	62.8797	84.1806	86.027	NaN	NaN	NaN	NaN	0			TECPR2	uc001ylw.2,uc010txx.2	-58642	MIR4309	26888	ANKRD9	26888	ANKRD9	TECPR2	0.416843	0.0536149	0.311982
466	13	24846557	24849942	3386	91.6988	25.3176	51.8795	93.8706	57.1059	80.0353	89.3765	94.1622	45.0312	NaN	32.8038	27.4248	40.0752	65.4286	65.5814	NaN	69.5591	59.5253	75.5867	0			SPATA13	uc001upe.3,uc001upd.3,uc021rhg.1,uc001upg.2,uc010tcz.2,uc010tcy.1,uc010tdb.2,uc010tda.2,uc001uph.3	-13194	SPATA13	1701	SPATA13	1701	SPATA13	SPATA13	-0.2967	0.179972	0.534417
467	18	29913723	29915198	1476	89.8182	29.1636	28.0727	69.1818	56.5818	98.6545	36.3636	74.82	55.7451	61.939	49.7512	48.4638	50.5499	71.0408	82.9615	44.7824	NaN	NaN	NaN	0			GAREM	uc002kxl.3,uc002kxk.2	-176427	WBP11P1	135249	GAREM	135249	GAREM	GAREM	-0.104162	0.644583	0.843504
468	14	81903273	81905673	2401	93.8667	42.6712	42.3506	67.7922	80.2727	66.1299	85.9091	54.2698	68.1061	35.3253	63.749	56.8769	72.4639	76.1081	72.1389	NaN	56.3129	43.789	65.668	0					-9525	STON2	94532	SEL1L	-9525	STON2		-0.999977	0.00432408	0.0794428
469	22	27406005	27408755	2751	98.5932	34.8814	47.7119	68.1186	63.8305	97.0339	100	88.4706	57.9111	NaN	NaN	NaN	NaN	69.234	72.8696	NaN	NaN	NaN	NaN	0					-297856	CR936633	214005	BC015159	214005	BC015159
470	6	143015100	143018817	3718	99.1772	35.2911	53.3636	68.2152	56.9114	68.5063	76.6076	80.1486	55.6429	NaN	NaN	NaN	NaN	75.7143	78.7467	NaN	NaN	NaN	NaN	0					-56074	LOC153910	247521	HIVEP2	-56074	LOC153910		-0.116424	0.605881	0.823295
471	2	232466914	232468881	1968	88.0588	16.9412	36.3137	59.8235	74.9388	86.5714	87.4898	85.4318	36.8	72.817	42.7072	38.4431	46.0311	78.9796	83.7059	0	71.8512	59.857	81.3475	0					-71732	NMUR1	9340	C2orf57	9340	C2orf57		-0.999944	0.00672327	0.102467
472	4	1038514	1039758	1245	86.3636	0.493827	0.135802	77.9259	67.3827	99.2593	82.4937	60.6216	12.4386	100	NaN	NaN	NaN	68.8642	75.6667	30.1415	69.0743	42.1432	89.4459	0					-51290	SLC26A1	32581	FGFRL1	32581	FGFRL1		0.197805	0.377563	0.703103
473	10	73334696	73336657	1962	100	32.1467	51.2468	91.8701	58.8831	87.3506	91.6494	68.7193	48.2154	NaN	NaN	NaN	NaN	73.274	81.2222	NaN	82.2264	56.2058	100	0			CDH23	uc001jrx.4,uc001jrz.3,uc001jry.3,uc001jrw.4,uc009xql.3,uc021psl.1	-135703	CDH23	135113	CDH23	135113	CDH23	CDH23	1	0	0
474	11	66485262	66486807	1546	88.9697	33.5161	44.4396	63.5051	59.3434	74.5354	69.2323	84.7765	38.5758	51.9487	NaN	NaN	NaN	64.2045	80.2527	44.0492	NaN	NaN	NaN	0			SPTBN2	uc001ojd.3	-25399	C11orf80	2063	SPTBN2	2063	SPTBN2	SPTBN2	-0.998856	0.0304567	0.234995
475	17	74574410	74579784	5375	96.0541	53.2222	45.4094	73.1699	73.0927	88.6178	83.329	87.2642	85.2645	NaN	60.3994	45.682	74.0022	81.7032	85.0513	60.9143	100	83.4358	100	0			ST6GALNAC2	uc002jsg.4	-40423	CYGB	2361	ST6GALNAC2	2361	ST6GALNAC2	ST6GALNAC2	-0.963181	0.17329	0.526459
476	5	130714219	130717295	3077	92.1961	37.3725	47.1765	67.3137	95.7647	56.2549	98.1373	79.8537	78.3191	NaN	28.5066	19.6626	35.8532	56.2174	52.5625	NaN	NaN	NaN	NaN	0			CDC42SE2	uc003kvi.3,uc003kvj.3,uc003kvk.3,uc003kvh.3	-213178	HINT1	65799	RAPGEF6	65799	RAPGEF6	CDC42SE2	-0.150279	0.50443	0.771782
477	15	93098017	93108044	10028	98.964	60.2302	72.0584	91.6993	85.5108	88.3357	87.4964	84.9655	75.1776	41.3477	NaN	NaN	NaN	73.5659	77.7442	NaN	NaN	NaN	NaN	0					-16276	DQ582158	7449	LINC00930	7449	LINC00930		-0.99995	0.00637353	0.0991933
478	19	8746621	8748390	1770	74.6301	30.9467	13.7333	55.137	36.4133	54.36	59.0533	50.9565	53.7344	67.168	14.9157	5.15998	33.0207	41.6515	36.875	NaN	NaN	NaN	NaN	0					-71033	ADAMTS10	60782	ACTL9	60782	ACTL9		-0.1623	0.470526	0.753374
479	6	168796891	168798817	1927	91.5684	39.8384	41.2323	65.9192	69.2135	94.9647	100	70.0337	68.4731	70.6251	58.0437	54.264	61.1587	74.7778	80.1837	55.0947	69.4851	62.4647	75.2745	0					-43013	SMOC2	378339	KIF25	-43013	SMOC2		0.382708	0.0787625	0.375179
480	21	40466188	40469201	3014	98.987	44.0706	50.2911	81.2346	74.8395	84.2644	86.7215	72.8182	85.7215	100	47.3724	42.4223	52.1635	66.8553	70.9176	74.2627	NaN	NaN	NaN	0					-283011	WRB	86239	PSMG1	86239	PSMG1		0.737712	8.92027e-05	0.0069946
481	22	23620372	23621989	1618	84.0784	30.3208	37.1176	57.8113	56.7358	70.717	85.8627	57.907	47.6042	NaN	NaN	NaN	NaN	73.5	76.1132	NaN	NaN	NaN	NaN	0	BCR	uc002zwy.2	BCR	uc002zww.3,uc002zwx.3,uc011aiy.2,uc010gtx.1	-3406	BCR	15419	FBXW4P1	-3406	BCR	BCR	-0.0648011	0.774493	0.906756
482	10	126067118	126071581	4464	86.5917	45.1939	48.3892	60.3216	71.7665	91.3314	92.4323	60.5987	63.6547	82.701	NaN	NaN	NaN	68.2125	67.3063	85.5008	100	51.1791	100	0					-78759	LHPP	35964	OAT	35964	OAT		0.451273	0.0350238	0.252681
483	2	105555604	105557319	1716	71.8491	23.1509	25.4528	36.3019	48.1509	99.1132	73.9038	13.7959	36.2	100	33.922	31.0472	35.9857	67.4082	79.1702	23.3227	61.8559	35.3687	69.102	0					-87670	LOC100506421	83636	POU3F3	83636	POU3F3
484	15	76658263	76661114	2852	95.5111	40.7111	36.6444	99.8667	84.0222	100	70.1111	96	39.5952	NaN	NaN	NaN	NaN	77.5814	81.8864	NaN	NaN	NaN	NaN	0			SCAPER	uc002bby.3,uc002bbx.3,uc010bkr.3	-11271	SCAPER	13724	TRNA_Pseudo	-11271	SCAPER	SCAPER
485	12	124766592	124768266	1675	84.6949	34.9153	36.9831	78.3729	40.9831	92.7797	77.2632	94	52.7692	NaN	NaN	NaN	NaN	70.9655	79.5345	NaN	NaN	NaN	NaN	0			ZNF664-FAM101A	uc021rfy.1	-5443	FAM101A	56484	NCOR2	-5443	FAM101A	ZNF664-FAM101A
486	17	75929973	75932635	2663	100	51.7867	27.48	77.96	69.5333	77.16	81.12	76.6119	55.2836	NaN	52.4014	46.0103	59.3666	73.8235	71.4118	NaN	70.513	65.1022	72.6176	0					-49804	FLJ45079	186195	TMC6	-49804	FLJ45079		-0.101261	0.653872	0.848167
487	1	221085185	221095308	10124	99.2661	52.1193	55.3604	92.4595	72.1622	85.3119	87.8257	66.7788	59.6104	100	42.8744	34.2122	47.8202	75.7447	68.6517	100	NaN	NaN	NaN	0					-639342	RAB3GAP2	32443	HLX	32443	HLX		-0.0841991	0.709492	0.875846
488	17	63510541	63513371	2831	94.3291	45.2469	41.6753	74.0988	70.2716	91.2727	82.7778	94.6892	46.5652	NaN	11.3016	9.38049	14.6957	68.4583	68.2676	100	100	97.6763	100	0					-457621	GNA13	41483	AXIN2	41483	AXIN2		-0.174351	0.437739	0.735971
489	1	46263100	46265725	2626	98.6667	32.9556	54.0222	72.8222	100	86.7333	90.8	67.9487	85.6429	NaN	60.2133	52.0761	68.8045	90.5897	89.8571	NaN	86.0206	72.5687	96.1858	0	MAST2	uc001cov.3,uc001cow.3			-3559	MAST2	109254	TMEM69	-3559	MAST2	MAST2
490	22	46664830	46668919	4090	93.6688	47.9877	53.0562	76.0248	61.2086	66.7607	91.4717	93.8333	79.3217	71.9238	59.809	54.2706	63.6827	89.172	90.5157	NaN	79.684	67.241	89.012	0	TTC38	uc003bhi.3,uc011aqx.2	TTC38	uc003bhi.3,uc011aqx.2	-5611	PKDREJ	970	TTC38	970	TTC38	TTC38	-0.846016	7.04979e-07	0.000208032
491	17	6474552	6476694	2143	94.8316	41.7216	32.3814	66.701	69.5567	59.9691	81.6966	99.7528	63.3182	100	NaN	NaN	NaN	88.1848	89.7234	0	NaN	NaN	NaN	0					-14675	PITPNM3	47624	KIAA0753	-14675	PITPNM3		-0.670637	0.000635944	0.0251508
492	9	92237932	92240432	2501	100	42.2903	46.764	NaN	53.1828	72.0753	74.0575	86.1316	67.5357	100	NaN	NaN	NaN	65.6452	60.9677	100	NaN	NaN	NaN	0					-14265	UNQ6494	18006	GADD45G	-14265	UNQ6494		-0.95608	0.189377	0.545014
493	2	134528055	134533113	5059	96.9178	45.3973	46.0822	100	98.6986	68.2055	81.3699	67.2754	71.8043	NaN	39.939	28.6794	54.0341	81.2836	80.2174	NaN	81.1926	48.5445	95.1239	0					-202024	NCKAP5	174394	7SK	174394	7SK		-0.974795	0.143237	0.487228
494	1	12192849	12194051	1203	82.9565	23.6338	29.0857	53.5205	66.7183	97.6197	58	91.3636	69.194	52.1039	31.6234	28.2968	38.03	56.6389	53.04	NaN	100	100	100	0			TNFRSF8	uc001atq.3,uc010obc.2,uc001atr.3,uc001ats.3	-33008	TNFRSF1B	6892	TNFRSF8	6892	TNFRSF8	TNFRSF8
495	4	47597207	47601585	4379	99.9123	37.8246	34.6364	75.5088	91.3333	79.0877	82.6842	86.7818	39	NaN	NaN	NaN	NaN	82.6415	88.6667	NaN	100	68.232	100	0			CORIN	uc003gxm.3,uc011bzg.2,uc011bzf.2	-131531	COMMD8	58754	ATP10D	58754	ATP10D	CORIN
496	10	124016515	124019402	2888	86.8675	41.4118	33.1566	41.7978	50.3412	73.9639	81.7333	82.4868	66.8462	NaN	51.8423	46.4722	55.8911	72.3372	76.7765	NaN	77.7683	68.6024	82.9729	0					-11418	BTBD16	46959	TACC2	-11418	BTBD16		-0.445889	0.0375354	0.26219
497	5	173980590	173982778	2189	97.7077	32.913	45.4058	77.4328	84.8657	94.7612	92.9403	75.0517	54.8056	NaN	NaN	NaN	NaN	74.3088	84.9853	NaN	NaN	NaN	NaN	0					-168796	MSX2	439956	FLJ16171	-168796	MSX2		0.102516	0.649847	0.846071
498	22	44474208	44478196	3989	94.6257	52.7403	51.0562	67.7049	64.3591	79.514	91.6369	67.6049	69.4654	52.2438	58.5497	56.6584	60.3163	75.0353	77.2542	63.0349	NaN	NaN	NaN	0			PARVB	uc003bem.3,uc003ben.3,uc010gzn.3,uc003beo.3	-68340	TRNA_SeC	9212	PARVB	9212	PARVB	PARVB	0.333701	0.129084	0.466645
499	22	46026521	46036120	9600	85.4773	43.6687	45.7259	79.3505	55.2553	82.7704	86.3662	80.1214	60.5616	39.9322	49.1038	47.7082	52.65	60.8013	61.5064	33.7096	NaN	NaN	NaN	0					-6009	U6	127803	FBLN1	-6009	U6		1	0	0
500	4	11420645	11424264	3620	100	50.1266	56.5063	73.0909	83.2532	96.6835	96.6494	91.6351	56.7703	NaN	NaN	NaN	NaN	83.9077	79.6164	NaN	NaN	NaN	NaN	0			HS3ST1	uc003gmq.3	-19016	HS3ST1	6273	HS3ST1	6273	HS3ST1	HS3ST1	0.65294	0.54707	0.794185
501	17	73690275	73692396	2122	82.7528	25.1011	34.2921	72.7471	57.2135	76.3793	84.8072	83.8875	38.5301	NaN	50.7545	45.0158	54.8912	80.5667	86.0562	NaN	NaN	NaN	NaN	0			SAP30BP	uc002jpe.3,uc002jpf.3,uc021udb.1,uc010wsf.1	-25119	ITGB4	26877	SAP30BP	-25119	ITGB4	SAP30BP	0.171286	0.44596	0.740111
502	5	114805588	114809272	3685	99.614	35.7544	50.4386	98.7895	97.1053	96.193	94.8947	96.8654	64.2667	85.6889	53.906	52.8011	55.1321	76.5577	78.4043	33.3998	NaN	NaN	NaN	0					-173130	CCDC112	51753	FEM1C	51753	FEM1C		0.363806	0.0960337	0.410103
503	13	52565981	52570541	4561	94.5802	34.7778	40.3086	83.5556	67.7037	68.9241	75.7215	56.3718	42.6557	NaN	39.7295	21.5499	50.3591	60.0267	49.7162	NaN	NaN	NaN	NaN	0			ATP7B	uc001vfy.2,uc010adv.2,uc001vfw.2,uc001vfx.2,uc010tgt.1,uc010tgu.1,uc010tgv.1	-12854	ATP7B	15089	ATP7B	-12854	ATP7B	ATP7B	0.384607	0.0771657	0.371973
504	11	123318231	123322688	4458	98.9425	48.3448	63.4253	67.2471	63.5747	82.3678	90.9425	88.0976	74	NaN	31.743	26.4691	38.6381	76.3718	81.075	NaN	100	85.662	100	0					-66011	MIR4493	202627	SCN3B	-66011	MIR4493		-0.887924	0.304294	0.653869
505	3	54387392	54392591	5200	98.0989	44.6742	57.8462	73.3736	80.6374	92.3407	77.3736	97.4138	62.24	NaN	73.6469	69.9387	75.2927	62.9286	67.7701	NaN	NaN	NaN	NaN	0			CACNA2D3	uc003dhf.3,uc003dhg.1,uc003dhh.1,uc011beu.1,uc010hmv.1	-286378	7SK	33179	BC065373	33179	BC065373	CACNA2D3	0.999902	0.00890619	0.120785
506	6	167319075	167322161	3087	87.648	49.8843	27.384	79.368	59.208	98.288	87.9008	76.1143	63.4138	83.1121	48.7903	45.481	52.678	72.7944	75.8	16.676	NaN	NaN	NaN	0					-43304	RPS6KA2	44907	RNASET2	-43304	RPS6KA2		-0.416348	0.0539281	0.312985
507	11	61677758	61679914	2157	80.2982	43.3273	29.8596	56.5254	54.661	56.1356	86.5932	50.2667	41.4561	NaN	NaN	NaN	NaN	65.5185	68.9286	NaN	NaN	NaN	NaN	0			RAB3IL1	uc001nsp.4,uc001nso.4	-18752	FADS3	5167	RAB3IL1	5167	RAB3IL1	RAB3IL1	-0.0698126	0.75754	0.899152
508	16	54542546	54543684	1139	93.6863	37	45.5957	58.1373	64.5882	68.9216	91.3725	100	49.4286	100	NaN	NaN	NaN	82.1224	85.8333	NaN	NaN	NaN	NaN	0					-222168	IRX3	419006	CRNDE	-222168	IRX3		0.380584	0.0805777	0.37924
509	9	112952664	112956522	3859	90.2308	40.2985	49.7164	NaN	76.4493	50.5942	75.2609	80.4068	60.46	NaN	NaN	NaN	NaN	64.6667	64.8358	NaN	NaN	NaN	NaN	0	TRNA_Arg	uc022blp.1			-4280	TRNA_Arg	5969	C9orf152	-4280	TRNA_Arg	TRNA_Arg
510	3	21781001	21789974	8974	92.3028	59.0522	37.7094	85.2137	87.3739	84.1416	90.5983	97.9619	63.1111	NaN	NaN	NaN	NaN	71.0351	69.5169	NaN	NaN	NaN	NaN	0			ZNF385D	uc010hfb.1,uc003cce.3	-1454678	UBE2E2	2842	ZNF385D	2842	ZNF385D	ZNF385D	-0.477682	0.0331657	0.245877
511	1	92309774	92313116	3343	76.6415	25.5789	34.25	54.193	64.4909	69.8246	57.193	67.9333	54.5714	NaN	48.2962	44.152	55.1109	76.5208	73.5306	NaN	NaN	NaN	NaN	0			TGFBR3	uc001doj.3,uc010osy.2,uc001doh.3,uc001doi.3,uc009wde.3	-14148	Metazoa_SRP	14487	TGFBR3	-14148	Metazoa_SRP	TGFBR3	-0.514306	0.0143329	0.157955
512	7	55195076	55199040	3965	86.978	39.0968	34.3918	66.8947	51.9684	47.7895	45.5376	12.3182	43.1605	NaN	53.915	50.0328	60.6169	60.5349	68.7356	NaN	72.0421	63.2308	83.5808	0			EGFR	uc003tqk.3,uc022adn.1,uc022adm.1,uc010kzg.2,uc003tqj.3,uc003tqi.3,uc003tqh.3,uc011kco.2	-21042	EGFR	17537	EGFR	17537	EGFR	EGFR	-0.400959	0.064406	0.341708
513	22	43256133	43257410	1278	73.3659	39.4878	14.7436	79.4634	40.1951	94.6585	51.1951	42.1613	29	NaN	NaN	NaN	NaN	68.4878	69.7179	NaN	50.1177	42.2569	74.2999	0	ARFGAP3	uc003bdd.2,uc010gzf.2,uc011apu.1			-2725	ARFGAP3	85637	PACSIN2	-2725	ARFGAP3	ARFGAP3
514	18	56513830	56515063	1234	79.4685	24.2569	23.5455	72.9459	71.3694	90.2897	52.7944	41.5789	57.2432	0	32.6752	30.7481	34.8325	51.1727	55.7297	64.4115	44.8637	40.16	48.8977	0					-14997	ZNF532	41331	U6	-14997	ZNF532		0.37657	0.0840926	0.386716
515	5	112378669	112380748	2080	94.338	36.1067	36.589	98.2192	68.3467	70.5479	84.7826	75.2903	64.1408	100	NaN	NaN	NaN	79.3425	83.9054	58.9017	87.763	77.355	95.7967	0			MCC	uc003kql.4,uc003kqk.4,uc003kqj.4	-120638	REEP5	66263	DCP2	66263	DCP2	MCC	-0.364247	0.0956017	0.409354
516	11	69791904	69794259	2356	91.5932	38.7241	52	57.7797	64.8305	78.9661	84.5345	41.75	61.16	NaN	NaN	NaN	NaN	77.0769	74.6545	44.3461	NaN	NaN	NaN	0					-130148	ANO1	336032	CCND1	-130148	ANO1		0.238134	0.285884	0.639224
517	4	166249927	166260616	10690	94.8743	45.3977	51.503	73.0343	65.8418	74.4746	80.0231	78.3221	78.419	50.9724	56.7774	51.4121	61.1624	85.8986	86.6993	NaN	80.8917	72.7745	88.0383	0			MSMO1	uc003ire.3,uc003irf.3,uc010irb.3	-35466	U2	1110	MSMO1	1110	MSMO1	MSMO1	-0.510967	0.0150897	0.162535
518	19	15532261	15533726	1466	90.8904	36.5068	37.6143	56.6986	62.411	78.1644	79.0411	60.4154	52.2388	32.6493	NaN	NaN	NaN	75.0143	78.7761	81.7596	64.6149	55.0506	70.6041	0	AKAP8L	uc002naw.1,uc002nax.1,uc010xoh.1,uc002nay.1	WIZ	uc002nbb.4,uc002nba.4,uc002nbc.3	-2428	AKAP8L	8267	WIZ	-2428	AKAP8L	AKAP8L,WIZ	0.332448	0.130616	0.469153
519	20	58166197	58175872	9676	94.8195	63.4878	66.7053	73.5894	78.5749	83.4732	90.6256	83.1505	71.7193	NaN	NaN	NaN	NaN	66.8488	70.6699	NaN	NaN	NaN	NaN	0	PHACTR3	uc002yau.3	PHACTR3	uc002yat.3	-3730	PHACTR3	13634	PHACTR3	-3730	PHACTR3	PHACTR3	-0.993399	0.0731864	0.363035
520	1	204299394	204300708	1315	100	45.4194	53.5806	65.4839	92.1613	100	92.4194	99.5	58.0323	NaN	NaN	NaN	NaN	79.6071	84	NaN	NaN	NaN	NaN	0			PLEKHA6	uc001hau.4	-72397	PLEKHA6	28349	PLEKHA6	28349	PLEKHA6	PLEKHA6
521	6	890969	894878	3910	99.9832	41.5474	47.4296	79.4599	78.6569	97.292	99.7244	96.8244	84	NaN	54.1749	44.4532	63.3937	78.8015	78.2313	NaN	NaN	NaN	NaN	0					-179564	AX747750	206689	LOC285768	-179564	AX747750
522	21	36695879	36703672	7794	89.9542	48.8496	52.2148	80.3407	64.6222	74.0815	92.5564	62.371	42.4359	NaN	NaN	NaN	NaN	77.4031	80.976	NaN	NaN	NaN	NaN	0			RUNX1	uc002yut.1	-274238	RUNX1	249555	LOC100506403	249555	LOC100506403	RUNX1	-0.595734	0.00343897	0.0691804
523	11	115418148	115421171	3024	96.8254	39.1077	57.7077	92.6667	84.918	87.082	83.7385	71.3934	77.1765	NaN	57.225	45.1736	64.4849	65.1887	68.0182	NaN	78.7569	63.8892	89.3472	0					-42907	CADM1	209744	LINC00900	-42907	CADM1		-0.999044	0.0278454	0.224168
524	7	5491814	5493149	1336	85.7368	35.5238	36.4921	86.3443	59.629	96.7143	88.3729	64.537	47.0159	100	11.8166	8.51974	16.9395	62.4375	66.0656	55.9617	NaN	NaN	NaN	0					-26769	TNRC18	42399	MIR589	-26769	TNRC18		-0.304274	0.168584	0.520303
525	11	48076175	48086139	9965	90.1957	54.7957	48.7809	78.8982	73.4425	78.9377	83.9455	51.1245	72.5941	85.2981	33.4645	26.1571	44.5004	76.3055	76.9705	NaN	100	67.9628	100	0			PTPRJ	uc001ngp.4,uc001ngo.4	-71103	PTPRJ	74066	PTPRJ	-71103	PTPRJ	PTPRJ	-0.547595	0.00834063	0.116261
526	6	159105311	159109513	4203	96.7143	47.5604	39.1011	81.022	61.956	71.2198	81.7363	98.013	74.5614	44.8916	13.9665	7.34035	27.3868	64.7952	69.3571	100	NaN	NaN	NaN	0			SYTL3	uc003qrp.3,uc003qrr.3,uc003qro.3,uc003qrs.3,uc011efq.2	-39507	DYNLT1	21530	SYTL3	21530	SYTL3	SYTL3	-0.677212	0.000536231	0.0225996
527	20	36973730	36976992	3263	91.5824	36.0659	33.6452	61.0645	83.1505	54	90.6742	30.625	67.5062	84.1308	50.8811	47.3619	54.0175	73.3371	75.7253	74.7938	62.0433	45.4378	80.4099	0	LBP	uc002xic.2	LBP	uc002xic.2	0	LBP	0	LBP	0	LBP	LBP	-0.857291	2.73902e-06	0.000614359
528	4	170716912	170717841	930	100	53.087	48.3913	73.8636	72.2174	83.1579	94.8947	97.8182	68.3333	NaN	NaN	NaN	NaN	64.5652	67.8636	NaN	NaN	NaN	NaN	0					-37819	C4orf27	135700	CLCN3	-37819	C4orf27
529	18	32699459	32703104	3646	92.1579	30.7288	49.1525	66.4407	52.7119	60.9492	95.7255	54.6111	63.5833	NaN	43.1279	36.1289	51.9298	73.6296	69.6923	NaN	NaN	NaN	NaN	0			MAPRE2	uc010xcb.3,uc010xcc.3,uc002kyg.4,uc002kyh.4,uc010xcd.3,uc002kyf.2	-117889	ZNF397	77846	MAPRE2	77846	MAPRE2	MAPRE2	-0.865319	2.00909e-07	7.83758e-05
530	14	49406995	49414062	7068	85.0267	32.8592	42.0896	70.44	56.8533	52.5143	61.137	21.9524	48.0182	NaN	31.0925	29.0483	32.6953	68.1935	75.2121	NaN	NaN	NaN	NaN	0	SNORD112	uc021rso.1	SNORD112	uc021rso.1	0	SNORD112	0	SNORD112	0	SNORD112	SNORD112	0.843677	0.360772	0.693054
531	9	101365319	101367281	1963	97.9778	29.6222	31.3778	NaN	61.0889	85.4	84.0889	28.925	44.5366	58.8519	55.7231	54.4768	56.8721	70.3409	81.5897	73.4604	NaN	NaN	NaN	0			GABBR2	uc004ays.3	-202699	GALNT12	104198	GABBR2	104198	GABBR2	GABBR2
532	22	31618284	31622688	4405	98.2923	54.4648	42.1831	96.3623	90.1408	96.7246	84.4366	98.1429	80.7812	NaN	67.2557	56.3921	74.465	79.6957	76.6389	NaN	NaN	NaN	NaN	0			LIMK2	uc003akh.3,uc003aki.3	-16682	BC069815	3470	Y_RNA	3470	Y_RNA	LIMK2	-0.250478	0.260883	0.617997
533	19	10316641	10317290	650	95.6957	47.36	41.4	71.32	100	81.72	66.12	86.8182	38.0417	NaN	NaN	NaN	NaN	67.4583	75.8	NaN	NaN	NaN	NaN	0					-10886	DNMT1	18291	S1PR2	-10886	DNMT1
534	10	30109470	30110185	716	60.8387	18.2581	9.03226	90.5161	57.871	61.871	93.6087	95.0345	20.36	NaN	NaN	NaN	NaN	71.2581	86.2258	NaN	NaN	NaN	NaN	0					-83606	SVIL	238303	KIAA1462	-83606	SVIL
535	22	27707623	27710151	2529	88.9494	40.5714	30.1067	49.6301	68.9178	73.5443	59.2676	49	48.3871	100	36.1327	32.2404	41.8522	58.2361	60.3286	3.53837	NaN	NaN	NaN	0			CR936633	uc003adi.3	-84863	BC015159	1012	CR936633	1012	CR936633	CR936633
536	12	110248589	110250088	1500	89.9429	48.1622	30.8378	89.1081	95.4324	93.9459	100	16.0606	50	NaN	NaN	NaN	NaN	79.5278	85.7714	0	NaN	NaN	NaN	0			TRPV4	uc001tpk.2,uc001tpj.2,uc021rdp.1,uc001tph.2,uc001tpi.2,uc001tpg.2	-21064	MIR4497	2513	TRPV4	2513	TRPV4	TRPV4
537	10	105264207	105268148	3942	88.8211	33.6186	43.4227	87.299	46.9588	92.2887	93.3299	47.7647	57.8679	NaN	NaN	NaN	NaN	67.3736	69.191	NaN	NaN	NaN	NaN	0			NEURL	uc001kxh.3	-25210	CALHM3	10473	NEURL	10473	NEURL	NEURL
538	4	41543318	41550790	7473	88.6381	42.4653	42.4	67.019	74.7905	64.534	65.1262	61.9175	45.8642	NaN	NaN	NaN	NaN	74.6452	75.8817	NaN	NaN	NaN	NaN	0			LIMCH1	uc003gvu.4,uc003gvv.4,uc003gvw.4,uc003gvx.4,uc003gwe.4,uc003gvy.4,uc003gvt.1,uc003gwa.4,uc003gvz.4	-64128	LIMCH1	3128	LIMCH1	3128	LIMCH1	LIMCH1	-0.538457	0.00972903	0.12735
539	10	22018755	22023105	4351	96.9091	45.481	48.2338	69.2727	70.1818	96.3766	94.1266	72.9351	62.0423	NaN	49.2925	27.0681	85.126	76.9275	77	NaN	67.9708	56.536	76.9638	0			MLLT10	uc001iqs.3,uc001iqv.3,uc001iqt.3,uc021pny.1,uc001ira.3,uc001irb.3	-198966	7SK	56186	MLLT10	56186	MLLT10	MLLT10	0.457098	0.0491176	0.29937
540	11	115850687	115852806	2120	99.9216	31.6226	46.6792	73.7358	75.9245	90.9434	94.9245	100	21.1489	NaN	NaN	NaN	NaN	69.2917	74.4894	NaN	NaN	NaN	NaN	0					-219342	LINC00900	497108	Mir_652	-219342	LINC00900		-0.645695	0.553135	0.796969
541	16	78707061	78709972	2912	98.5522	43	52.5072	99.6522	85.597	98.8182	85.3385	78.069	57.9464	NaN	63.1727	59.5963	68.6808	78	84.6154	NaN	NaN	NaN	NaN	0			WWOX	uc002ffk.3,uc010vnk.2,uc002ffl.3,uc010che.3	-1011100	Mir_544	573735	WWOX	573735	WWOX	WWOX	0.363179	0.096651	0.411052
542	21	37417098	37421433	4336	96.0153	52.7481	58.816	96.4419	73.9291	79.4646	99.0331	61.5357	90.4762	100	62.7481	52.4205	72.0166	88.3089	89.5785	100	NaN	NaN	NaN	0			SETD4	uc002yva.3,uc021wiy.1,uc002yuu.3,uc002yux.2,uc002yuw.2,uc002yuz.3,uc002yuy.3	-20851	CBR1	11126	SETD4	11126	SETD4	SETD4	0.311715	0.15789	0.506943
543	8	145082109	145084581	2473	97.0989	44.9684	41.6947	76.5591	80.3763	88.1935	82.7097	29.3478	61.2899	15.0713	58.346	53.1022	65.3914	65.5833	66.3908	52.9799	NaN	NaN	NaN	0	SPATC1	uc011lkw.2,uc011lkx.2			-2000	SPATC1	16939	GRINA	-2000	SPATC1	SPATC1
544	22	35415745	35418424	2680	92.7647	46.3908	40.8046	83.9412	58.6207	89.908	84.6322	68.3038	62.2192	100	NaN	NaN	NaN	68.557	76.5595	100	NaN	NaN	NaN	0					-43705	ISX	594960	MB	-43705	ISX		-0.999877	0.0100021	0.129485
545	4	108961448	108969499	8052	85.9722	37.7009	42.9537	49.7944	56.2255	54.0808	77.8384	63.3152	67.8723	NaN	58.6157	56.0361	61.3693	76.2353	81.3656	NaN	NaN	NaN	NaN	0			LEF1	uc003hyt.2,uc003hyu.2,uc003hyv.2,uc011cfk.2,uc011cfj.1	-320029	PAPSS1	31271	LEF1	31271	LEF1	LEF1	0.998542	0.0343832	0.250246
546	1	1059780	1062670	2891	86.4507	45.1932	40.2559	67.6901	68.1767	80.0986	99.4106	66.3077	66.9312	61.8311	54.1384	53.0007	55.3837	82.7847	85.8265	68.5421	82.7913	75.7311	88.5179	0					-8044	C1orf159	40647	JA715134	-8044	C1orf159		0.236858	0.28855	0.641612
547	20	6715982	6717332	1351	99.4348	47.0435	56	68.7143	84.6087	65.7143	87.6667	20	33.4286	NaN	80.8477	75.2868	85.0531	63.95	74.7647	NaN	NaN	NaN	NaN	0					-31412	BMP2	728085	CRLS1	-31412	BMP2
548	1	154744835	154746968	2134	94.3077	44.3846	39.8769	72.8889	68	75.2308	92.5574	65.918	47.1207	NaN	49.3528	46.5048	53.4633	68.7419	70.8833	NaN	58.8313	51.741	65.8951	1			KCNN3	uc021pah.1,uc001ffp.3,uc031ppq.1,uc001ffo.3,uc009wox.1	-144379	ADAR	85370	KCNN3	85370	KCNN3	KCNN3	-0.983077	0.117286	0.447613
549	4	166427396	166432906	5511	89.4943	49.6471	32.6506	94.1798	71.6706	72.3708	84.1149	81.1084	64.9178	NaN	45.6897	35.2675	53.49	78.4875	80.3735	NaN	86.315	72.5292	100	0					-105502	JA611274	120003	MIR578	-105502	JA611274
550	22	23846369	23849118	2750	96.7447	42.6196	35.1263	74.4194	78.3226	72.5714	87.9355	100	59.9155	NaN	NaN	NaN	NaN	77.7253	81.8977	97.8853	NaN	NaN	NaN	0					-17202	LOC388882	73377	IGLL1	-17202	LOC388882		0.97116	0.153265	0.500791
551	18	56286067	56287071	1005	86.1379	30.8966	33.8621	90.1034	42.1724	57	39.4138	100	23.3043	NaN	NaN	NaN	NaN	53.24	55.75	NaN	NaN	NaN	NaN	0			ALPK2	uc002lhj.4	-51546	MALT1	9118	ALPK2	9118	ALPK2	ALPK2
552	15	51395959	51402755	6797	94.0645	58.4396	46.1798	79.6237	80.4409	89.828	93.2688	89.7412	66.1333	NaN	50.7451	46.7351	57.2721	68.5402	77.6739	NaN	70.9339	63.7237	79.3338	0	TNFAIP8L3	uc001zyy.3	TNFAIP8L3	uc001zyy.3	0	TNFAIP8L3	0	TNFAIP8L3	0	TNFAIP8L3	TNFAIP8L3	0.326391	0.138208	0.480097
553	16	73743742	73747801	4060	96.3714	51.2571	46.1143	55.4762	97.381	88.1429	93.2626	62.7921	60.5789	NaN	NaN	NaN	NaN	78.2474	77.7391	NaN	NaN	NaN	NaN	0					-231454	TRNA_Lys	323039	LOC100506172	-231454	TRNA_Lys
554	7	105249330	105253109	3780	97.1402	50.7168	58.7699	86.4425	67.3894	89.0796	91.9099	80.5263	67.734	59.3802	NaN	NaN	NaN	82.8333	89.9369	0	NaN	NaN	NaN	0			ATXN7L1	uc003vde.2,uc003vdf.2	-27354	EFCAB10	11605	ATXN7L1	11605	ATXN7L1	ATXN7L1	0.3927	0.0706325	0.357206
555	17	17832859	17847867	15009	89.9645	46.8154	50.1347	79.7839	57.8731	80.8883	80.0305	74.8796	68.3333	NaN	NaN	NaN	NaN	79.4728	80.6133	NaN	61.9751	51.4276	69.8607	0			TOM1L2	uc002grz.4,uc002gry.4,uc010vwy.2,uc010cpr.3,uc010vwz.2,uc010vxa.2,uc010vxb.2	-28259	LRRC48	27917	TOM1L2	27917	TOM1L2	TOM1L2	-0.683569	0.000452893	0.0203499
556	16	87260222	87261518	1297	85.7532	30.6883	19.4933	70.7945	47.6164	92.9221	80.1127	90.8689	46.3134	100	NaN	NaN	NaN	73.8052	82.2078	26.1507	56.7091	40.1233	75.7272	0					-164282	MAP1LC3B	14495	BC043543	14495	BC043543		-0.14881	0.508655	0.773914
557	12	2321149	2322923	1775	96.7959	27.2745	41.8824	58.6863	46.2353	100	82.2549	89.75	48.1333	39.5518	25.1614	21.4799	29.1186	62.1176	62.84	NaN	NaN	NaN	NaN	0			CACNA1C	uc009zdu.1,uc009zdv.1,uc001qkb.2,uc001qkc.2,uc001qjz.2,uc001qkd.2,uc001qke.2,uc001qkf.2,uc009zdw.1,uc001qkg.2,uc001qkh.2,uc001qkl.2,uc001qkj.2,uc001qkk.2,uc001qkn.2,uc001qkm.2,uc001qko.2,uc001qkp.2,uc001qkq.2,uc001qku.2,uc001qkr.2,uc001qks.2,uc001qkt.2,uc001qki.1,uc001qka.1	-56018	CACNA1C-IT3	9724	CACNA1C-AS4	9724	CACNA1C-AS4	CACNA1C	-0.0327433	0.884985	0.955318
558	17	57411719	57415368	3650	93.2118	22.9647	36.1053	83.4235	63.6452	84.6479	77.2222	45.8696	27.6829	NaN	28.8206	27.7141	29.4647	85.3265	87.7553	NaN	79.9743	73.1368	86.1797	0			YPEL2	uc002ixm.1,uc002ixl.1	-28075	MIR4729	2667	YPEL2	2667	YPEL2	YPEL2	-0.0923967	0.68257	0.862535
559	6	4510567	4512629	2063	97.1127	52.274	38.3803	69.8841	76.4638	84.7391	98.058	84.5079	55.2769	87.0503	48.4385	44.5172	51.945	73.087	76.8696	0	NaN	NaN	NaN	0					-98216	KU-MEL-3	422985	C6orf201	-98216	KU-MEL-3
560	22	46847950	46849810	1861	89.0092	39.982	32.3178	79.2035	72.8407	88.9469	92.4159	91.5273	42.1429	100	NaN	NaN	NaN	74.5045	78.7117	50.4999	NaN	NaN	NaN	0			CELSR1	uc003bhw.1	-42779	CELSR1	83257	CELSR1	-42779	CELSR1	CELSR1	-0.999828	0.0118128	0.142341
561	16	27094133	27096840	2708	92.1358	34.1013	21.2857	65.6296	74.9259	77.8148	79.4937	85.6571	41.25	54.2787	37.0331	31.8755	44.6203	52.9481	55.4026	33.2109	73.0007	47.7229	99.4221	0					-117966	KDM8	15915	C16orf82	15915	C16orf82		-0.142125	0.528086	0.783976
562	19	447670	449090	1421	98.7961	42.2661	43.4299	58.7431	80.619	74.9907	72.6916	58.3333	67.3333	NaN	NaN	NaN	NaN	64.6239	62.6449	41.9695	NaN	NaN	NaN	0			SHC2	uc002loq.4	-38500	C2CD4C	11906	SHC2	11906	SHC2	SHC2	0.405703	0.0610233	0.332692
563	11	68517389	68518146	758	80.624	22.8372	27.4766	69.0155	50.622	72.5504	48.8981	56.569	34.2632	5.34047	19.3791	13.4804	24.9868	30.3411	32.8295	45.7194	50.4762	38.575	60.9409	1	MTL5	uc001ooc.3,uc001ood.1,uc009ysi.1,uc001ooe.3	MTL5	uc001ooc.3,uc001ood.1,uc009ysi.1,uc001ooe.3	-53450	5S_rRNA	21	MTL5	21	MTL5	MTL5	0.999676	0.0161941	0.168654
564	12	49883809	49886876	3068	99.8873	37.493	62.0972	99.2571	93.6164	96.0548	97.2254	94.8571	50	NaN	NaN	NaN	NaN	91.0145	91.5139	NaN	NaN	NaN	NaN	0			SPATS2	uc001rud.2,uc001rue.2,uc009zli.1,uc001ruf.2	-46063	KCNH3	73346	MCRS1	-46063	KCNH3	SPATS2	0.169657	0.450365	0.742682
565	8	768034	773571	5538	89.1631	53.7589	39.7518	83.6423	88.9424	84.8058	77.938	96.8819	60.3858	NaN	60.6266	54.7541	66.0912	61.8815	61.0902	100	NaN	NaN	NaN	0					-86808	ERICH1	382450	FBXO25	-86808	ERICH1		-0.387556	0.0747349	0.366939
566	2	139376316	139378926	2611	95.7692	35.1795	53.359	93.1282	99.1026	89.0769	96.1026	52.8378	60.1212	NaN	NaN	NaN	NaN	75.0526	84.5405	0	NaN	NaN	NaN	0					-275967	YY1P2	116967	SPOPL	116967	SPOPL
567	10	80819114	80821318	2205	99.8033	37.2222	61.2381	65.3492	92.1111	99.9841	96.6349	66.0492	66.0175	NaN	58.8426	52.6646	63.4348	76.3818	78.8448	NaN	NaN	NaN	NaN	0					-7473	ZMIZ1	109063	BC128552	-7473	ZMIZ1		0.135085	0.54892	0.795104
568	2	241909980	241912737	2758	87.055	33.6075	34.6857	59.367	83.9652	91.1239	94.8785	82.2577	54.0233	100	57.0596	43.3938	68.094	74.8447	79.4737	31.763	67.832	56.2817	78.9656	0	LOC200772	uc002waf.3			-3112	LOC200772	93651	AGXT	-3112	LOC200772	LOC200772
569	7	72854994	72858389	3396	87.4632	56.2473	43.8571	68.1474	61.9677	78.8632	75.8316	93.2045	43	NaN	NaN	NaN	NaN	74.2778	80.0109	NaN	99.7666	61.8567	100	0	BC050599	uc022afu.1	BAZ1B,BC050599	uc003tyc.3,uc022afu.1	0	BC050599	0	BC050599	0	BC050599	BC050599,BAZ1B	0.209635	0.349097	0.685136
570	16	84075199	84077473	2275	92.5912	49.305	48.234	88.383	81.6889	90.5468	98.437	78.6489	57.6273	67.6302	53.0775	48.1344	57.7401	70.2443	66.4632	90.4879	67.3634	54.5321	75.1703	0	SLC38A8	uc002fhg.1	SLC38A8	uc002fhg.1	0	SLC38A8	0	SLC38A8	0	SLC38A8	SLC38A8
571	7	863447	864572	1126	100	52.434	38.7551	58.7736	75.2453	68.3396	79.6038	100	37	NaN	NaN	NaN	NaN	80.76	83.6591	NaN	NaN	NaN	NaN	0			SUN1	uc011jvq.2,uc003sjf.3,uc003sje.1,uc021zyl.1,uc010ksa.1	-7569	SUN1	7196	SUN1	7196	SUN1	SUN1	-0.527396	0.0116577	0.141315
572	11	131538664	131541617	2954	95.5376	43.6629	44.7957	95.0753	71.9032	81.129	99.5591	97.2169	65.2286	100	NaN	NaN	NaN	62.3333	63.0449	73.1709	NaN	NaN	NaN	0			NTM	uc001qgm.3,uc010sch.2,uc010sci.2	-237882	NTM	283521	U6atac	-237882	NTM	NTM	-0.983314	0.116459	0.446418
573	3	55604616	55608946	4331	80.9176	42.6292	31.4831	99.9326	59.8736	95.5955	81.023	70.3951	65.4605	44.295	27.7427	23.2779	32.1975	64.2706	75.4667	54.1554	100	100	100	0			ERC2	uc003dhr.1,uc003dhq.1,uc003dho.1,uc003dhp.1	-82946	WNT5A	35992	ERC2	35992	ERC2	ERC2
574	21	35818099	35820232	2134	92.5632	36.6882	45.4624	92.3846	81.2637	89.2043	92.7412	24.9518	58.5217	100	NaN	NaN	NaN	75.7416	83.8132	36.6625	NaN	NaN	NaN	0			KCNE1	uc002yua.4,uc010gmr.4,uc031rve.1,uc010gms.4,uc031rvd.1,uc002ytz.4,uc010gmq.4,uc010gmp.4	-21835	BC049386	1700	KCNE1	1700	KCNE1	KCNE1
575	9	2204426	2214691	10266	99.8784	50.7803	41.5797	64.673	79.1148	83.5612	95.9704	93.4649	81.8182	68.1459	37.7205	23.6137	43.9419	83.6757	86.6939	93.2624	NaN	NaN	NaN	0					-407101	VLDLR	44163	SMARCA2	44163	SMARCA2		-0.739167	8.49402e-05	0.00679352
576	15	33011779	33016814	5036	94.2105	43.0323	43.3474	80.1474	67.043	84.6842	56.2842	83.5747	64.7312	68.5389	60.7946	53.396	65.5177	77.5824	79.2444	NaN	65.6829	49.1952	73.0686	0	AX747968	uc001zhc.1	GREM1	uc010uby.2,uc001zhd.2,uc001zhe.2	-571	AX747968	1575	GREM1	-571	AX747968	AX747968,GREM1	-0.613557	0.579476	0.8106
577	17	77962633	77963988	1356	96.9692	44.8551	64.6119	87.1642	85.7887	92.3433	98.3016	92	65.1525	32.3157	69.7731	68.3342	71.9788	82.7941	80.5294	51.1107	78.8024	73.5096	86.2476	0			TBC1D16	uc002jxj.4	-37977	TBC1D16	45669	TBC1D16	-37977	TBC1D16	TBC1D16	-0.127549	0.571628	0.806545
578	7	152432490	152434449	1960	71.967	33.2105	24.4719	71.5053	73.3333	66.1474	86.4421	92.4286	47.3562	92.9365	NaN	NaN	NaN	68.1031	77.8958	21.4426	73.4823	50.3945	81.5833	0					-22384	ACTR3B	271282	LOC100128822	-22384	ACTR3B		-0.270591	0.22323	0.581304
579	9	109381920	109384783	2864	93.8734	45.2716	45.0864	NaN	48.4198	70.1235	72.4691	32.1304	61.7353	NaN	NaN	NaN	NaN	78.4789	85.8358	NaN	NaN	NaN	NaN	0					-240594	ZNF462	168824	BC017988	168824	BC017988		0.0549148	0.808221	0.922073
580	7	2476997	2478686	1690	96.1299	39.1299	51.589	93.8592	72.7089	96.8481	100	58.2424	59.3276	NaN	NaN	NaN	NaN	81.9868	82.7647	89.1791	81.5542	71.3495	94.5166	0	BC034268	uc003sme.3	BC034268	uc003sme.3	0	BC034268	0	BC034268	0	BC034268	BC034268
581	9	35832290	35837549	5260	99.7053	45.5464	44.4737	79.0103	81.8737	94.4742	91.6211	25.9451	77.6	NaN	62.7958	54.506	67.4757	76.4157	73.0366	NaN	73.7441	63.3414	80.4519	0	FAM221B	uc003zyj.2,uc010mlc.2,uc011lpg.1	TMEM8B	uc003zym.4,uc003zyo.4,uc003zyk.3,uc003zyn.4	-3546	FAM221B	2796	TMEM8B	2796	TMEM8B	FAM221B,TMEM8B	0.247027	0.267726	0.624305
582	5	7394308	7395754	1447	78.7234	27.6345	3.97163	29.5034	35.0414	40.5103	54.669	59.7091	39.7832	5.44976	18.3302	13.9816	22.2335	29.4823	30.2612	100	62.0119	32.7118	81.404	1	ADCY2	uc003jdz.1			-588	ADCY2	455849	C5orf49	-588	ADCY2	ADCY2	0.328134	0.135992	0.477012
583	21	46515635	46519350	3716	92.0465	49.3759	40.6718	74.6541	58.203	69.3664	93.2214	93.3273	83.4545	40.4755	57.5704	40.8361	73.2405	78.9561	82.025	92.9741	83.6482	58.5687	99.1975	0			ADARB1	uc002zgq.2,uc002zgu.2,uc002zgr.2,uc002zgs.2,uc002zgy.2,uc002zgv.2,uc002zgw.2,uc002zgt.2,uc010gpx.2,uc002zgp.2	-22509	SSR4P1	21143	ADARB1	21143	ADARB1	ADARB1	-0.479145	0.0240577	0.20762
584	8	123866886	123871384	4499	86.0693	39.1188	41.9802	87.5842	73.6869	72.6733	95.3711	64.2553	43.8966	NaN	31.8693	28.2655	35.366	70.1538	73.7347	NaN	NaN	NaN	NaN	0			ZHX2	uc003ypk.1	-92366	ZHX2	72986	ZHX2	72986	ZHX2	ZHX2	-0.421789	0.0505567	0.303418
585	14	74494036	74500448	6413	94.6083	42.876	44.648	96.9843	91.032	76.969	64.648	83.033	90.1863	NaN	46.6711	32.895	54.5268	89.5238	90.6585	NaN	NaN	NaN	NaN	0	CCDC176	uc001xpm.1	CCDC176	uc001xpm.1,uc010tup.2	0	CCDC176	0	CCDC176	0	CCDC176	CCDC176
586	11	12836537	12838676	2140	95.4921	48.8095	36.9344	51.0159	54.4098	70.7619	99.1746	61.661	49.4565	0	NaN	NaN	NaN	61.4098	64.9492	NaN	63.9696	59.3877	68.3798	0			TEAD1	uc021qdx.1	-10991	TEAD1	87859	SCARNA16	-10991	TEAD1	TEAD1	-0.409163	0.0586435	0.326139
587	11	75500392	75507771	7380	94.0342	58.4034	34.2605	72.4202	72.2521	80.5042	88.6216	76.2613	71.4512	NaN	55.6179	51.8897	59.0706	71.9643	81.6983	NaN	NaN	NaN	NaN	0			DGAT2	uc001oxa.3,uc001oxb.3	-18440	UVRAG	20615	DGAT2	-18440	UVRAG	DGAT2	-0.999999	0.000807077	0.0288964
588	11	73362498	73365776	3279	96.8701	39.3012	34.7711	47.9494	68.5783	95.6076	99.974	76.1757	69.274	NaN	57.6704	55.633	60.1417	75.0676	79.2179	NaN	64.4218	58.2119	70.2397	0	PLEKHB1	uc031qco.1	PLEKHB1	uc001oua.3,uc001oub.3,uc001ouc.3,uc001oud.3,uc009ytq.3,uc031qco.1,uc010rrh.1	0	PLEKHB1	0	PLEKHB1	0	PLEKHB1	PLEKHB1	-0.512173	0.0148127	0.16086
589	21	32821402	32824899	3498	96.1262	44	45.019	58.1845	71.7961	79.699	90.9901	83.7978	59.3523	29.2751	NaN	NaN	NaN	82.63	84.7129	NaN	NaN	NaN	NaN	0			TIAM1	uc002yow.1,uc002yox.1	-106658	BC014150	106391	TIAM1	106391	TIAM1	TIAM1	0.99082	0.0863252	0.391447
590	21	46877824	46878636	813	98.1132	34.2364	32.2642	66.8182	51.9818	78.7636	94.2264	58.4651	24.96	NaN	NaN	NaN	NaN	79.5094	85	65.1321	NaN	NaN	NaN	0			COL18A1	uc002zhg.3,uc002zhi.3	-45693	COL18A1	2401	COL18A1	2401	COL18A1	COL18A1	-0.333866	0.128884	0.466316
591	1	208731552	208737875	6324	99.7463	51.7612	47.4127	66.5072	82.1194	85.1594	95.8116	87.4848	64.0238	NaN	NaN	NaN	NaN	75.6667	80	NaN	NaN	NaN	NaN	0					-313887	PLXNA2	739829	LOC148696	-313887	PLXNA2		-0.578602	0.00478639	0.0842489
592	10	76510895	76514360	3466	95.1593	47.3363	52.7565	82.6325	65.9658	94.7436	96.8205	99.44	69.049	66.6534	NaN	NaN	NaN	76.7477	78.7027	100	77.161	60.9923	83.8441	0					-71810	KAT6B	303912	DUPD1	-71810	KAT6B		-0.406604	0.0603964	0.331168
593	10	71495811	71499046	3236	93.747	43.0602	57.4819	60.2346	79.037	98.1687	93.7349	83	52.3553	NaN	71.8999	66.459	75.414	73.3889	79.1282	NaN	NaN	NaN	NaN	0					-62597	COL13A1	105809	C10orf35	-62597	COL13A1		-0.445218	0.0378584	0.263175
594	10	80274467	80281087	6621	95.2617	49.4954	44.2477	72.0642	65.0654	93.757	97.2476	80.3689	62.4568	NaN	NaN	NaN	NaN	78.1569	79.9158	NaN	73.1227	55.6061	81.7579	0			LINC00856	uc010qlp.2	-485169	POLR3A	147204	SNORA71	147204	SNORA71	LINC00856
595	3	140779378	140784514	5137	99.4035	40.322	46.4915	99.5574	78.4444	100	99.2203	95.1273	69.4524	NaN	45.8672	36.4659	53.0267	81.0182	77.4909	NaN	74.5235	63.3758	84.2871	0	SPSB4	uc010hum.3	SPSB4	uc003ett.3	-279	SPSB4	8636	SPSB4	-279	SPSB4	SPSB4	-0.56324	0.61911	0.830252
596	2	105160838	105161956	1119	99.8718	64.9744	42.8462	100	93.1538	100	93.6154	100	67.8824	NaN	NaN	NaN	NaN	84.2895	88.7568	NaN	NaN	NaN	NaN	0					-136048	LOC100287010	110034	LOC150568	110034	LOC150568
597	12	125623340	125625868	2529	99.2793	49.7477	57.2936	93.9646	66.5664	90.4425	99.0901	81.54	77.3814	84.5281	67.1294	62.5614	70.0946	82.4144	84.3243	60.556	89.2781	75.7605	98.2548	0			AACS	uc001uhc.3,uc001uhd.3,uc009zyh.3,uc009zyi.3	-149673	DHX37	33644	AACS	33644	AACS	AACS	-0.42504	0.048621	0.298012
598	3	23641308	23644066	2759	90.0494	41.5062	40.8025	51.1358	84.0494	59.2099	91.4026	74	72.5077	NaN	51.1904	46.4124	55.6277	81.2714	80.0395	NaN	70.2285	63.0157	76.3936	0			MIR548AC	uc021wtz.1	-203317	UBE2E1	265683	MIR548AC	-203317	UBE2E1	MIR548AC
599	8	454104	456632	2529	98.791	47.5652	52.6377	70.6957	71.9048	71.5373	59.0448	47.4754	78.3704	NaN	55.204	52.0824	58.8085	71.4839	75.9062	NaN	65.7069	55.5433	76.7205	0			TDRP	uc022aqm.2,uc011kwg.2	-271786	RPL23AP53	38213	TDRP	38213	TDRP	TDRP	-0.115094	0.610031	0.825458
600	7	25351826	25352989	1164	90.9565	32.5652	43.8696	53.087	67.3043	74.913	85.7143	100	54.2941	NaN	NaN	NaN	NaN	72.3182	81.8636	NaN	NaN	NaN	NaN	0					-83721	NPVF	47552	U3	47552	U3
601	9	82590947	82593533	2587	81.6133	37.0533	15.8052	61.7792	38.5844	63.04	62.3636	84.2985	44.3284	100	NaN	NaN	NaN	73.6912	78.75	100	NaN	NaN	NaN	0					-106967	DQ573195	401160	TLE4	-106967	DQ573195		-0.728215	0.00012186	0.00868454
602	2	72154919	72157785	2867	96.7826	32.9385	52.6957	80.6438	59.9452	64.9452	88.589	91.2923	85.9516	0	48.3829	45.6076	51.1203	89.3492	85.7581	NaN	NaN	NaN	NaN	0					-547931	U6	213759	CYP26B1	213759	CYP26B1		0.999887	0.00955834	0.126074
603	15	100833253	100836977	3725	100	50.4831	62.1798	88.0787	64.4253	77.023	99.1011	40.6707	72.5714	NaN	66.8018	60.3642	73.8779	79.0488	85.8293	NaN	76.908	68.069	82.5658	0			ADAMTS17	uc002bvv.1,uc002bvx.1	-261907	BC032026	42328	ADAMTS17	42328	ADAMTS17	ADAMTS17	0.770388	0.440125	0.737279
604	6	169035784	169036825	1042	99.7027	36.8974	44.0857	88.6757	100	58.4615	95.6216	99.4667	74.4839	NaN	47.9684	39.2155	59.1708	73.6571	73.7436	NaN	NaN	NaN	NaN	0			SMOC2	uc003qws.2,uc003qwr.2,uc011egu.2	-315382	DACT2	17863	SMOC2	17863	SMOC2	SMOC2
605	3	187523987	187527286	3300	99.9672	51.0492	47.7049	78.0164	51.7966	91.7705	98.7541	96.44	58.7	43.7315	45.9566	40.4165	56.9433	77.1091	85.9818	69.8961	NaN	NaN	NaN	0					-60474	BCL6	103834	LOC100131635	-60474	BCL6		-0.498624	0.0181735	0.179486
606	3	182082211	182083162	952	82.6667	31.5918	38.4902	92.0392	90.451	100	98.766	56.102	25.9592	NaN	60.7254	56.3577	67.4299	70.8571	77.52	NaN	NaN	NaN	NaN	0					-428128	ATP11B	120988	FLJ46066	120988	FLJ46066		0.406673	0.0603491	0.331015
607	2	62162955	62166595	3641	99.1392	40.013	45.6579	83.0759	85.3377	89.8312	94.72	87.3125	66.4915	86.8359	NaN	NaN	NaN	82.2192	84.4805	NaN	NaN	NaN	NaN	0			COMMD1	uc002sbp.3	-47149	CCT4	30153	COMMD1	30153	COMMD1	COMMD1	0.117699	0.601912	0.821236
608	20	33607163	33610205	3043	90.3704	28.4211	47.1728	60.9639	85.1687	68.4096	81.1687	15.3623	49.2754	37.3298	NaN	NaN	NaN	81.3671	87.7089	93.9311	NaN	NaN	NaN	0			TRPC4AP	uc002xbk.3,uc002xbl.3,uc010zur.2,uc002xbm.1,uc010zuq.2	-12785	TRPC4AP	12906	TRPC4AP	-12785	TRPC4AP	TRPC4AP	0.283525	0.21296	0.570901
609	16	479064	480459	1396	97.7273	55.2571	33.6286	77.0857	59.5429	76.3714	75.4571	48.1111	64.7143	100	NaN	NaN	NaN	92.0294	90.7143	NaN	90.8577	77.324	97.3299	0			RAB11FIP3	uc002chf.3	-44390	RAB11FIP3	3397	RAB11FIP3	3397	RAB11FIP3	RAB11FIP3
610	1	203019471	203021736	2266	95.5376	45.202	42.4583	87.2323	96	80.0303	87.5253	99.5909	60.0562	NaN	61.5388	57.499	64.3832	63.2556	69.2766	NaN	58.8964	52.1284	66.8764	0	PPFIA4	uc001gyz.3,uc001gza.3,uc001gzb.1	PPFIA4	uc009xaj.3,uc010pqf.2,uc001gyz.3,uc001gza.3	0	PPFIA4	0	PPFIA4	0	PPFIA4	PPFIA4	0.284703	0.199072	0.555699
611	16	83957613	83958600	988	98.9873	45.1646	45.6203	66.8101	65.4177	95.7975	99.8831	95.2676	70.3768	73.0791	NaN	NaN	NaN	80.8228	86.8026	70.644	74.3073	54.9926	82.4905	0					-24071	OSGIN1	24884	MLYCD	-24071	OSGIN1		0.215477	0.335518	0.675783
612	4	13077735	13084120	6386	98.8228	50.9506	61.3882	82.8519	82.2346	95.7952	100	94.2338	71.0179	NaN	NaN	NaN	NaN	68.8987	71.2289	NaN	NaN	NaN	NaN	0					-545368	MIR5091	401869	RAB28	401869	RAB28		0.485203	0.0220844	0.198637
613	5	149179918	149183798	3881	91.4951	45.8155	44.3301	85.8835	54.1386	85.1584	99.7374	50.3077	64.2963	52.3007	NaN	NaN	NaN	70.2234	74.2604	52.7468	NaN	NaN	NaN	0			PPARGC1B	uc003lrc.3,uc003lrd.3,uc003lrb.2,uc021yfr.1	-13528	PPARGC1B	28416	PPARGC1B	-13528	PPARGC1B	PPARGC1B	-0.864342	0.33547	0.675761
614	14	86140601	86143803	3203	99.8923	38.7231	51.2154	65.4762	59.4603	65.7231	68.9538	68.8462	57.8478	NaN	NaN	NaN	NaN	74.2167	84.9344	NaN	NaN	NaN	NaN	0					-144269	BX248253	52743	FLRT2	52743	FLRT2		-0.712032	0.49555	0.767055
615	2	218147847	218151301	3455	94.5614	60.9057	51.8596	88.5965	95.0175	99.8596	100	83.8431	72.2766	NaN	NaN	NaN	NaN	82.0784	87.5926	NaN	100	100	100	0	Pinc	uc021vwo.1	DIRC3,Pinc	uc002vgo.3,uc002vgn.2,uc021vwo.1	0	Pinc	0	Pinc	0	Pinc	Pinc,DIRC3	0.380722	0.0804587	0.379004
616	11	134115544	134117724	2181	93.0864	41.4458	29.4458	80.7711	63.4074	82.6627	100	70.971	78.6613	NaN	49.3245	40.1181	61.4389	88.963	90.0976	NaN	83.6925	65.3925	92.0973	0			VPS26B	uc001qhe.3	-5709	ACAD8	5536	THYN1	5536	THYN1	VPS26B	-0.044728	0.843322	0.93804
617	1	244503232	244504923	1692	98.7467	49.1507	55.5867	81.8082	59.4933	90.7333	97.64	62.5254	68.678	68.1056	63.9816	48.1755	70.3303	73.1333	75.5867	NaN	72.6919	62.7218	80.3131	0					-11013	C1orf100	110513	ADSS	-11013	C1orf100		0.422406	0.0501845	0.302339
618	16	72221689	72225140	3452	86.7869	31.2203	54	88.918	66.1967	98.4098	89.6949	76.9474	58.5957	NaN	51.6235	49.5351	53.7071	72.7308	77.8909	NaN	NaN	NaN	NaN	0					-15340	PMFBP1	90969	DHX38	-15340	PMFBP1		-0.94535	0.21144	0.569562
619	15	99548133	99549795	1663	90.7273	40.1584	31.9773	67.1649	79.3265	74.6211	76.7368	74.163	74.8706	96.9532	57.6136	51.3637	60.6969	51.7374	65.9406	55.5791	61.2602	55.5874	69.4787	0	PGPEP1L	uc002bum.3,uc010bop.3	PGPEP1L	uc002bun.3,uc002bum.3,uc010bop.3	0	PGPEP1L	0	PGPEP1L	0	PGPEP1L	PGPEP1L	0.985101	0.11003	0.435306
620	15	84323993	84326248	2256	96.2982	38.2034	23.7119	68.4915	65.7119	99.3559	98.807	73.8	58.1707	NaN	NaN	NaN	NaN	78.5263	82.8246	NaN	NaN	NaN	NaN	0			ADAMTSL3	uc002bjz.4,uc010bmt.1,uc002bjy.1	-59930	U6	1156	ADAMTSL3	1156	ADAMTSL3	ADAMTSL3	-0.20537	0.35921	0.692123
621	2	101563778	101566197	2420	93.0685	55.16	39.5479	82.8533	64.8219	91.0548	72.4795	69.4928	64.0152	NaN	NaN	NaN	NaN	78.1486	80.25	NaN	NaN	NaN	NaN	0			NPAS2	uc002tap.1,uc010yvt.1	-25067	NPAS2	109804	TBC1D8	-25067	NPAS2	NPAS2	0.175924	0.433552	0.733635
622	10	25845058	25849485	4428	99.9765	58.9213	33.4568	71.4066	68.4941	89.0118	62.0822	92.7606	59.4868	NaN	NaN	NaN	NaN	69.2143	77.8989	NaN	NaN	NaN	NaN	0			GPR158	uc001isj.3	-33656	GPR158	258870	U6	-33656	GPR158	GPR158
623	11	111306539	111310713	4175	92.9091	36.536	38.568	59.9339	44.152	60.8099	86.976	89.7282	62.8	38.0169	39.5898	29.116	46.896	65.8509	60.6638	100	NaN	NaN	NaN	0	BC022056	uc001plh.1			-770	BC022056	72366	BTG4	-770	BC022056	BC022056
624	11	60709484	60710974	1491	93.2414	33.9677	44.3871	71.6897	59.9655	98.8065	99.7586	25.4	72.0741	NaN	59.0685	56.2373	64.204	77	76.7	NaN	65.9369	57.2621	72.6323	0			SLC15A3	uc001nqn.2,uc001nqo.2	-28138	CD6	8283	SLC15A3	8283	SLC15A3	SLC15A3
625	19	34990697	34992289	1593	83.9504	36	35.1799	53.4685	49.993	89.8531	83.7372	82.12	62.114	33.5416	27.9969	22.285	40.5331	46.812	46.854	98.6151	73.4836	51.7977	92.0096	0			WTIP	uc002nvm.3	-144488	SCGB2B3P	17818	WTIP	17818	WTIP	WTIP	0.294448	0.183459	0.538775
626	2	111919033	111920907	1875	96.403	45.6825	43.7049	68.7746	99.6056	72.9437	85.4648	81.9828	43.0769	NaN	NaN	NaN	NaN	61.5882	55.403	NaN	NaN	NaN	NaN	0			BCL2L11	uc002thb.2,uc002tgx.2,uc002tgy.2,uc021vmp.1,uc002tgz.2,uc002thd.2,uc002tha.2,uc010fke.2,uc021vmq.1,uc002thc.2,uc021vmr.1,uc002tgw.2,uc021vms.1,uc002tgu.1,uc002tgv.1,uc010fkd.2	-328199	AX747531	40543	BCL2L11	40543	BCL2L11	BCL2L11	0.528201	0.0115075	0.140315
627	18	76535795	76537236	1442	96.0182	42.6545	28.3019	76.7818	84.6727	99.0727	91.0364	69.5385	60.8868	NaN	NaN	NaN	NaN	77.96	84.5472	NaN	NaN	NaN	NaN	0					-203038	SALL3	1138819	AX746671	-203038	SALL3
628	11	130631414	130633295	1882	94.1091	39.0351	46.4182	94.1228	81.0377	81.0545	76.4727	100	49.617	NaN	53.0819	46.5869	57.3788	73	77.4912	NaN	100	80.7741	100	0					-332875	ADAMTS8	88564	C11orf44	88564	C11orf44		-0.0708144	0.754164	0.897362
629	18	73241031	73242317	1287	100	53.6774	46.1613	93.5484	81.0968	82.0645	96.7097	94.8276	48.7586	NaN	NaN	NaN	NaN	72.5333	75.4643	NaN	NaN	NaN	NaN	0					-101442	SMIM21	182023	BC037384	-101442	SMIM21
630	17	1483055	1484702	1648	92.4321	43.679	49.1839	77.8276	81.2048	77	75.5467	77.8636	84.4	42.622	59.9378	46.7382	70.9815	83.3793	85.9767	NaN	NaN	NaN	NaN	0			SLC43A2	uc002fsv.3,uc002fsu.3	-16945	PITPNA	23509	SLC43A2	-16945	PITPNA	SLC43A2	0.286033	0.19689	0.553371
631	10	98956441	98959418	2978	90.4096	40.0361	33.9412	49.1566	57.2588	70.716	59.0506	80.7222	51.6716	NaN	49.7314	48.0998	51.706	45.5833	56.8451	NaN	75.4913	64.8302	87.3602	0			ARHGAP19-SLIT1	uc001kmy.3	-10758	SLIT1	71029	ARHGAP19	-10758	SLIT1	ARHGAP19-SLIT1
632	1	53573295	53575250	1956	86.8462	33.7778	51.5692	53.1077	75.8154	68.4769	90.2462	99.8448	55.8545	NaN	49.393	45.1156	54.263	68.8361	71.4754	NaN	96.1777	78.7445	100	0	AX748428	uc001cva.1	SLC1A7	uc021onm.1,uc001cuy.3,uc021onn.1,uc021ono.1,uc001cuz.4	-4997	AX748428	33039	SLC1A7	-4997	AX748428	AX748428,SLC1A7	-0.237642	0.327253	0.670481
633	20	55606286	55612610	6325	90.6423	60.8345	43.5912	64.1915	84.8085	80.1119	91.8849	63.9344	47.0488	NaN	NaN	NaN	NaN	66.216	68.0308	46.4824	NaN	NaN	NaN	0					-229242	BC037891	229097	BMP7	229097	BMP7		0.999855	0.0108359	0.135538
634	4	88225189	88227854	2666	83.3662	40.0441	27.25	54.3699	71.8116	83.1493	68.5965	100	60.098	53.337	48.4606	43.319	57.5543	83.2879	86.75	NaN	92.7392	50.985	100	0	MIR5705	uc031sfz.1	HSD17B13	uc003hqo.2,uc010ikk.2	-3454	MIR5705	16202	HSD17B13	-3454	MIR5705	MIR5705,HSD17B13	-0.844051	0.360329	0.692792
635	1	32802397	32805112	2716	91.2366	38.7912	35.2688	39.3093	42.1856	70	90.0526	92.4884	62.9889	38.4665	NaN	NaN	NaN	59.0769	56.5169	85.8227	NaN	NaN	NaN	0	MARCKSL1	uc031plp.1,uc001bvd.4			-557	MARCKSL1	7317	HDAC1	-557	MARCKSL1	MARCKSL1	-0.180409	0.42173	0.727211
636	6	6253651	6261665	8015	96.3878	60.993	55.1633	82.7279	85.2381	88.3197	95.6923	90.6593	71.0259	68.3624	NaN	NaN	NaN	82.685	81.8605	48.5366	NaN	NaN	NaN	0			F13A1	uc003mwv.3,uc011dib.2	-246018	NRN1	59259	F13A1	59259	F13A1	F13A1	0.341069	0.120333	0.45281
637	20	6033313	6035247	1935	86.6329	29.2278	24.6914	46.1728	65.4815	38.9753	79.7215	22.2576	51.6892	100	48.4717	43.8662	55.4077	39.8961	44.2857	0	42.6676	29.5707	59.3552	1	LRRN4	uc002wmo.3,uc002wmp.4	LRRN4	uc002wmo.3,uc002wmp.4	0	LRRN4	0	LRRN4	0	LRRN4	LRRN4	-0.983654	0.115265	0.444615
638	12	116322878	116325245	2368	97.0769	50.7761	47.8806	53.4328	68.9701	87.6269	97.1538	23.8095	65.5532	17.4344	58.6219	49.8998	64.7215	68.8154	77.303	12.7733	NaN	NaN	NaN	0					-645981	LINC00173	167356	Metazoa_SRP	167356	Metazoa_SRP		-0.436448	0.0422792	0.278004
639	8	37422512	37425266	2755	95.7356	53.4045	43.3678	83.8764	60.1461	73.9663	95.8989	40.8795	62.4706	37.4824	71.0831	54.7479	82.3229	69.1974	66.1875	100	NaN	NaN	NaN	0					-101149	U6	169678	AX747135	-101149	U6		0.99976	0.0139555	0.155647
640	17	64436884	64440103	3220	97.1839	41.871	52.0674	85.3516	79.3516	96.7204	87.0968	96.9412	63.807	NaN	53.448	50.2285	56.6025	71.5054	76.9362	37.1176	NaN	NaN	NaN	0			PRKCA	uc002jfp.1,uc002jfo.1	-23912	BC033554	137959	PRKCA	-23912	BC033554	PRKCA	-0.484261	0.0223823	0.199908
641	12	116808469	116809267	799	98.6471	48.7959	30.2041	56.902	49.9216	56.3529	95.1633	74.1429	53.7955	26.8977	62.3625	56.8322	65.4228	73.1837	87.7959	NaN	77.9722	51.8852	95.7093	0					-93478	MED13L	56856	MIR4472-2	56856	MIR4472-2		-0.29194	0.187393	0.542873
642	8	61679558	61684133	4576	99.9636	45.3455	41.4	87.4182	100	100	96.0727	85.4444	62.4545	NaN	NaN	NaN	NaN	68.5745	76.9583	NaN	100	54.8913	100	0			CHD7	uc003xue.3,uc022aux.1	-44812	CHD7	25741	CHD7	25741	CHD7	CHD7	-0.945542	0.211066	0.569067
643	3	9127945	9131657	3713	91.7123	38.4203	48.4328	89.2958	59.5352	69.3803	73.6923	76.377	47.2679	NaN	NaN	NaN	NaN	66.6508	69.6129	NaN	NaN	NaN	NaN	0	SRGAP3	uc003brj.1	SRGAP3	uc003brf.2,uc003brg.2,uc003bri.1,uc003brk.4	-4974	SRGAP3	126787	SRGAP3	-4974	SRGAP3	SRGAP3	-0.999982	0.00383662	0.0739368
644	21	47452889	47455051	2163	99.8789	47.9409	44.1409	76.2414	63.5123	69.7005	98.3642	67.1606	79.5812	50.928	49.9668	44.727	55.7401	89.3052	88.4674	96.3938	83.8919	73.1042	89.7767	1					-62981	COL6A2	31779	COL6A1	31779	COL6A1		0.110005	0.626021	0.833937
645	14	97881404	97883101	1698	98.1111	47.7234	63.9556	83.0222	70.4444	99.4	79.0667	28.093	54.1176	NaN	NaN	NaN	NaN	77.4048	81.1111	NaN	NaN	NaN	NaN	0					-42105	BC038465	269894	LOC100129345	-42105	BC038465
646	16	70720440	70722454	2015	89.8247	36.6495	32.9794	41.3402	58.5361	56.7113	75.3263	56.939	37.1461	82.8048	61.0234	56.0291	64.506	67.3229	78.0309	44.4658	62.2823	49.1173	74.481	1	MTSS1L	uc002ezj.3	VAC14	uc002ezm.3,uc010cfw.3,uc002ezn.3,uc002ezl.3	-486	MTSS1L	43008	VAC14	-486	MTSS1L	MTSS1L,VAC14	-0.77348	2.42343e-05	0.00300071
647	1	46744560	46744619	60	97.6667	68.3333	43	94.4444	75.2222	78.7778	100	100	47.8889	NaN	NaN	NaN	NaN	79	86.3333	NaN	NaN	NaN	NaN	0			LRRC41	uc001cpn.3	-24760	UQCRH	24419	LRRC41	24419	LRRC41	LRRC41
648	10	560054	561384	1331	97.8986	53.7183	43.1549	85.4085	89.4225	78.831	100	98.2206	78.1077	NaN	54.3687	49.7366	59.1387	80	85.9091	NaN	72.5661	55.3034	82.0367	0			DIP2C	uc001ifp.3	-28950	DIP2C	126334	MIR5699	-28950	DIP2C	DIP2C	0.0505791	0.837078	0.935259
649	7	4279888	4281499	1612	96.2877	46.9867	21.0267	79.1507	57.8767	92.411	92.9726	59.0725	64.7971	68.9411	47.5327	42.5122	50.1336	69.2308	73.7101	NaN	NaN	NaN	NaN	0			SDK1	uc003smx.3,uc010kso.3,uc003smy.3,uc003smz.3	-401888	FOXK1	12870	SDK1	12870	SDK1	SDK1	0.0747104	0.741075	0.891368
650	2	129393233	129397029	3797	95.6355	44.8515	42.9223	85.0561	49.5794	97.5429	71.1048	47.8523	76.6154	NaN	61.9138	53.5744	67.3984	70.7573	65.1176	NaN	100	67.9115	100	0					-317062	HS6ST1	544452	UGGT1	-317062	HS6ST1		0.316551	0.1512	0.49787
651	8	124194402	124195716	1315	90.8557	46.7684	37.7849	92.7912	59.7172	77.9293	99.4624	90.5301	80.573	65.0239	32.5121	23.3861	44.1979	58.5354	54.7347	86.2126	70.3817	49.095	97.2405	0	FAM83A,U3	uc003ypz.3,uc003ypy.3,uc003ypx.3,uc022bai.1	FAM83A	uc003ypw.3,uc003ypv.3,uc003ypz.3,uc003ypy.3,uc003ypx.3	-1637	U3	137	FAM83A	137	FAM83A	FAM83A,U3	-0.253236	0.255495	0.613291
652	9	16578808	16587962	9155	98.6175	58	52.4837	87.1409	81.7415	98.4698	92.9796	60.0993	64.2193	93.9207	45.1901	41.4009	47.2243	81.9573	79.9848	NaN	NaN	NaN	NaN	0	BNC2	uc011lmv.2	BNC2	uc003zml.3,uc011lmw.2,uc003zmm.3,uc003zmq.1,uc003zmr.1,uc003zmp.1,uc010mij.1,uc003zmo.1,uc003zmu.1,uc010mim.1,uc010min.1,uc010mil.1,uc003zmt.1,uc003zms.1,uc010mik.1	-3454	BNC2	117171	BNC2	-3454	BNC2	BNC2	-0.876442	8.45214e-06	0.00139681
653	10	127913464	127914652	1189	100	42.8361	50.459	67.1692	54.0923	96.4179	99.9846	77.6207	65.0566	NaN	49.9903	46.0538	52.1463	79.1061	77.7164	NaN	81.7976	73.9078	88.0836	0			ADAM12	uc001ljk.2,uc010qul.1,uc001ljm.3,uc001ljn.3,uc001ljl.4	-328437	DHX32	162475	ADAM12	162475	ADAM12	ADAM12	-0.187997	0.879601	0.953137
654	9	123214663	123217816	3154	90.7015	30	40.8406	NaN	88.8696	65.5217	99.9104	66.7031	55.1774	NaN	NaN	NaN	NaN	87.3529	92.4531	100	NaN	NaN	NaN	0	CDK5RAP2	uc010mvi.3	CDK5RAP2	uc011lxw.3,uc011lxx.3,uc011lxy.3,uc004bkf.4,uc011lya.3,uc011lxz.3,uc004bkg.4,uc004bkh.2,uc004bki.3,uc004bke.3	-4259	CDK5RAP2	16340	CDK5RAP2	-4259	CDK5RAP2	CDK5RAP2	-0.435144	0.0429698	0.27994
655	9	19104679	19106447	1769	95.8824	34.3469	47.2941	73.2549	84.8627	51.102	81.2157	58.4524	18.0909	NaN	NaN	NaN	NaN	81.2353	84.9608	NaN	NaN	NaN	NaN	0	HAUS6	uc003znk.4,uc011lmz.3			-1739	HAUS6	21157	PLIN2	-1739	HAUS6	HAUS6	0.122268	0.587782	0.814614
656	1	165351541	165353871	2331	100	34.898	48.1224	97.1915	75.3137	99.449	88.1538	85.3478	41.2326	NaN	NaN	NaN	NaN	65.0851	75.25	NaN	NaN	NaN	NaN	0					-25589	LMX1A	40350	RXRG	-25589	LMX1A		0.146177	0.906606	0.964096
657	20	30783376	30784306	931	98.7097	35	63.9677	98.7097	99.7419	75.7097	100	88.8621	45.1935	NaN	NaN	NaN	NaN	82.4839	90.3226	NaN	NaN	NaN	NaN	0			PLAGL2	uc002wxn.2	-5213	TSPY26P	11240	PLAGL2	-5213	TSPY26P	PLAGL2
658	19	31805833	31808768	2936	96.3978	49.798	46.0707	57.4021	58.2474	81.1111	87.0928	53.6129	57.6989	NaN	NaN	NaN	NaN	61.3626	64.6452	NaN	NaN	NaN	NaN	0			TSHZ3	uc002nsy.4	-186067	AX746504	31422	TSHZ3	31422	TSHZ3	TSHZ3	-0.102257	0.650679	0.846543
659	22	37398665	37402239	3575	97.863	41.2532	48.7037	86.6533	62.6761	80.2	99.6301	97.9733	66.9275	NaN	49.2797	45.3035	56.6311	69.726	70.0147	NaN	NaN	NaN	NaN	0			TEX33	uc003aqf.3,uc003aqe.3	-13443	MPST	1638	TEX33	1638	TEX33	TEX33
660	8	140969034	140970835	1802	82.1852	29.3882	17.8046	77.6145	68.9294	95.3133	54.5542	90.1622	46.4333	100	48.5599	46.2734	51.1056	73.0575	84.6437	NaN	71.8595	62.5315	83.8512	0			TRAPPC9	uc003yvh.2,uc003yvj.2,uc003yvi.1,uc010mel.1	-253735	KCNK9	142940	AX748239	142940	AX748239	TRAPPC9	0.41911	0.0521956	0.308111
661	15	61092622	61096070	3449	87.6533	39.6623	39.8133	79.9067	54.7733	92.68	70.9733	63.2535	59.3651	NaN	NaN	NaN	NaN	74.2778	82.5211	NaN	NaN	NaN	NaN	0			RORA	uc002agx.3	-172893	RORA	63643	5S_rRNA	63643	5S_rRNA	RORA	0.0545777	0.809378	0.922646
662	3	171559244	171569350	10107	91.7762	58.2374	61.1818	79.8322	86.6028	85.7832	79.8252	80.7717	75.7719	NaN	68.3639	64.6757	74.0658	77.0152	80.4242	NaN	83.05	71.2262	95.8546	0	TMEM212	uc003fhw.2	TMEM212	uc003fhw.2	0	TMEM212	0	TMEM212	0	TMEM212	TMEM212	0.333994	0.128728	0.46602
663	5	112392073	112394092	2020	99.9818	44.6842	48.8475	98.1404	58.6949	65.9298	75	63.1346	73.0377	55.8739	52.9815	45.8814	64.503	81	81.8393	89.2745	NaN	NaN	NaN	0			MCC	uc003kql.4,uc003kqk.4,uc003kqj.4,uc011cwb.1	-134042	REEP5	79667	DCP2	79667	DCP2	MCC	0.131759	0.558893	0.799994
664	5	1033429	1034212	784	91.3968	37.1385	52.2388	72.7612	84.0923	99.8955	88.5902	82.0476	39.8644	72.6602	55.2585	51.3446	62.5317	78.4179	86.9403	83.7191	83.0164	70.574	89.4777	0			NKD2	uc010itf.2,uc003jbt.2	-35974	LOC100506688	24353	NKD2	24353	NKD2	NKD2	-0.970682	0.154536	0.502191
665	9	92097197	92098459	1263	95.7143	32.4314	40.2745	NaN	54.7059	63.2941	42.5102	76.5686	30.9762	NaN	55.6314	55.1712	56.298	74.8077	74.9388	NaN	NaN	NaN	NaN	0	SEMA4D	uc011ltm.1,uc011ltn.1,uc011lto.1,uc004aqo.1	SEMA4D	uc004aqp.1	-2586	SEMA4D	14429	SEMA4D	-2586	SEMA4D	SEMA4D	-0.62265	0.00196891	0.0495284
666	10	80561658	80563554	1897	86.4	35.791	38.7164	78.3768	41.8551	57.3134	99.6615	48.85	50.4286	NaN	NaN	NaN	NaN	70.7385	70.9194	NaN	61.3907	46.578	75.0494	0					-265237	ZMIZ1	200006	AX747983	200006	AX747983		-0.619335	0.0021146	0.0516526
667	9	91443071	91446251	3181	100	41.1475	52.4068	NaN	55.1746	88.3175	100	73.3793	60.8837	NaN	69.6136	67.3175	72.0424	76.9032	74.8889	NaN	NaN	NaN	NaN	0					-82251	MIR4289	293056	NXNL2	-82251	MIR4289		-0.0923007	0.682883	0.862722
668	10	115101622	115107603	5982	89.2063	33.8197	43.7143	68.381	60.9841	97.541	74.6508	90.1167	71.3725	NaN	49.7558	46.2063	54.1703	77.8596	87.8983	NaN	NaN	NaN	NaN	0					-202986	HABP2	187388	Mir_652	187388	Mir_652		-0.994713	0.0654935	0.344209
669	1	203167619	203170451	2833	99.0169	41.661	58.7797	93.2542	66.6102	99.8814	92.4407	44.7593	59.7317	NaN	NaN	NaN	NaN	65.2632	65.5926	NaN	NaN	NaN	NaN	0					-11697	CHI3L1	28409	CHIT1	-11697	CHI3L1		-0.470671	0.0270515	0.22051
670	18	32986827	32989388	2562	90.0513	41.2051	29.1892	60.8205	53.2308	97.5128	95.1026	85.3158	41.5806	100	NaN	NaN	NaN	62.8718	63.6579	49.4889	NaN	NaN	NaN	0					-29526	ZNF396	88174	INO80C	-29526	ZNF396
671	7	28625385	28628898	3514	87	32.9508	40.0492	87.0164	54.0508	99.377	67.6885	62.1053	62.4118	NaN	50.1603	47.5263	53.0919	71.2075	83.2931	NaN	NaN	NaN	NaN	0			CREB5	uc003szo.3,uc003szq.3,uc003szr.3	-96822	CREB5	150152	CREB5	-96822	CREB5	CREB5	-0.142771	0.526196	0.782954
672	20	46134648	46138914	4267	97.6761	49.2394	41.4493	80.7042	73.6479	80.7887	67.2958	89.3385	81.9692	69.7427	64.7163	59.3599	66.8769	89.2985	84.3134	NaN	NaN	NaN	NaN	0			NCOA3	uc002xtk.3,uc002xtl.3,uc002xtn.3,uc010ght.2,uc002xtm.3	-116831	NCOA3	3974	BC036778	3974	BC036778	NCOA3	-0.240103	0.281797	0.63606
673	17	76097926	76100257	2332	99.9494	43.8861	43.1139	68.3038	75.6667	89.7722	98.7089	83.0811	60.4237	NaN	NaN	NaN	NaN	85.8421	88.8701	70.0066	78.0451	66.3235	87.2686	0			TNRC6C	uc002juf.2,uc002jud.2	-26601	TMC8	18573	TMC6	18573	TMC6	TNRC6C	-0.448748	0.0361846	0.256926
674	20	49094798	49095767	970	86.8511	29.3878	38.6596	82.5098	64.9574	59.9149	98.1915	90.8205	46.4688	NaN	NaN	NaN	NaN	48.5294	44.7551	NaN	NaN	NaN	NaN	0					-31123	PTPN1	157659	FAM65C	-31123	PTPN1		-0.118399	0.599739	0.819928
675	16	81557187	81557487	301	99.2353	70.4706	42.5294	83.2353	72.5294	98.8235	82.0588	48.4	61.3846	NaN	47.2726	45.5347	49.6898	79.9412	79.3529	NaN	NaN	NaN	NaN	0			CMIP	uc002fgp.3,uc002fgq.2	-86424	CMIP	28234	CMIP	28234	CMIP	CMIP
676	8	145647698	145649262	1565	83.4598	31.1647	39.2941	67.9101	47.2697	84.2135	93.0941	68.7875	43.5405	16.872	NaN	NaN	NaN	73.6471	81.0682	92.5362	71.8559	63.95	81.3018	0			VPS28	uc003zcs.1,uc003zct.1	-5425	SLC39A4	4665	VPS28	4665	VPS28	VPS28	0.0407957	0.856953	0.943829
677	13	100056129	100058477	2349	91.1573	54.8495	50.8617	78.9011	67.4286	79.4615	81	61.7952	60.4321	64.6751	50.6455	44.7595	61.126	83.6522	82.8132	53.664	NaN	NaN	NaN	0	MIR548AN	uc021rly.1	MIR548AN	uc021rly.1	-95150	TM9SF2	77	MIR548AN	77	MIR548AN	MIR548AN	-0.748242	0.461796	0.748783
678	1	48428627	48434221	5595	96.0194	47.233	45.1429	65.4951	48.9439	86.2816	95.1121	85.5784	69.9136	21.171	NaN	NaN	NaN	73.4896	77.8936	48.9939	82.9687	56.7804	100	0			TRABD2B	uc021ong.1	-254135	SLC5A9	28341	TRABD2B	28341	TRABD2B	TRABD2B	-0.492991	0.0197406	0.187106
679	5	149901762	149903284	1523	97	43.9298	46.4727	79.6842	58.1404	88.9649	100	71.7143	71.0408	0	54.6606	51.8529	56.4314	77.8929	83.7959	NaN	NaN	NaN	NaN	0			NDST1	uc011dcj.2,uc003lsk.4,uc003lsl.3	-72443	RPS14	1333	NDST1	1333	NDST1	NDST1	-0.117994	0.600995	0.820664
680	10	7498285	7499338	1054	96.7705	36.7705	59.8254	62.2069	100	77.5246	81.1111	31.2258	66.6	59.3156	NaN	NaN	NaN	81.3607	79.1587	NaN	NaN	NaN	NaN	0					-44837	SFMBT2	162298	ITIH5	-44837	SFMBT2		0.613681	0.00519491	0.0882161
681	5	157339089	157340756	1668	99.3684	31.8	24.3396	95.1404	86.8364	85.6364	74.0364	66.6889	31.1667	NaN	37.8219	33.1289	40.5364	78.1429	81.2857	NaN	69.1031	58.8223	75.5286	0					-22853	Mir_384	102984	U6	-22853	Mir_384		0.98566	0.107942	0.431749
682	3	13256361	13262132	5772	90.9218	51.5922	54.1943	67.7322	72.3568	84.4378	99.1844	74.4321	81.5577	65.0435	66.1687	61.7104	72.4502	79.1033	80.7297	55.5281	NaN	NaN	NaN	0					-141744	IQSEC1	134062	NUP210	134062	NUP210		0.395642	0.0842209	0.387016
683	21	33275013	33279091	4079	90.4673	51.0467	39.5048	86.6262	98.1963	94.8598	69.9029	43.4118	60.8148	NaN	NaN	NaN	NaN	78.2151	76.3229	45.1778	NaN	NaN	NaN	0			HUNK	uc002yph.3	-170582	SCAF4	29386	HUNK	29386	HUNK	HUNK	-0.849381	0.353951	0.688454
684	19	10369423	10370348	926	93.75	48.5273	48.6271	52.4762	70.4286	65.7627	98.9661	80.42	48.0741	64.6167	NaN	NaN	NaN	59.8621	70.4035	58.473	NaN	NaN	NaN	0			MRPL4	uc002mno.3,uc002mnm.3,uc002mnn.3	-11168	ICAM1	6784	MRPL4	6784	MRPL4	MRPL4	0.161517	0.472698	0.754537
685	6	110186565	110189594	3030	77.1538	18.814	21.55	72.2791	52.1538	74.0256	75.8537	56.675	45.92	NaN	NaN	NaN	NaN	65.2619	67.4762	66.369	NaN	NaN	NaN	0					-109914	GPR6	174142	FIG4	-109914	GPR6
686	12	381917	382680	764	86.7143	44.7368	35.1905	76.4762	73.6667	50.8095	55.5714	59.8421	50.7778	NaN	NaN	NaN	NaN	64.381	58.5714	NaN	NaN	NaN	NaN	0					-9878	SLC6A13	22294	KDM5A	-9878	SLC6A13
687	2	440946	442513	1568	97.3623	50.6438	40.2676	94.8961	59.2877	77.7273	100	92.5	3.5	NaN	NaN	NaN	NaN	70.7778	76.5	NaN	NaN	NaN	NaN	0					-152638	FAM150B	176078	ACP1	-152638	FAM150B		-0.584959	0.00424265	0.0786946
688	2	113404768	113407481	2714	87.2453	29.2075	12.7736	92.4151	60	96.5849	43.8113	10.0192	34.814	NaN	41.9035	39.484	44.418	59.9787	65.38	NaN	NaN	NaN	NaN	0	FLJ42351	uc010fkq.2	SLC20A1	uc002tib.3	-3011	FLJ42351	1335	SLC20A1	1335	SLC20A1	FLJ42351,SLC20A1	-0.297821	0.178255	0.532438
689	16	81396047	81398199	2153	97.507	52.169	28.662	85.3099	98.6479	90.3521	99.7183	88.1364	68.4444	NaN	58.8769	55.1001	61.8343	86.5147	90	NaN	NaN	NaN	NaN	0			GAN	uc002fgo.3	-20423	MIR4720	47477	GAN	-20423	MIR4720	GAN	-0.0892202	0.69296	0.867938
690	3	15508914	15512536	3623	99.4557	42.6962	33.7089	77.1772	85.7342	94.4805	96.9367	94.8333	52.4167	NaN	47.6044	46.1085	49.7823	73.2267	81.3816	NaN	NaN	NaN	NaN	0			COLQ	uc003bzx.3,uc010heo.3,uc003cad.1,uc003cae.1,uc003bzv.3	-39872	METTL6	25279	MIR4270	25279	MIR4270	COLQ	-0.462937	0.0398321	0.270106
691	22	20222575	20225391	2817	91.4963	53.437	39.8074	77.6741	60.763	76.4088	98.904	74.1587	60.5566	100	NaN	NaN	NaN	73.7299	78.4044	44.178	NaN	NaN	NaN	0					-30134	LOC284865	5816	RTN4R	5816	RTN4R		-0.999569	0.0186837	0.182258
692	8	75936056	75946121	10066	95.4356	50.0722	47.4444	86.7961	70.2673	86.4158	98.957	90.7609	77.038	NaN	57.9261	54.673	61.1118	81.5679	89.1519	NaN	NaN	NaN	NaN	0			CRISPLD1	uc003yan.3,uc011lfk.2,uc011lfl.2	-374061	HNF4G	23656	CRISPLD1	23656	CRISPLD1	CRISPLD1	-0.242013	0.277872	0.63306
693	6	17907815	17912184	4370	89.7315	49.1532	40.3009	83.1622	74.4775	82.0275	89.2569	67.7	75.8571	78.8914	60.2895	58.0163	63.3759	79.3178	81.2432	NaN	NaN	NaN	NaN	0			KIF13A	uc003ncf.3,uc003ncg.4,uc003nch.4,uc003nci.4	-70494	KIF13A	75670	KIF13A	-70494	KIF13A	KIF13A	-0.156526	0.486665	0.761971
694	1	27529340	27533348	4009	96.9524	54.8903	49.1429	71.6242	76.3935	70.4832	87.0345	68.8425	79.5567	62.7503	65.7129	63.0139	70.7206	83.2215	87.0592	NaN	79.198	72.8361	84.9892	0	DL490887	uc021ojs.1			-417	DL490887	155010	MAP3K6	-417	DL490887	DL490887
695	12	1552286	1554799	2514	98.7887	44.0548	51.3973	97.4384	88.5205	85.6986	87.194	81.9859	72.4074	66.5056	53.1832	41.7512	65.5624	83.7361	90.8406	NaN	88.8202	51.4924	100	0			ERC1	uc001qiz.2,uc001qjb.2,uc001qjc.2,uc001qja.2,uc001qjd.2,uc001qjf.2,uc010sdv.1,uc001qje.2	-54857	LINC00942	148532	FBXL14	-54857	LINC00942	ERC1	-0.180706	0.420952	0.726846
696	20	31109740	31114366	4627	83.5135	35.8291	40.2821	72.5897	55.6	80.3419	87.9358	61.625	39.6111	NaN	50.462	44.4213	55.1819	58.1607	64.5	NaN	NaN	NaN	NaN	0			C20orf112	uc031rss.1,uc002wxw.1	-38355	C20orf112	9834	C20orf112	9834	C20orf112	C20orf112
697	1	31136572	31137774	1203	93.6393	43.4918	46.1695	64.2623	47.7541	69.5574	99.4386	66.7544	45.6596	15.5544	39.3801	36.2159	41.7486	69.8689	76.6885	100	NaN	NaN	NaN	0					-626116	BC042538	58658	MATN1	58658	MATN1
698	1	21979528	21985617	6090	92.4476	40.6732	54.6711	67.2148	67.0759	75.4771	92.2715	66.3182	65.7209	60.2442	60.1401	56.551	64.6497	74.604	70.8986	94.9891	95.0959	72.8724	100	0	RAP1GAP	uc001bew.3	RAP1GAP	uc001bey.3,uc001bex.3	-1180	RAP1GAP	10239	RAP1GAP	-1180	RAP1GAP	RAP1GAP	-1	0.000602875	0.0242783
699	3	126270014	126271416	1403	94.0851	33.1915	40.6383	70.4255	90.1556	69.5957	81.2128	90.3953	60.6154	NaN	57.4043	55.2119	59.9103	59.7917	61.587	18.0371	NaN	NaN	NaN	0			C3orf22	uc003ejb.3	-33398	UROC1	6342	C3orf22	6342	C3orf22	C3orf22
700	3	30706167	30710950	4784	87.6627	52.2771	32.1882	81.7229	65.8434	99.3704	92.0617	60.9459	81.6923	NaN	25.8587	14.5216	56.8666	58.6184	57.4667	NaN	100	79.9603	100	0			TGFBR2	uc003cen.3,uc003ceo.3,uc021wut.1	-863540	STT3B	58174	TGFBR2	58174	TGFBR2	TGFBR2	-0.612997	0.00312998	0.065436
701	3	72106472	72108295	1824	92.4186	35.8571	26.0698	65.5349	96.6512	85.907	88.9512	85.8	44.8333	NaN	NaN	NaN	NaN	69.9302	83.9111	NaN	NaN	NaN	NaN	0					-92112	LINC00870	303272	GPR27	-92112	LINC00870
702	16	86743777	86745012	1236	90.8571	36.1039	42.2254	73.5467	76.0506	84.8961	94.08	76.3478	61.6143	100	44.2306	41.758	47.6794	77.96	78.3289	79.6413	78.11	68.7742	83.836	0					-154936	MTHFSD	10553	BC041439	10553	BC041439		0.40298	0.062948	0.337986
703	19	2378821	2382326	3506	90.4839	51.701	34.7732	64.0505	54.4124	69.4505	79.1348	18.9886	50.4286	NaN	NaN	NaN	NaN	78.798	83.7143	NaN	NaN	NaN	NaN	0					-7457	TMPRSS9	39145	SPPL2B	-7457	TMPRSS9		0.437088	0.0419433	0.277063
704	8	216104	219032	2929	79.2353	23.0855	23.7925	36.5122	53.3089	25.3496	35.0684	49.1648	22.9737	37.3093	20.4453	16.7636	24.6422	52.9524	37.7143	62.5114	52.1733	26.0313	72.4977	1					-33786	RPL23AP53	33721	ZNF596	33721	ZNF596		-0.224991	0.314086	0.660951
705	2	102033084	102035952	2869	97.0759	46.5195	52.0779	53.0633	78.7722	68.1646	97.4026	85.2969	81.2754	100	55.1864	48.901	61.2634	80.9506	81.1125	NaN	NaN	NaN	NaN	0			RFX8	uc010yvx.1,uc002tbb.1	-29119	CREG2	55213	RFX8	-29119	CREG2	RFX8
706	8	23430886	23433046	2161	100	55.2464	55.3043	82.913	80.0149	96.6119	99.6269	65.2542	61.9434	78.3142	77.6993	73.0648	86.1981	85.9565	86.2754	86.3572	75.2431	63.537	81.5553	0	FP15737	uc003xds.3	FP15737	uc003xds.3	0	FP15737	0	FP15737	0	FP15737	FP15737
707	21	39992024	39998580	6557	96.0963	58.3359	48.7143	84.5401	78.3358	94.7842	94.9774	56.4016	70.7143	100	57.18	39.0112	65.1195	82.3636	86.0078	NaN	NaN	NaN	NaN	0			ERG	uc021wjd.1,uc011ael.2,uc002yxb.3,uc010gnw.3,uc010gnx.3,uc002yxc.4,uc010gnz.3	-35155	ERG	34011	ERG	34011	ERG	ERG	-0.589789	0.00386487	0.0742408
708	11	112270125	112272557	2433	99.1277	51	40.566	74.4151	87.8367	95.5714	95.2745	52.8367	67.0968	NaN	NaN	NaN	NaN	72.766	81.8462	NaN	NaN	NaN	NaN	0					-138542	C11orf34	173038	PTS	-138542	C11orf34		-0.0421117	0.852387	0.941885
709	3	126160971	126164427	3457	97.9895	51.9474	44.033	64.7629	68.8316	79.3548	90.4607	63.9487	61.4819	67.2459	NaN	NaN	NaN	86.8	90.0833	93.5089	NaN	NaN	NaN	0			ZXDC	uc003eiv.3,uc010hsh.3	-47367	BC033989	5186	UNQ2790	5186	UNQ2790	ZXDC	0.303819	0.169253	0.521193
710	4	99412731	99417260	4530	93.2208	40.382	48.0588	61.2208	97.6292	91.3333	76.977	39.7531	57.9155	100	53.7123	49.5458	56.3422	80.3095	79.8049	84.1474	NaN	NaN	NaN	0			TSPAN5	uc003hub.3,uc011cdz.2	-348340	STPG2	161540	TSPAN5	161540	TSPAN5	TSPAN5	-0.391813	0.0713273	0.35882
711	20	56414436	56416155	1720	96.9296	42.3944	41.7606	94.2319	64.1831	97.1268	94.5352	97.0857	57.3279	64.5894	NaN	NaN	NaN	81.9855	83.9155	83.6857	NaN	NaN	NaN	0					-54294	MIR4532	278300	PCK1	-54294	MIR4532		-0.829396	0.377369	0.702998
712	8	19600739	19607084	6346	98.8087	66.9027	43.6549	80.5043	80.0442	83.2437	87.2844	71.1429	67.1111	NaN	NaN	NaN	NaN	79.2342	84.6476	NaN	NaN	NaN	NaN	0			CSGALNACT1	uc011kyp.2	-60478	CSGALNACT1	8298	CSGALNACT1	8298	CSGALNACT1	CSGALNACT1	-0.225014	0.314035	0.660905
713	6	55417661	55423995	6335	96.4839	51.0989	52.8901	79.8681	60.4526	88.8172	93.0316	54.6282	67.9559	79.2819	NaN	NaN	NaN	80.7882	81.5977	NaN	NaN	NaN	NaN	0			HMGCLL1	uc003pcn.3,uc003pco.3,uc010jzx.3,uc011dxc.2,uc011dxd.2,uc011dxe.2,uc003pcp.3	-782239	DD157417	20017	HMGCLL1	20017	HMGCLL1	HMGCLL1	-0.982831	0.118139	0.449214
714	6	39246516	39248684	2169	86.7037	36.7018	43.4386	87.7636	80.8596	74.4074	94.7818	69.1333	50.6122	NaN	34.8045	28.5557	41.3445	66.1964	69.9649	49.8372	NaN	NaN	NaN	0					-49265	KCNK5	33553	KCNK17	33553	KCNK17		-0.994887	0.064402	0.341708
715	1	226587481	226589314	1834	98.9672	44	55.7368	97.4921	79.8571	73.6667	95.1311	93.4068	68.8475	86.8468	NaN	NaN	NaN	89.5238	91.8833	NaN	NaN	NaN	NaN	0			PARP1	uc001hqd.4	-90032	LIN9	6487	PARP1	6487	PARP1	PARP1	-0.0890698	0.693453	0.868183
716	20	24613336	24616029	2694	95.7634	48.9474	41.4421	77.4536	74.9381	61.7263	98.4842	79.2022	70.5909	NaN	57.5241	54.1402	60.7014	67.7872	72.1474	NaN	100	79.9	100	0			SYNDIG1	uc002wtw.1	-313836	CST7	163502	SYNDIG1	163502	SYNDIG1	SYNDIG1	0.500353	0.0208866	0.193083
717	1	5705578	5707798	2221	91.541	37.8413	38.9016	78.1429	41.1692	78.8889	98.746	76.0893	60.8605	NaN	NaN	NaN	NaN	66.3621	77.5312	NaN	NaN	NaN	NaN	0					-344559	KCNAB2	81448	MIR4417	81448	MIR4417		0.699482	0.000291302	0.0154506
718	1	7042677	7046314	3638	99.1947	52.9304	59.8649	86.6697	67.5135	93.7207	83.6168	95.2095	73.58	NaN	NaN	NaN	NaN	75.3214	77.6364	NaN	NaN	NaN	NaN	0			CAMTA1	uc001aoi.3	-280711	DNAJC11	197294	CAMTA1	197294	CAMTA1	CAMTA1	-0.0898448	0.690913	0.866787
719	15	39019580	39033223	13644	98.2554	56.5847	68.0167	75.7869	82.173	79.6145	80.2514	96.9752	77.7939	36.1742	53.1731	32.3084	63.7777	80.4121	80.1307	NaN	NaN	NaN	NaN	0					-162573	RASGRP1	30782	C15orf53	30782	C15orf53		0.995348	0.0614278	0.333792
720	4	152797110	152801778	4669	97.7753	49.9885	40.3448	67.2697	68.9655	91.5281	100	86.0897	70.4355	49.3048	65.5896	53.9027	77.817	81.3049	84.7381	20.7605	100	65.2679	100	0					-75364	BC035179	299193	7SK	-75364	BC035179		0.996217	0.0553893	0.316842
721	4	7774576	7774939	364	100	49.5429	48.5714	57.1429	71.8857	100	100	99.2727	40.6765	NaN	69.962	67.5051	72.5706	62.4	79.6857	NaN	94.2733	72.4265	100	1			AFAP1	uc011bwk.1,uc003gkg.1	-165962	DQ572409	166714	AFAP1	-165962	DQ572409	AFAP1
722	3	184104316	184104880	565	99.7966	50.0678	46.0847	82.5574	75.7213	85.541	99.6557	85.6591	61.3898	17.863	45.2172	33.4886	54.9695	66.2623	69.5	77.5204	73.1073	62.2751	82.4159	1			CHRD	uc003fov.3,uc003fow.3,uc003fox.3,uc003foy.3,uc010hyc.3,uc011brr.2	-8384	THPO	4269	CHRD	4269	CHRD	CHRD	0.361411	0.0984071	0.414298
723	11	80410281	80414856	4576	93.8	54.48	37.8493	100	98.6438	96.4795	67.6197	98.8571	61.3538	NaN	NaN	NaN	NaN	69.9028	79.8873	3.04001	NaN	NaN	NaN	0					-1258586	TENM4	1187022	MIR4300	1187022	MIR4300		0.324797	0.789408	0.913523
724	3	142927968	142931915	3948	99.3265	59.3535	53.7216	89.5152	60.697	85	78.6484	67.04	75.662	61.5699	NaN	NaN	NaN	85.7391	87.033	NaN	NaN	NaN	NaN	0					-207659	LOC100289361	43485	Mir_544	43485	Mir_544
725	8	98762403	98764019	1617	84.5714	31.5882	44.3922	90.451	57.8085	75.0408	61.5532	62.475	50.4324	NaN	NaN	NaN	NaN	78.1	79.5769	NaN	NaN	NaN	NaN	0					-23789	LAPTM4B	59224	MTDH	-23789	LAPTM4B		-0.0121659	0.957147	0.984034
726	8	97547317	97549912	2596	96.2979	47.1778	45.1765	98.3617	100	83.6383	69.0426	25.1591	47.6977	76.3163	NaN	NaN	NaN	70.8511	73.3125	NaN	70.2803	66.5795	72.8391	0			SDC2	uc003yhv.1	-42664	SDC2	41436	SDC2	41436	SDC2	SDC2	-0.7477	6.33339e-05	0.0056808
727	3	71581436	71583386	1951	100	64.5714	45.6596	92.0816	81.7143	100	96.5714	76.7292	62.8913	NaN	57.0142	55.0508	58.2252	82.1702	81.9362	NaN	NaN	NaN	NaN	0			FOXP1	uc003dop.3,uc021xao.1,uc003doo.3,uc021xan.1,uc003dos.3	-38730	FOXP1	7854	MIR1284	7854	MIR1284	FOXP1	-0.354566	0.105428	0.426964
728	8	121063689	121069633	5945	96.0865	45.8	48.1308	86.9204	60.3853	81.9633	77.8584	78.427	71.4324	NaN	65.4285	59.7923	70.8015	87.3084	86.1589	NaN	NaN	NaN	NaN	0					-67713	COL14A1	177790	DEPTOR	-67713	COL14A1		-0.390201	0.072604	0.361888
729	15	70487941	70489204	1264	85.5918	16.102	44.1702	54.2553	67.3774	66.9184	61.717	100	14.3256	100	45.7759	39.4072	52.0659	53.1698	62.7115	8.98711	66.7858	58.2309	73.907	0					-18369	Mir_584	2367	U6	2367	U6		0.984932	0.110654	0.436486
730	9	84202578	84204006	1429	99.1695	48.8814	46.6557	72.2295	81.2459	68.377	100	87.8545	62.25	NaN	NaN	NaN	NaN	85.3036	87.1754	NaN	80.7567	73.3352	91.1863	0			TLE1	uc004aly.3,uc004alz.3,uc011lsr.2,uc004ama.1	-100621	BC036431	99590	TLE1	99590	TLE1	TLE1	-0.245837	0.270114	0.626294
731	16	85207370	85209151	1782	74.32	36.8356	32.7733	69.9067	59.32	43.4533	92.3973	63.2097	53.1282	34.5174	NaN	NaN	NaN	73.4928	80.9714	33.6659	52.2405	40.1255	69.2391	0					-61256	FAM92B	36615	LOC400548	36615	LOC400548
732	4	182249476	182253062	3587	98.8444	49	36.3191	90.0444	51.9149	89.9149	77	19.8333	62.5385	NaN	NaN	NaN	NaN	65.4318	77.8261	NaN	NaN	NaN	NaN	0					-169174	LINC00290	503199	7SK	-169174	LINC00290
733	13	21009606	21010003	398	92.2034	34.3279	24.4286	66.8254	42.623	76.2222	78.5254	89.4828	28.0185	43.686	47.3275	40.0013	54.387	77.3016	86.2951	23.9971	62.1206	39.8777	79.3629	1	MIR4499	uc021rhc.1	CRYL1	uc001une.3,uc001unf.3,uc001ung.3,uc010tcp.1	-1621	MIR4499	4040	CRYL1	-1621	MIR4499	MIR4499,CRYL1	0.305327	0.167041	0.518339
734	11	14558477	14561351	2875	80.9189	31.5333	30.3099	57.8533	34.8	79.3467	47.1867	72.0962	40.1667	93.4109	NaN	NaN	NaN	70.1143	74.1831	NaN	NaN	NaN	NaN	0			PSMA1	uc001mll.3	-16486	PSMA1	58040	U7	-16486	PSMA1	PSMA1	0.341922	0.119348	0.451081
735	7	4300554	4304925	4372	92.4413	53.6098	41.5191	67.1398	77.3787	84.5805	76.0039	68.0629	39.6641	53.6527	17.3	14.0538	21.0507	70.4449	72.9066	10.1017	63.7597	59.7558	71.0692	1			SDK1	uc003smx.3,uc010kso.3,uc003smy.3,uc003smz.3	-378462	FOXK1	33536	SDK1	33536	SDK1	SDK1	-0.351093	0.109127	0.433575
736	16	54368579	54373193	4615	98.4667	52.202	56.27	79.8857	69.8571	90.0097	80.6061	65.978	62.7273	66.5289	NaN	NaN	NaN	69.5106	71.2796	95.4345	NaN	NaN	NaN	0					-48201	IRX3	400683	FTO	-48201	IRX3		0.454252	0.0336921	0.247837
737	11	75612973	75617516	4544	99.1455	46.6471	47.1132	62.7091	95.6364	98.5636	88.4286	73.3846	69.3333	NaN	NaN	NaN	NaN	87.2727	81.5217	NaN	NaN	NaN	NaN	0			UVRAG	uc001oxc.3,uc010rrw.2	-24387	UVRAG	62985	UVRAG	-24387	UVRAG	UVRAG	0.253307	0.255356	0.613199
738	1	245550238	245555288	5051	96.4553	58.2353	57.1513	63.4202	58.424	89.6016	94.5041	96.2826	73.0309	NaN	NaN	NaN	NaN	85.6723	86.9	NaN	NaN	NaN	NaN	0			KIF26B	uc001ibf.1,uc010pyq.1	-16519	Mir_548	33259	KIF26B	-16519	Mir_548	KIF26B	-0.999726	0.0148981	0.161369
739	11	125948792	125954578	5787	91.1111	54.5772	41.1656	72.719	66.5882	85.8776	81.1301	78.1778	59.7155	100	61.4189	54.0463	65.5011	72.7415	75.2933	41.7372	76.9446	65.4929	83.6792	0					-15605	CDON	122934	RPUSD4	-15605	CDON		0.315333	0.152867	0.50019
740	5	133376222	133381575	5354	92.2331	49.1298	37.8832	84.5766	86.0949	83.0511	99.2628	81.4312	80.8496	NaN	53.8895	47.0191	56.7658	85.3233	85.7372	NaN	NaN	NaN	NaN	0			VDAC1	uc031slc.1	-35398	VDAC1	60529	VDAC1	-35398	VDAC1	VDAC1	0.227864	0.307783	0.6567
741	20	57041742	57044763	3022	95.1189	59.2311	47.1629	60.9733	75.0138	79.0267	98.1366	65.2995	57.8182	47.7599	73.4133	62.606	79.1397	72.3333	64.2422	100	79.6215	71.1305	86.0989	1			APCDD1L	uc002xze.1,uc010zzp.1	-157247	PPP4R1L	45186	APCDD1L	45186	APCDD1L	APCDD1L	-0.130071	0.563982	0.802494
742	7	4731375	4734422	3048	79.5072	35.1014	25.4928	79.8696	64.0145	50.8841	62.029	53.8889	52.339	NaN	NaN	NaN	NaN	73.2273	81.0758	NaN	59.7828	47.0291	75.3197	0			FOXK1	uc003sna.1,uc003snc.1,uc003snb.1	-80839	AP5Z1	9446	FOXK1	9446	FOXK1	FOXK1	-0.246145	0.269494	0.625764
743	8	80764563	80767773	3211	96.4478	46.7313	52.8923	62	63.2985	80.7391	98.7761	73.6545	79.2292	NaN	38.0264	31.247	48.3709	80.6452	79.6406	NaN	NaN	NaN	NaN	0					-52133	U7	174733	MRPS28	-52133	U7		0.0940274	0.677258	0.859793
744	3	28320606	28325865	5260	100	48.8852	63.9322	90.8852	100	91.5738	82.7705	74.0169	72.0571	NaN	NaN	NaN	NaN	85.3654	83.6154	NaN	NaN	NaN	NaN	0			CMC1	uc003cea.3	-64794	ZCWPW2	37483	CMC1	37483	CMC1	CMC1	0.198294	0.388877	0.709883
745	1	176448351	176450903	2553	94.9123	49.7544	17.0508	80.0526	97.7966	82.3509	65.6491	19.9091	53.2642	NaN	NaN	NaN	NaN	53.0741	61.2	0	NaN	NaN	NaN	0			PAPPA2	uc001gkz.3,uc009www.3,uc001gky.1	-271981	RFWD2	16045	PAPPA2	16045	PAPPA2	PAPPA2
746	21	45862374	45862459	86	95.7778	36	51.5556	72	100	82.1111	100	95.8889	15.8889	NaN	NaN	NaN	NaN	70	74.1111	NaN	61.8805	54.112	67.2844	0			TRPM2	uc002zet.1,uc002zeu.1,uc021wjr.1,uc002zew.1,uc010gpt.1,uc002zex.1,uc002zey.1,uc011aff.1	-12933	LRRC3	16963	TRPM2	-12933	LRRC3	TRPM2
747	17	78148381	78150441	2061	86.4353	33.7407	32.6386	69.8889	36.8	63.3086	93.494	51.0667	32.9487	100	NaN	NaN	NaN	70.7297	78.8293	57.838	NaN	NaN	NaN	0	CARD14	uc002jxw.2,uc031res.1,uc002jxv.3,uc031rer.1	CARD14	uc002jxt.2,uc002jxu.1	-1839	CARD14	4306	CARD14	-1839	CARD14	CARD14	-0.453424	0.700405	0.871597
748	11	121029421	121035151	5731	100	59.7411	47.0857	86.0667	74.0857	95.4476	92.8692	81.4019	81.0842	100	67.9539	47.868	76.5256	80.9633	84.4623	94.7718	78.7788	68.7055	89.6778	0			TECTA	uc010rzo.2	-128236	SC5D	56047	TECTA	56047	TECTA	TECTA	-0.956167	0.189189	0.544784
749	9	124453605	124456701	3097	99.9677	52.8172	47.1264	NaN	72.7097	85.6559	96.6484	87.55	86.2857	NaN	60.4931	55.3706	64.4035	82.7529	84.0125	NaN	NaN	NaN	NaN	0			DAB2IP	uc004bln.3	-48362	DAB2IP	124207	DAB2IP	-48362	DAB2IP	DAB2IP	-0.301433	0.172796	0.525702
750	1	245772512	245774093	1582	99.942	44.2899	54.0986	61.1549	64.9155	88.6479	100	85.9508	84.8507	91.4411	62.7751	60.909	64.6658	88.1127	89.9394	73.7545	77.0127	65.9984	86.6946	0			KIF26B	uc001ibf.1,uc010pyq.1,uc001ibg.1	-35300	KIF26B	98209	KIF26B	-35300	KIF26B	KIF26B	-0.999989	0.0029721	0.063446
751	1	18003083	18004754	1672	94.2192	48.7467	48.6133	97.68	81.76	98.04	99.88	89.6761	84.8305	68.4885	54.2398	47.4849	67.8885	79.2432	81.2838	NaN	NaN	NaN	NaN	0			ARHGEF10L	uc001ban.3,uc009vpe.1,uc001bao.3,uc001bap.3,uc001baq.3,uc010ocs.2,uc001bar.3,uc009vpf.3	-15787	ARHGEF10L	50633	ARHGEF10L	-15787	ARHGEF10L	ARHGEF10L	-0.598642	0.00324545	0.0669182
752	15	64216279	64218522	2244	99.8727	47.6727	44.1273	83.4727	87.0545	93.4545	100	74.2353	73.4	91.75	65.2801	50.6495	73.5349	74.4808	81.9245	73.3915	NaN	NaN	NaN	0			DAPK2	uc002amr.3,uc010uim.2	-53061	Mir_422	119999	DAPK2	-53061	Mir_422	DAPK2	-0.94204	0.217811	0.575948
753	11	67462783	67463182	400	95.6829	58.0244	42.3659	68.3415	100	100	100	56.8	85.9714	NaN	57.5609	51.6975	63.2877	85.3902	90.6098	NaN	84.3158	73.7547	93.9438	0					-14098	ALDH3B2	75309	X15673	-14098	ALDH3B2
754	10	36159413	36165591	6179	98.264	64.072	66.288	87.6357	80.4729	75.6202	91.2602	91.6754	81.6574	NaN	73.6306	68.3738	79.8115	72.0783	74.7586	NaN	85.4104	68.3579	97.1393	0					-229051	FZD8	108181	FW312330	108181	FW312330		0.225774	0.31236	0.659801
755	5	6741101	6748591	7491	90.2208	64.7665	53.8112	78.7555	87.5065	90.0917	98.7844	68.2252	77.7405	88.7387	64.7496	60.6617	69.1305	87.5946	88.6471	66.3059	83.8081	73.6773	92.9458	0	PAPD7	uc010itl.1	PAPD7	uc011cmn.2,uc003jdx.1,uc010itl.1	0	PAPD7	0	PAPD7	0	PAPD7	PAPD7	-0.507209	0.01598	0.16757
756	10	87984642	87986556	1915	90.5741	33.4561	50.7193	78.5273	66.7018	78.7018	99.2807	98.1277	51.2273	100	NaN	NaN	NaN	58.3519	56.9216	18.8696	NaN	NaN	NaN	0			GRID1	uc001kdl.1,uc009xsu.1	-427757	OPN4	37989	MIR346	37989	MIR346	GRID1	-0.547407	0.63123	0.83662
757	21	33042256	33044073	1818	81.0339	26.1695	34.4386	83.3898	70.3051	92.8983	72.1053	30.0741	62.5102	NaN	51.2781	48.5443	53.439	80.807	86.6863	72.7175	76.1231	65.5928	83.7466	0			SCAF4	uc002ypd.2,uc002ype.2,uc010glu.2	-10443	BC041449	10322	SOD1	10322	SOD1	SCAF4	-0.36683	0.0930979	0.40485
758	7	70034369	70037766	3398	92.7971	47.9726	42.1733	73.0435	61.7467	95.0137	89.2899	92.9167	20	NaN	NaN	NaN	NaN	82.1212	79.7273	NaN	NaN	NaN	NaN	0			AUTS2	uc003tvw.4,uc003tvx.4	-193481	AUTS2	734990	MIR3914-1	-193481	AUTS2	AUTS2	-0.137886	0.540587	0.79069
759	2	105516303	105518521	2219	94.831	46.9296	44.493	93.507	58	99.6377	91.913	33.6212	58.6111	NaN	NaN	NaN	NaN	67.3676	81.2787	NaN	NaN	NaN	NaN	0					-48369	LOC100506421	44335	POU3F3	44335	POU3F3
760	9	137255102	137257053	1952	90.8932	47.2039	46.781	NaN	67.1333	92.6952	99.9394	66.6747	68.7465	67.046	62.6026	57.7205	64.4648	83.54	86.5437	74.7997	88.4373	83.917	92.9419	0			RXRA	uc004cfb.2,uc004cfa.1	-14203	MIR4669	36787	RXRA	-14203	MIR4669	RXRA	-0.734286	9.99768e-05	0.00757029
761	17	9577997	9580183	2187	94.0656	40.8033	27.5574	69.0492	80.3443	87.8689	82.5574	99.7963	41.5	NaN	NaN	NaN	NaN	80.3962	86.4828	NaN	NaN	NaN	NaN	0			USP43	uc002gma.4,uc010cod.4,uc010vva.3,uc010coe.3	-24252	USP43	18278	USP43	18278	USP43	USP43	-0.96434	0.170524	0.522998
762	6	80235044	80237082	2039	95.5373	43.1746	19.403	62.791	78.1194	60.5075	82.7612	28.4815	55.3929	65.3636	NaN	NaN	NaN	82.1356	88.371	40.828	NaN	NaN	NaN	0			LCA5	uc003piy.3,uc003pix.3,uc011dyr.2	-11368	DQ582269	10065	LCA5	10065	LCA5	LCA5	-0.354926	0.10505	0.426432
763	6	169077206	169081504	4299	99.3951	41.6456	40.1948	79.0575	64.5926	97.1412	72.241	48.5909	84.2692	NaN	49.3624	28.5716	69.5297	75.5455	76.0875	NaN	NaN	NaN	NaN	0					-356804	DACT2	59285	SMOC2	59285	SMOC2		0.139296	0.536415	0.788719
764	20	55888490	55892835	4346	94.6752	57.6609	67.8376	74.0084	80.9076	88.7479	99.3248	60.581	81.8182	67.7727	65.2029	56.4554	79.0118	78.5776	80.1622	NaN	NaN	NaN	NaN	0					-11995	SPO11	3812	MIR4325	3812	MIR4325
765	9	138892960	138893819	860	96.087	43.9296	38.4462	NaN	94.8209	72.9859	81.3333	57.3333	60.0476	48.4438	NaN	NaN	NaN	81.2676	86.7465	65.3723	NaN	NaN	NaN	0					-39734	UBAC1	93312	NACC2	-39734	UBAC1		0.483446	0.0226428	0.201323
766	17	55801426	55813619	12194	94.0549	61.4458	64.1619	71.5628	88.9835	86.5432	92.366	79.3318	77.9752	100	61.7235	57.1599	66.7286	77.3178	78.8097	91.1062	NaN	NaN	NaN	0					-53190	7SK	113814	MRPS23	-53190	7SK		0.997834	0.041909	0.276921
767	12	13372998	13380132	7135	98.8155	52.4466	49.3048	81.9524	76.7048	82.068	97.8571	83.92	60.8169	90.7715	45.9647	43.9503	47.7894	74.8	81.2326	NaN	80.1191	54.7652	88.6549	0					-116368	GSG1	23397	EMP1	23397	EMP1		-0.999979	0.00414138	0.0775669
768	8	86971275	86976042	4768	96	54.8507	24.2	97.8955	67.9254	76.4627	90.6567	47.9833	62.3953	NaN	57.6423	39.1408	81.5126	71.7321	75.9661	NaN	NaN	NaN	NaN	0					-131104	REXO1L1	105809	PSKH2	105809	PSKH2
769	13	37916576	37928341	11766	99.7714	58.8667	57.7476	68.6796	77.8544	80.0571	96.8485	82.3684	73.3279	NaN	NaN	NaN	NaN	73.2198	70.7065	NaN	NaN	NaN	NaN	0					-180735	LINC00547	226493	POSTN	-180735	LINC00547		-0.999993	0.00235827	0.0551837
770	17	41177495	41180616	3122	81.3619	36.3303	31.1296	70.0642	51.7905	66.0367	78.06	83.7087	34.6	NaN	NaN	NaN	NaN	70.6277	72.9462	59.7616	66.8585	59.5188	71.9079	1	VAT1,RND2	uc002icm.1,uc010whk.1,uc002icn.3	RND2	uc002icn.3	-3036	VAT1	238	RND2	238	RND2	VAT1,RND2	-0.70389	0.000256516	0.0142955
771	4	146781142	146784455	3314	97.8406	46.9014	47.4225	64.1692	78.9855	73.0282	74.9155	98.4478	43.0167	NaN	NaN	NaN	NaN	79.3438	80.5147	NaN	87.3917	55.3382	100	0			ZNF827	uc003ikm.3,uc003ikn.3,uc010iox.3	-36465	ZNF827	75152	ZNF827	-36465	ZNF827	ZNF827	0.112655	0.617674	0.829491
772	8	104348394	104351809	3416	90.2549	31.6364	25.9592	71.8182	90.3137	52.3529	62.0182	100	59.1739	NaN	18.6412	8.56779	45.876	67.9057	65.72	NaN	46.4323	35.9914	56.4254	0					-31933	CTHRC1	36211	FZD6	-31933	CTHRC1		0.0624275	0.782557	0.910269
773	20	45956594	45960675	4082	96.5429	62.2	39.8857	87.3619	78.901	73.4476	91.5437	79.3763	60.0706	NaN	46.5197	27.7046	54.3053	83.3469	81.17	NaN	NaN	NaN	NaN	0			ZMYND8	uc002xtb.1,uc002xss.2,uc010zxz.1,uc002xtc.1,uc002xtd.1,uc002xte.1,uc010zya.1,uc002xtf.1,uc010zxy.1,uc002xta.1,uc002xsz.1,uc010ghr.1,uc002xst.1,uc002xsu.1,uc002xsv.1,uc002xsw.1,uc002xsx.1,uc002xsy.1,uc010ghs.2,uc002xth.3	-8789	ZMYND8	9349	LOC100131496	-8789	ZMYND8	ZMYND8	0.234215	0.294123	0.646233
774	15	31771138	31774410	3273	88.1828	40.4194	44.9032	85.1789	64.9247	99.4526	74.6421	64.3068	77.3636	46.982	51.7609	41.326	59.805	79.8372	86.1848	81.5804	90.276	65.2858	100	0					-248088	LOC283710	152056	KLF13	152056	KLF13		0.508816	0.0155941	0.165327
775	15	75499057	75500868	1812	85.1566	36.1294	32.4941	64.1084	38.9639	78.3373	99.5067	82.3194	48.3867	57.3382	55.5667	54.051	58.4619	81.8293	85.8571	62.7782	70.8496	60.1032	79.2956	1	C15orf39	uc002azr.4,uc021sqm.1	C15orf39	uc002azp.4,uc002azq.4,uc002azr.4,uc021sqm.1	0	C15orf39	0	C15orf39	0	C15orf39	C15orf39	0.147588	0.512182	0.775855
776	15	64950944	64952913	1970	93.8372	54.3721	30.7674	78.8605	87.6744	77.1628	61.4878	15.1395	61.2308	NaN	NaN	NaN	NaN	67.675	77.35	NaN	NaN	NaN	NaN	0			ZNF609	uc002ann.3	-181168	PLEKHO2	42549	OAZ2	42549	OAZ2	ZNF609
777	1	4954114	4956364	2251	90.0317	39.5077	52.7231	60.5902	92.4444	81.5873	94.8983	51.4167	64.1852	27.3516	NaN	NaN	NaN	64.1333	71.1695	0	NaN	NaN	NaN	0					-667766	MIR4417	106557	BC037321	106557	BC037321
778	18	43747525	43748789	1265	98.5273	40.4211	44.1786	97.6909	90.3509	65.5094	66.6364	43.7778	71.3585	52.0917	46.5574	37.8922	56.7222	68.6429	67.1071	NaN	NaN	NaN	NaN	0					-5198	C18orf25	63228	HAUS1	-5198	C18orf25		0.0521377	0.817758	0.926569
779	17	76321142	76323321	2180	90.2718	41.486	41.8738	97.0095	80.3168	84.1524	82.1068	60.1579	30.3269	NaN	NaN	NaN	NaN	77.3786	82.875	NaN	NaN	NaN	NaN	0					-46569	LOC100996291	31855	SOCS3	31855	SOCS3		0.253252	0.255462	0.613281
780	4	1291004	1291481	478	99.6226	43.0698	63.1818	85.8909	82.9091	99.9636	100	100	89.2	NaN	60.6203	57.6833	62.9486	90.125	95.2	NaN	82.5484	76.9311	88.1516	0			MAEA	uc003gda.3,uc003gdb.3,uc011bvb.2,uc003gdc.3,uc003gdd.3,uc010ibs.1	-11919	MAEA	7333	MAEA	7333	MAEA	MAEA	-0.198119	0.376792	0.702694
781	7	7923976	7932636	8661	94.4538	57.5725	68.488	80.3893	90.256	75.9111	98.6165	92.5526	84.2613	56.8764	72.4805	67.4694	77.0658	91.1364	90.9291	NaN	NaN	NaN	NaN	0					-75737	GLCCI1	243635	LOC729852	-75737	GLCCI1		-0.675489	0.000560968	0.0232436
782	15	37217518	37219852	2335	98.7551	69.9592	45.6327	95.7708	84.0625	70.4694	92.9348	100	75.9762	NaN	67.6555	66.2923	69.2958	76.7955	79.8444	NaN	NaN	NaN	NaN	0			MEIS2	uc001zju.3,uc001zjt.3,uc001zjo.4,uc001zjp.4,uc001zjr.4,uc001zjs.4,uc001zjn.3,uc001zjm.3,uc001zjl.3,uc010ucj.2	-28277	MEIS2	170710	MEIS2	-28277	MEIS2	MEIS2
783	16	31500183	31500837	655	85.2048	37.7765	44.4943	58.7011	62.4483	67.2529	69.5647	55.8025	10.9412	NaN	63.758	52.0161	72.6608	76.2674	86.2989	NaN	65.7777	44.8116	84.9817	1	BC054514	uc002ecg.4	C16orf58,SLC5A2,BC054514	uc002eci.3,uc002ecf.4,uc010car.3,uc002ech.3,uc002ecg.4	-38365	AHSP	184	BC054514	184	BC054514	BC054514,C16orf58,SLC5A2	-0.158153	0.482089	0.75968
784	5	34750566	34752704	2139	92.809	58.1758	43.0337	71.2584	72.1124	94.3708	88	46.5926	49.6	NaN	NaN	NaN	NaN	85.1954	83.2841	NaN	NaN	NaN	NaN	0			RAI14	uc003jir.3,uc010iur.3,uc011coj.2,uc003jis.3,uc003jit.3,uc011cok.2,uc010ius.1	-49679	5S_rRNA	62903	RAI14	-49679	5S_rRNA	RAI14	-0.63453	0.00151439	0.0422391
785	12	48214779	48220890	6112	93.719	59.0909	43.4188	80.024	71.9291	92.6929	96.8618	62.8018	50	NaN	NaN	NaN	NaN	75.1351	80.213	NaN	90.7204	68.0801	100	0	HDAC7	uc010slo.2,uc001rqj.4,uc001rqk.5			-1016	HDAC7	47813	SLC48A1	-1016	HDAC7	HDAC7	-0.758607	4.27881e-05	0.0044026
786	2	99374669	99378472	3804	83.3733	45.7975	29.7273	70.5823	64.7089	67.2785	64.3418	85.2027	51.9726	NaN	31.0245	20.075	50.8467	58.7867	58.1039	NaN	NaN	NaN	NaN	0					-27080	MGAT4A	149363	UNC50	-27080	MGAT4A		-0.191583	0.393048	0.712302
787	7	158790155	158792364	2210	99.3511	60.6099	55.5362	65.7299	86.4894	84.763	98.6975	51.1901	80.3617	NaN	61.5817	60.3027	63.104	74.4298	78.5847	NaN	72.1938	65.6667	81.4454	0					-8680	LINC00689	112901	WDR60	-8680	LINC00689		-0.752339	5.37332e-05	0.00510347
788	2	74214341	74215340	1000	87.7818	30.0727	26.1091	52.3636	52.4727	78.4182	62.451	37.7872	67.3962	NaN	39.8126	31.1139	55.1047	34.2642	34.6226	NaN	49.371	30.8613	69.6616	0	TET3	uc002skb.5	TET3	uc002skb.5	-19008	5S_rRNA	811	TET3	811	TET3	TET3	-0.15966	0.47787	0.757411
789	18	29089276	29092243	2968	95.6667	40.1064	59.6596	89.0638	83.5957	74.8298	79.6596	41.913	58.3548	NaN	58.5371	56.4263	59.4795	73.3415	79.2558	NaN	NaN	NaN	NaN	0			DSG2	uc002kwu.4	-79486	TTR	11250	DSG2	11250	DSG2	DSG2
790	11	69261075	69264274	3200	98.0971	59.2772	45.9903	65.1165	60.1048	97.5714	97.7822	36.7021	69.6825	79.8229	15.838	8.58923	18.3704	66.6337	65.0294	58.598	100	69.241	100	0					-36054	KC136298	32001	AX746803	32001	AX746803
791	6	166249854	166252405	2552	86.6377	29.8108	41.1562	52.9552	64.2603	80.4462	92.6056	66.907	79.5172	NaN	38.2832	28.7317	45.7965	72.1892	68.0541	NaN	100	100	100	0					-148633	LINC00602	149122	LINC00473	-148633	LINC00602
792	5	10138415	10139187	773	84.6829	35.4146	25.9512	81.6585	55.0732	44.561	87.2439	84.9756	52.2308	NaN	NaN	NaN	NaN	78.8293	85.6585	NaN	58.2222	40.0417	74.7826	0					-111094	CCT5	110834	FAM173B	110834	FAM173B
793	6	44591540	44595041	3502	87.5843	38.5591	48.3548	80.3333	68.1099	88.5934	88.8172	81.7831	62.7927	NaN	42.5944	36.893	49.6282	77.8966	75.1494	NaN	68.0941	54.1359	80.0783	0					-103813	BX647715	188163	MIR4642	-103813	BX647715
794	17	37074511	37075080	570	96.4308	44.5373	51.8154	89.5373	89.1343	70.4627	94.4918	98.4308	34.3333	NaN	NaN	NaN	NaN	84.6418	88.209	NaN	83.5074	75.0782	87.6823	1			LASP1	uc010cvq.3,uc002hra.3,uc010wdz.2	-6340	LINC00672	48400	LASP1	-6340	LINC00672	LASP1	0.0941607	0.676824	0.859606
795	2	113941371	113944849	3479	98.7164	50.7971	36.0746	75.2836	100	94.6197	97.209	80.0877	69.0862	NaN	57.5171	55.0955	59.9956	78.5652	79.9697	NaN	91.733	57.6475	100	0	PSD4	uc002tjf.3	PSD4	uc002tjc.3,uc002tjd.3,uc002tje.3,uc002tjf.3	0	PSD4	0	PSD4	0	PSD4	PSD4	0.210237	0.347683	0.684313
796	2	172242136	172249584	7449	97.5376	51.9231	50.9341	91.1304	96.2444	60.8152	78.1758	99.2785	74.4167	NaN	71.5601	69.6365	74.0732	89.6977	88.4026	NaN	81.0099	74.6472	86.0596	0			METTL8	uc010zdo.2,uc010zdp.2,uc002ugu.4,uc002ugt.4,uc002ugs.4	-41142	DCAF17	41035	METTL8	41035	METTL8	METTL8	-0.0853072	0.705832	0.874107
797	5	179807210	179808635	1426	99.1644	58.0548	47.5068	79.4225	62.6027	94.0685	100	55.2923	42.375	100	54.2364	48.6925	62.3098	80	81.4571	68.8762	NaN	NaN	NaN	0					-26895	GFPT2	209852	SCGB3A1	-26895	GFPT2		0.999999	0.00090591	0.0310223
798	18	11747116	11748993	1878	92.8298	47.8085	37.9787	81.8163	88.6531	86.2653	83.9388	72.0769	33	NaN	NaN	NaN	NaN	64.9592	63.4082	96.5997	NaN	NaN	NaN	0	GNAL	uc010dkz.3,uc031rhj.1,uc002kqd.3	GNAL	uc002kqc.3	-2477	GNAL	58103	GNAL	-2477	GNAL	GNAL
799	2	61224364	61229454	5091	86.6329	43.8987	38.4304	79.8272	66.8608	65.2593	67.9241	86.9844	82.8841	100	56.64	52.7016	58.3918	87.44	86.2632	NaN	NaN	NaN	NaN	0	5S_rRNA	uc021vih.1	PUS10,5S_rRNA	uc002sao.3,uc010ypk.2,uc010fci.3,uc021vih.1	0	5S_rRNA	0	5S_rRNA	0	5S_rRNA	5S_rRNA,PUS10	-0.998579	0.0339376	0.248848
800	3	45117216	45120649	3434	99.1228	45.7797	47.2807	92.9661	99.2453	96.3684	100	100	65.3191	NaN	62.5294	58.7629	69.4605	79.6667	69.807	NaN	82.6669	67.4976	95.6404	0					-99542	ZDHHC3	49458	CLEC3B	49458	CLEC3B		0.107817	0.6418	0.842244
801	1	34041712	34045822	4111	87.8288	49.7788	57.6216	61.4622	58.6471	78.7043	86.5812	89.7024	67.6383	50.0523	NaN	NaN	NaN	79.8991	73.7203	71.2996	71.1425	62.4432	76.5349	0			CSMD2	uc001bxn.1,uc001bxm.1	-145097	PHC2	103461	ZSCAN20	103461	ZSCAN20	CSMD2
802	1	61448959	61456153	7195	93.6697	61.9823	73.4602	74.8053	78.0696	85.9565	77.9217	76.5849	64.9753	NaN	49.5606	48.5913	51.5816	78.7308	79.8624	NaN	NaN	NaN	NaN	0					-12511	BC030753	734942	TM2D1	-12511	BC030753		-0.484844	0.0221977	0.199146
803	3	138607955	138611006	3052	85.6364	36.4407	47.0702	90.0339	66.9818	63.2712	86.6667	57.7451	82.5	93.4018	36.7882	19.5518	68.2505	64.5932	65.8	37.5356	NaN	NaN	NaN	0					-55069	C3orf72	54976	FOXL2	54976	FOXL2
804	11	455165	455478	314	100	43.2308	36.0833	81.0909	48.3077	78.0769	70.2727	44	53.3333	NaN	NaN	NaN	NaN	80.2308	85.5385	NaN	NaN	NaN	NaN	0			PTDSS2	uc001lpj.3,uc009ybv.1	-13154	ANO9	4886	PTDSS2	4886	PTDSS2	PTDSS2
805	1	28204431	28206856	2426	92.1538	41.6032	39.1846	72.9231	58.3231	87.2154	83.7541	76.4643	75.1702	NaN	62.6918	59.0674	66.465	77.5902	78.5185	NaN	69.0482	59.6708	76.3545	0			THEMIS2	uc001bpc.4,uc001bpa.3,uc001boz.3,uc010ofn.2,uc010ofo.2	-54647	SMPDL3B	5377	THEMIS2	5377	THEMIS2	THEMIS2	-0.220242	0.324678	0.668654
806	19	1135427	1136134	708	98.6122	47.0189	39.9811	63.7736	77.0377	87.283	95.0577	93.8378	54.5128	59.1161	NaN	NaN	NaN	81.4151	83	78.9895	NaN	NaN	NaN	0	SBNO2	uc002lrj.4,uc010dsf.3	SBNO2	uc002lrk.4,uc010dse.3	-3154	SBNO2	30779	GPX4	-3154	SBNO2	SBNO2	-0.259252	0.243989	0.601631
807	10	43705470	43708099	2630	96.338	60.3973	25.6761	80.4675	76.0282	64.6	87.2192	20.0169	62.3125	100	46.2826	40.026	49.9823	76.3506	76.4	40.9856	NaN	NaN	NaN	0			RASGEF1A	uc001jap.1,uc001jao.1	-158992	FXYD4	17088	RASGEF1A	17088	RASGEF1A	RASGEF1A
808	22	41933209	41935312	2104	87.2941	40.6296	34.012	87.5294	98.8588	67.7229	85.4684	60.0508	37.5	NaN	NaN	NaN	NaN	87.7284	87.321	NaN	NaN	NaN	NaN	0			POLR3H	uc003bag.2,uc003bai.2,uc003baf.3,uc003baj.2	-21701	CSDC2	5164	POLR3H	5164	POLR3H	POLR3H	-0.744154	7.16494e-05	0.00612337
809	19	41227432	41228629	1198	100	48.1724	29.0345	82	73.4828	90.2759	99.9286	41.6667	48.4762	36.8621	NaN	NaN	NaN	87.6957	85.2174	NaN	NaN	NaN	NaN	0	ADCK4	uc002oor.2,uc002oos.2	ITPKC	uc002oot.3	-4642	ADCK4	4425	ITPKC	4425	ITPKC	ADCK4,ITPKC
810	11	125061324	125062349	1026	88.3673	40.5556	22.3617	63.2041	95.0204	89.8367	92.2245	99.7674	72	40.3373	18.7027	9.5656	30.6848	58.6098	50.3864	0	48.7416	40.8709	56.9845	0			PKNOX2	uc001qbu.3,uc010saz.2,uc010sba.2,uc010sbb.2	-79665	TMEM218	26766	PKNOX2	26766	PKNOX2	PKNOX2
811	3	15315000	15317962	2963	97.6812	58.5217	47.8986	85.0435	73.3768	95.8732	96.7183	49.8246	86.6383	42.7416	68.2756	61.8111	74.0496	85.4058	89.8451	100	NaN	NaN	NaN	0			SH3BP5	uc003bzr.2,uc003bzq.2,uc003bzp.2	-67534	COL6A4P1	56174	SH3BP5	56174	SH3BP5	SH3BP5	-0.205012	0.385904	0.708058
812	14	55818033	55819845	1813	99.4894	46.5319	56.9362	95.0426	66.8085	83.3191	100	91	82.5	100	61.6558	35.4631	77.6647	93.4783	93.1739	50.9979	90.192	75.6391	99.0835	0	FBXO34	uc001xbv.3,uc021rtk.1	FBXO34	uc001xbu.3,uc010aoo.3,uc001xbv.3,uc021rtk.1	-159637	DLGAP5	527	FBXO34	527	FBXO34	FBXO34
813	3	49422491	49425521	3031	98.4706	56.7934	48.2522	81.4958	87.9496	96.6667	60.4444	68.4536	90.5591	67.9194	65.8202	40.4673	76.4581	83.5439	81.6379	NaN	NaN	NaN	NaN	0			RHOA	uc003cwu.3,uc010hku.3	-24117	TCTA	23907	RHOA	23907	RHOA	RHOA	-0.657835	0.00119005	0.0366313
814	15	80269581	80272211	2631	90.1268	36.169	33.1127	81.1268	86.6056	72.7324	83.8551	97.7538	69.4483	NaN	47.7472	38.4514	58.6203	65.4559	62.7377	NaN	100	68.7389	100	0					-5938	BCL2A1	54469	C15orf37	-5938	BCL2A1		-0.266363	0.23083	0.589077
815	22	46977207	46979580	2374	89.2593	43.4118	41	83.2716	84.5647	96.7294	94.5301	79.2025	63.5775	40.8196	18.6844	14.2634	25.8792	72.0741	68.3375	100	NaN	NaN	NaN	0					-43067	GRAMD4	128610	CERK	-43067	GRAMD4		0.0880602	0.696768	0.869763
816	9	73895173	73900791	5619	92.8901	60.6742	49.7471	80.022	84.8046	84.8876	82.1954	28.9481	68.2745	NaN	NaN	NaN	NaN	72.3529	72.954	NaN	NaN	NaN	NaN	0			TRPM3	uc004aii.3	-158659	TRPM3	161029	TRPM3	-158659	TRPM3	TRPM3	0.946051	0.210068	0.568036
817	11	125196707	125201806	5100	98.9813	60.3925	47.9533	98.1368	63.4359	70.581	99.5304	59.9579	80.9775	100	63.1902	59.3145	69.2773	79.0093	77.1339	48.9379	79.5956	66.7338	92.5028	0			PKNOX2	uc001qbu.3,uc010saz.2,uc010sba.2,uc010sbb.2	-79552	PKNOX2	157867	FEZ1	-79552	PKNOX2	PKNOX2	-0.636897	0.00143539	0.0409317
818	18	77222166	77224237	2072	90.0601	55.7323	58.3556	76.7698	91.5263	87.9774	89.9185	53.5135	88.687	68.3376	68.3083	60.6529	73.5857	88.7589	87.9559	81.8684	76.4409	68.83	81.9177	0			NFATC1	uc002lnd.3,uc002lne.3,uc010xfg.2,uc010xfh.2,uc010xfj.2,uc002lnf.3,uc002lng.3,uc010xfk.2,uc002lnc.1,uc010xff.1,uc010xfi.1	-62881	NFATC1	61841	NFATC1	61841	NFATC1	NFATC1	-0.533431	0.01057	0.133579
819	8	136143672	136148052	4381	99.9403	49.4928	60.493	90	66.942	87.3768	99.9565	99.6761	71.5238	NaN	NaN	NaN	NaN	74.8939	78.4853	NaN	NaN	NaN	NaN	0					-98321	LOC286094	46378	Mir_652	46378	Mir_652
820	2	236406462	236406823	362	100	72.0526	48	76.9474	100	100	100	100	73.7647	47.5315	NaN	NaN	NaN	87.8947	93.7647	NaN	NaN	NaN	NaN	0			AGAP1	uc002vvs.3,uc002vvt.3,uc021vyp.1	-539070	U7	3730	AGAP1	3730	AGAP1	AGAP1
821	9	137596139	137597322	1184	86.9184	43.434	17.8679	NaN	45.6415	65.3585	79.2245	59.0816	33.9048	NaN	28.4938	27.0873	29.7902	69.5192	71.4909	NaN	NaN	NaN	NaN	0			COL5A1	uc004cfe.4,uc031tfl.1	-175335	FCN2	62489	COL5A1	62489	COL5A1	COL5A1	-0.220057	0.325095	0.669016
822	2	2660603	2666336	5734	95.35	54.9764	34.5537	74.4651	62.4646	95.552	95.016	93.64	53.5	NaN	NaN	NaN	NaN	72.1508	73.1613	12.7114	NaN	NaN	NaN	0					-325558	MYT1L	337600	LOC730811	-325558	MYT1L		-0.999787	0.013125	0.150817
823	14	98103758	98107032	3275	91.9811	60.2453	37.8868	80.9273	65.8364	98.0727	88.7455	88.3469	60.6122	60.6122	NaN	NaN	NaN	65.6	70.78	57.7952	NaN	NaN	NaN	0			LOC100129345	uc001yfv.2	-495291	JX073282	45963	LOC100129345	45963	LOC100129345	LOC100129345
824	2	109217345	109225049	7705	98.5294	68.6	57.5039	87.6016	88.408	72.9594	78.2033	76.5913	85.58	55.6014	71.4596	66.1508	76.414	88.9916	83.4118	NaN	NaN	NaN	NaN	0	LIMS1	uc002tei.3	LIMS1	uc002tel.3,uc002teg.3,uc002teh.3,uc002tei.3	0	LIMS1	0	LIMS1	0	LIMS1	LIMS1	-0.319324	0.147455	0.492719
825	3	65670612	65679491	8880	93.8741	52.1233	60.6107	80.8543	87.2013	94.2109	82.7586	75.5508	83.7674	NaN	64.2111	55.4196	75.4268	78.6304	81.4452	NaN	NaN	NaN	NaN	0			MAGI1	uc003dmm.3,uc003dmn.3,uc003dmo.3,uc003dmp.3,uc021xac.1,uc003dmr.3,uc010hny.2	-283233	MAGI1	213859	MAGI1	213859	MAGI1	MAGI1	-0.494212	0.019392	0.185568
826	21	33080671	33091187	10517	87.6992	50.8722	44.2941	82.7778	64.363	89.4672	83.1493	60.4865	77.4274	NaN	61.1513	46.4519	68.5103	86.8655	88.725	NaN	NaN	NaN	NaN	0			SCAF4	uc002ypd.2,uc002ype.2,uc010glu.2,uc002ypg.2	-6440	SCAF4	13244	SCAF4	-6440	SCAF4	SCAF4	0.351456	0.108736	0.433062
827	3	65485090	65488086	2997	97.3673	46.6809	52.617	95.0408	99.3673	97.3265	74.1224	45.907	83.6364	NaN	56.9733	48.3755	69.9995	82.2292	79.0909	NaN	NaN	NaN	NaN	0			MAGI1	uc003dmm.3,uc003dmn.3,uc003dmo.3,uc003dmp.3,uc021xac.1,uc003dmr.3,uc010hny.2	-97711	MAGI1	405264	MAGI1	-97711	MAGI1	MAGI1
828	11	102175678	102180765	5088	96.2473	51.8462	51.5055	55.9213	69.4409	81.4731	96.2644	81.8471	70.9412	NaN	41.4549	32.2871	58.0626	76.4944	75.663	NaN	NaN	NaN	NaN	0	U6	uc021qpg.1			-3687	U6	116639	Mir_684	-3687	U6	U6	0.992131	0.0799163	0.377749
829	13	52467058	52470761	3704	95.9298	48.7966	66.3559	70.4576	88.678	96.8305	87.7273	94.2679	68.359	NaN	NaN	NaN	NaN	73.7455	70.6296	0	NaN	NaN	NaN	0					-26839	CCDC70	27544	CCDC70	-26839	CCDC70
830	11	44286760	44291071	4312	99.336	60.3228	50.9187	91.0945	69.4341	94.1353	100	89.5545	82.3529	82.3529	67.1883	56.2119	76.4024	84.64	84.281	69.435	NaN	NaN	NaN	0			ALX4	uc001myb.3	-296069	CD82	40645	ALX4	40645	ALX4	ALX4
831	8	48295008	48296215	1208	93.88	35.04	51.8	90.6	91.12	87.68	77.32	83.3636	75.6364	NaN	50.8093	39.3431	58.9758	63.7727	58.3333	NaN	NaN	NaN	NaN	0			KIAA0146	uc003xqd.3,uc011ldc.2,uc011ldd.2,uc003xqe.3,uc003xqf.3,uc011ldb.2,uc010lxs.3,uc011lde.1,uc011lda.3,uc011lcz.2	-56669	KIAA0146	88553	KIAA0146	-56669	KIAA0146	KIAA0146
832	5	177953930	177955580	1651	91.6119	47.5217	42.971	51.3043	53.4638	66.2174	99.0725	98.9259	67.2131	100	NaN	NaN	NaN	68.1304	73.0294	NaN	NaN	NaN	NaN	0			COL23A1	uc021yiy.1,uc021yiz.1	-256566	COL23A1	61976	COL23A1	61976	COL23A1	COL23A1	-0.905231	0.279395	0.634165
833	16	27196721	27202937	6217	89.0485	49.9571	53.9317	67.6257	65.7953	86.8485	90.6061	98.0408	67.187	37.0562	69.9119	66.4818	72.6379	76.8333	82.546	60.8792	NaN	NaN	NaN	0					-11869	KDM8	77176	NSMCE1	-11869	KDM8		0.471204	0.0268549	0.219751
834	11	10496752	10502854	6103	94.945	58.7876	43.9469	68.7391	88.8261	81.0957	99.9658	97.04	82.1954	75.6198	54.8128	31.4938	63.4548	87.6372	88.2617	72.98	NaN	NaN	NaN	0			AMPD3	uc010rbz.1,uc001min.1,uc009yfw.1,uc001mio.1,uc009yfz.2,uc001mip.1,uc009yfy.2,uc009yfx.1	-180998	SBF2	14075	AMPD3	14075	AMPD3	AMPD3	-0.466675	0.0285626	0.22705
835	4	114327190	114331277	4088	99.9104	53.8209	57.3538	80.6087	82.5385	97.3333	91.6119	60.5932	71.6452	42.1442	64.063	54.4179	70.9571	77.1642	82.4688	NaN	87.9536	63.4516	100	0					-462647	AX747415	32750	ANK2	32750	ANK2		0.425227	0.048511	0.297635
836	10	3612578	3613779	1202	95.7119	54.7018	42.1017	85.678	88.7458	92.7119	100	94.4545	72.74	NaN	61.0369	59.056	63.0321	85.1186	85.1695	88.6052	72.7607	64.2116	80.4284	0			BC037918	uc001igy.1	-397545	PITRM1	213694	KLF6	213694	KLF6	BC037918
837	10	129879084	129887924	8841	93.2893	63.4822	58.9797	75.7943	76.4306	82.5933	86.6736	91.6519	74.6688	59.175	NaN	NaN	NaN	81.0573	83.7475	53.3133	75.9027	64.2945	86.2614	0			PTPRE	uc001lkb.3,uc009yat.3,uc009yau.2,uc001lkd.3,uc010quq.1	-187873	CLRN3	31291	PTPRE	31291	PTPRE	PTPRE	0.537141	0.00994365	0.12903
838	4	40897164	40900083	2920	98.3226	53.9785	60.978	69.7097	88.8065	86.8947	88.8421	87.2727	72.1566	48.3664	NaN	NaN	NaN	74.6344	72.3263	NaN	NaN	NaN	NaN	0			APBB2	uc003gvl.3,uc003gvn.3,uc003gvm.3,uc010ifu.3,uc011byt.1	-37955	APBB2	8732	TRNA_Gln	8732	TRNA_Gln	APBB2	0.226697	0.310333	0.658642
839	18	10250396	10256598	6203	91.0286	49.3814	40.5	67.068	52.2212	83.7172	94.6774	43.4462	33	NaN	NaN	NaN	NaN	78.2586	84.8584	NaN	NaN	NaN	NaN	0	AX747048	uc002kol.1			-2798	AX747048	336442	VAPA	-2798	AX747048	AX747048
840	20	55673185	55676823	3639	98.3474	55.9697	50	68.7684	64.8211	77.3918	94.2688	25.3333	83.6627	100	63.6615	59.3441	65.6304	84.8511	83.0543	NaN	NaN	NaN	NaN	0					-165029	BC037891	164884	BMP7	164884	BMP7		0.980097	0.127226	0.463632
841	16	88257432	88258040	609	93.4444	42.7627	53.5789	57.9836	66.9524	78.2063	98.0492	91.0769	66.9464	NaN	NaN	NaN	NaN	80.3651	86.0339	NaN	68.089	61.8681	74.1709	0					-235838	ZNF469	253809	BANP	-235838	ZNF469		0.169118	0.891816	0.958246
842	13	31329569	31331141	1573	99.9298	54.2034	44.8814	56.8475	55.2105	61.5424	88.1017	73.1852	59.8085	NaN	NaN	NaN	NaN	79.6964	78.6545	NaN	NaN	NaN	NaN	0			ALOX5AP	uc010tdr.2,uc001utf.2	-46201	LINC00398	19925	ALOX5AP	19925	ALOX5AP	ALOX5AP	0.0141847	0.950044	0.981237
843	8	143878596	143879037	442	99	43.1739	44.0952	81.7391	89.9048	59.7826	100	100	63.7857	NaN	NaN	NaN	NaN	73	77	78.2913	NaN	NaN	NaN	0					-10588	LY6D	69929	THEM6	-10588	LY6D
844	20	62515075	62516124	1050	100	45.5385	38.8974	81.8049	85.0976	100	93.9512	96.4242	55.5758	NaN	63.2277	60.2705	68.5055	77.8	86.25	NaN	NaN	NaN	NaN	0			TPD52L2	uc002ygy.3,uc021wgf.1,uc021wgg.1,uc011abk.2,uc002ygz.3,uc002yha.3,uc002yhb.3,uc011abl.2,uc002yhc.3,uc002yhd.3,uc021wgh.1,uc021wgi.1	-10330	DNAJC5	18495	TPD52L2	-10330	DNAJC5	TPD52L2
845	14	105099362	105100042	681	100	43.5128	29.439	47.0732	43.6829	77.7317	100	95.1667	54.875	NaN	NaN	NaN	NaN	66.0488	66.7805	32.3702	NaN	NaN	NaN	0					-28265	TMEM179	44044	MIR4710	-28265	TMEM179
846	19	45896150	45898252	2103	93.7606	47.4348	43.1408	92.3768	84.5634	81.831	88.3284	97.9783	82.8929	NaN	38.7437	31.4656	42.4792	90.0303	91.0597	NaN	NaN	NaN	NaN	0	PPP1R13L	uc002pbm.3	PPP1R13L	uc002pbo.3,uc002pbn.3,uc002pbm.3,uc002pbp.2	0	PPP1R13L	0	PPP1R13L	0	PPP1R13L	PPP1R13L	-0.460341	0.031094	0.237368
847	17	71968407	71970056	1650	93.6984	45.4603	41.3651	68.7302	81.5538	58.1385	96.3651	79.2679	72.8103	13.3486	59.8807	58.8823	60.9548	79.8689	81.5397	NaN	67.2205	60.7161	73.2155	0					-143731	LINC00469	185447	LOC400620	-143731	LINC00469
848	5	131321576	131324616	3041	99.9365	61.6667	39.5714	83.6508	86.3175	99.1111	99.1746	88.9636	73.3478	NaN	53.3654	48.6918	58.7639	89.1552	88.7586	77.3303	80.2738	67.9522	87.1308	0	ACSL6	uc010jdp.1	ACSL6	uc003kvv.2,uc003kwa.2,uc010jdo.2,uc021ydh.1,uc003kvz.2,uc003kwb.3,uc003kvx.2,uc003kvy.2,uc010jdn.2,uc010jdp.1	0	ACSL6	0	ACSL6	0	ACSL6	ACSL6
849	10	126911328	126912008	681	100	52.96	44.48	70.4	91.48	74.28	84.4762	87.4583	63.5789	52.9825	NaN	NaN	NaN	73.087	76.9565	NaN	NaN	NaN	NaN	0					-61704	CTBP2	280637	ZRANB1	-61704	CTBP2
850	15	65617105	65618980	1876	92.8873	44.1884	35.6901	64.1127	48.7887	82.8028	83.6567	93.8154	76.5926	100	41.1962	33.559	44.8414	63.7534	60.9028	100	NaN	NaN	NaN	0					-38087	PARP16	2955	IGDCC3	2955	IGDCC3		-0.0432009	0.848611	0.940231
851	11	10662293	10665485	3193	94.8608	62.5063	33.4568	98.2911	88.8734	95.962	99.0411	91.2029	80.0156	100	22.0436	14.8933	34.2102	79.3165	81.4667	NaN	NaN	NaN	NaN	0			MRVI1	uc001miz.2,uc010rcc.1,uc010rcd.1,uc009ygd.1,uc001mix.3,uc010rcb.1	-6675	MRVI1	8363	MRVI1	-6675	MRVI1	MRVI1	-0.635589	0.0014786	0.0415798
852	22	39802839	39804526	1688	97.6866	41.1159	53.7143	72.4648	88.1408	61.9155	88.6901	82	64.6552	67.0063	53.8243	39.5763	60.8976	89.4848	83.8696	93.1342	NaN	NaN	NaN	0			TAB1	uc003axr.3,uc003axu.1,uc003axt.3,uc011aok.2	-23638	LOC100506472	7081	TAB1	7081	TAB1	TAB1	-0.519043	0.0133126	0.152004
853	8	97602774	97606823	4050	95.5205	43.5479	40.3288	94.5652	79.863	99.5753	80.2222	69.8406	53.1875	NaN	42.1196	34.4101	47.0502	74.1364	78.2985	NaN	62.5046	54.6066	69.659	0			SDC2	uc003yhv.1,uc011lgu.1	-50675	CPQ	10198	SDC2	10198	SDC2	SDC2	-0.599446	0.0031936	0.0662996
854	5	5767277	5770840	3564	96.4098	58.3175	45.6885	99.3492	69.7869	91.7541	93.1695	59.931	67.7872	NaN	NaN	NaN	NaN	74.4833	80.2241	NaN	NaN	NaN	NaN	0					-677895	UBE2QL1	344492	KIAA0947	344492	KIAA0947		0.31398	0.154732	0.502599
855	22	25520808	25524934	4127	100	65.0345	49.2048	76.7176	69.6897	75.908	96.1807	78.2875	64.6	NaN	NaN	NaN	NaN	78.16	79.0519	0	NaN	NaN	NaN	0			KIAA1671	uc003abn.3,uc003abl.3	-12149	LOC100128531	54629	KIAA1671	-12149	LOC100128531	KIAA1671	-0.48305	0.0227702	0.201861
856	9	140303434	140305588	2155	97.9837	57.64	44.3252	NaN	74.6772	68.2441	75.96	38.0971	80.3365	73.5079	55.3361	35.7919	77.2851	85.4016	85.12	NaN	83.2309	67.9905	94.5509	0			EXD3	uc004cmp.2,uc004cmr.3,uc004cms.3,uc004cmt.4	-12258	NOXA1	12126	EXD3	12126	EXD3	EXD3	0.262959	0.23707	0.595014
857	16	86504726	86506320	1595	99.8254	54.9508	46.623	78.9365	95.2698	98.746	100	78.5893	85.2941	NaN	66.7073	63.5771	70.8322	79.4355	82.1935	NaN	77.0301	66.6894	83.235	0					-37812	FOXF1	36146	FENDRR	36146	FENDRR		-0.991174	0.0846434	0.387949
858	11	67926133	67928843	2711	99.8144	65.2316	56.6421	92.0108	83.5155	98.8763	93.4421	98.7778	82.7471	NaN	72.0247	67.2676	74.9721	88.3146	88.9205	NaN	84.1765	79.8571	89.7681	0			SUV420H1	uc009ysf.2,uc001onm.1,uc001onn.1,uc009yse.1	-37275	CHKA	28776	SUV420H1	28776	SUV420H1	SUV420H1	0.444204	0.0383502	0.264711
859	10	98156016	98159477	3462	77.8526	45.6701	23.4211	77.6804	66.0526	97.6289	79.0645	79.407	54.8571	NaN	31.7177	29.8926	34.3948	69.1277	68.2043	NaN	63.2567	50.4175	72.8815	0			TLL2	uc001kml.2,uc009xvf.2	-36924	OPALIN	91932	DNTT	-36924	OPALIN	TLL2
860	6	128844943	128851516	6574	98	65.0784	45.4112	80.3945	87.6422	87.8785	81	90.869	83.5676	81.8962	62.1755	55.6823	65.11	87.9072	85.8763	NaN	NaN	NaN	NaN	0	PTPRK	uc010kfc.3,uc003qbj.3,uc011ebu.2,uc003qbk.3,uc011ebv.1,uc003qbm.4			-3073	PTPRK	906609	U6	-3073	PTPRK	PTPRK	-0.47854	0.0242623	0.208399
861	19	7606148	7606627	480	100	64.6531	42.8571	81.4286	96.0204	100	91.2558	94.7045	68.5652	26.5931	NaN	NaN	NaN	84	81.0816	77.1964	NaN	NaN	NaN	0			PNPLA6	uc002mgq.2,uc010xjp.2,uc010xjq.2,uc002mgr.2,uc002mgs.3	-51862	PEX11G	5560	PNPLA6	5560	PNPLA6	PNPLA6
862	19	3405878	3406992	1115	78.2553	19.3878	0	61.4694	58.2449	73.5306	67.2609	98.5957	35.5758	NaN	NaN	NaN	NaN	65.7174	65.3061	NaN	NaN	NaN	NaN	0			NFIC	uc002lxo.3,uc010xhh.2,uc010xhi.2,uc010xhj.2,uc002lxp.3	-99302	FZR1	39314	NFIC	39314	NFIC	NFIC
863	19	6773301	6776008	2708	91.8977	52.5882	39	73.5517	83.2637	87.8471	89.2989	38.1017	60.25	NaN	22.4534	12.5567	33.7697	65.6395	62.25	NaN	NaN	NaN	NaN	0	VAV1	uc002mfu.2,uc010xjh.2,uc010dva.2	VAV1	uc002mfu.2,uc010xjh.2,uc010dva.2	-5778	SH2D3A	623	VAV1	623	VAV1	VAV1	-0.671898	0.000615684	0.0246155
864	12	834354	838015	3662	98.2745	58.9434	43.3962	97.1321	96.1373	96.4314	93.1765	44.8261	68.04	NaN	56.2515	50.2479	64.3711	74.5714	79.7083	NaN	NaN	NaN	NaN	0					-24073	WNK1	94298	LOC100049716	-24073	WNK1		0.448519	0.0362914	0.257328
865	22	19081916	19085944	4029	95.6842	42.7368	53.5464	88.1031	96.7684	79.7053	64.5281	89.1842	44.75	NaN	NaN	NaN	NaN	83.3846	84.2857	NaN	NaN	NaN	NaN	0			DGCR2	uc002zoq.1,uc021wkx.1,uc021wky.1,uc021wkz.1,uc011agr.1,uc002zor.1	-32376	TSSK2	24023	DGCR2	24023	DGCR2	DGCR2	-0.179705	0.423575	0.728147
866	3	196050741	196052039	1299	99.9412	64.6226	41.6981	81.9245	86.3396	81.4151	100	71.02	70.05	NaN	70.9872	64.5922	76.0015	75.9216	83.6538	NaN	79.0031	68.8607	86.8564	0			TM4SF19-TCTEX1D2	uc003fwj.3,uc010iad.2,uc003fwl.2,uc021xjs.1,uc011btv.2	-5576	TCTEX1D2	13252	TM4SF19-TCTEX1D2	-5576	TCTEX1D2	TM4SF19-TCTEX1D2
867	3	122813961	122816084	2124	88.7612	53.6269	39.254	75.3134	62.6716	80.7612	99.2712	56.569	49.449	79.6008	NaN	NaN	NaN	81.9677	84.4091	83.2266	NaN	NaN	NaN	0			PDIA5	uc003egc.2,uc003egd.2	-66509	SEMA5B	28106	PDIA5	28106	PDIA5	PDIA5	0.214883	0.336883	0.676799
868	20	10860617	10866889	6273	100	70.8632	65.8737	84.3871	79.8421	90.4842	94.5269	97.4045	79.4737	NaN	NaN	NaN	NaN	84.5	79.4045	NaN	NaN	NaN	NaN	0					-205923	JAG1	169604	7SK	169604	7SK		-0.323475	0.16416	0.514755
869	14	100888966	100891868	2903	91.8052	56.1688	57.987	69.7333	99.1733	97.1867	100	76.0423	75.8769	NaN	56.2822	46.2978	62.1303	82.9474	85.16	NaN	74.7557	59.9848	89.4961	0			WDR25	uc010avx.3,uc001yhn.3,uc010avy.3,uc001yho.3	-46286	WARS	40630	WDR25	40630	WDR25	WDR25	-0.196521	0.380729	0.70519
870	6	132014720	132018174	3455	95.7746	45.5522	48.9706	60.8169	53.2535	71.3188	96.4085	72.25	69.7917	NaN	NaN	NaN	NaN	84.3881	82.6286	NaN	NaN	NaN	NaN	0			ENPP3	uc003qcu.4,uc003qcv.3,uc010kfq.3	-65341	MED23	4367	OR2A4	4367	OR2A4	ENPP3	-0.999997	0.00167379	0.0449601
871	17	6572098	6573106	1009	98.7143	67.6	45.8	98.4571	72.2286	86.2571	82.2286	70.2258	29.04	NaN	38.0757	31.4615	43.1949	71.7353	82.2727	NaN	NaN	NaN	NaN	0					-13270	MIR4520A	11061	ALOX15P1	11061	ALOX15P1
872	6	166806894	166808423	1530	93.6195	52.9204	35.9469	72.7699	62.2389	61.3717	97.2743	97.4615	46.2018	72.7271	32.6574	30.4934	35.3138	83.4397	85.9652	77.3073	80.0994	61.9329	93.7355	0					-10393	MPC1	29041	RPS6KA2	-10393	MPC1		0.180022	0.422742	0.727848
873	16	10783857	10786337	2481	92.5844	56.1507	43.6494	62.0667	74.3924	99.8933	85.2899	65.9153	87.5306	80.6462	60.5945	57.7159	65.9517	78.88	79.5352	52.6105	NaN	NaN	NaN	0			TEKT5	uc002czz.1	-51360	NUBP1	2465	TEKT5	2465	TEKT5	TEKT5

## Sheet: Archaic-derived
Supplementary Data 2. DMRs identified between the human groups, ranked according to their level of significance
ranking	chromosome	start	end	length	Ust'-Ishim methylation	Altai Neanderthal methylation	Denisovan methylation	Stuttgart methylation	Loschbour meth	La Brana 1 meth	I1583	Vindija Neanderthal methylation	Chimpanzee WGBS methylation	Chimpanzee normalized RRBS methylation	mean normlized chimpanzee 850K methylation	min normlized chimpanzee 850K methylation	max normlized chimpanzee 850K methylation	Bone1 WGBS methylation	Bone2 WGBS methylation	Osteoblast normalized RRBS methylation	mean normlized AMH 450K methylation	min normlized AMH 450K methylation	max normlized AMH 450K methylation	CpG island (1 - within CpGs island, 0 - outside a CpG island)	overlapping promoters	UCSC ID	overlapping genes (gene symbol)	overlapping genes (UCSC ID)	upstream distance to TSS	upstream gene	downstream distance to TSS	downstream gene	minimum distance	closest gene (gene symbol)	main genes (gene symbol)	correlation with expression - rho	correlation with expression - P-value	correlation with expression - FDR
1	9	98252335	98267529	15195	84.8361	20.687	32.3358	NaN	40.5244	52.0143	62.3942	49.6883	72.4507	47.068	60.654	55.3953	68.3407	77.3198	81.7887	100	58.3074	46.7648	68.061	0			PTCH1	uc004avm.4,uc010mrr.3,uc004avk.4,uc010mrq.3,uc004avl.4,uc010mrp.3,uc010mro.3,uc004avo.2,uc010mrv.1,uc010mrw.1,uc010mrt.1,uc010mru.1	-9465	PTCH1	1352	PTCH1	1352	PTCH1	PTCH1	-0.378494	0.0823941	0.3831
2	4	1803456	1805914	2459	94.7125	44.7035	54.7675	77.4618	74.7217	92.6208	97.4061	68.1716	70.1452	85.6	95.5465	90.5707	100	88.1437	88.0703	83.6902	75.7345	67.2221	82.6342	1	FGFR3	uc010icb.1,uc003gdt.1	FGFR3	uc003gdr.3,uc003gdu.2,uc003gds.3,uc003gdq.3,uc031sdd.1,uc010icb.1,uc003gdt.1	-67208	WHSC1	363	FGFR3	363	FGFR3	FGFR3	-0.966916	0.164213	0.514765
3	10	3167998	3171027	3030	88.44	21.1366	36.9503	65.6102	75.6831	72.7158	88.8817	60.9714	54.8819	100	68.3569	58.0524	74.4633	84.8387	86.7043	71.8663	77.3625	62.9137	90.1704	0			PFKP	uc001igp.3,uc001igq.3,uc009xhr.3,uc009xht.3,uc009xhs.1,uc009xhu.3	-35362	BC039685	12435	PFKP	12435	PFKP	PFKP	-0.262139	0.278292	0.633379
4	7	2046331	2050900	4570	88.2243	17.8955	48.3946	83.287	78.7812	87.1411	86.8095	68.1856	75.822	85.3755	NaN	NaN	NaN	84.097	87.6163	68.2993	86.2603	74.4986	91.8752	0			MAD1L1	uc003slh.1,uc003slf.1,uc003slg.1,uc010ksh.1,uc003sli.1,uc003sle.1,uc010ksi.1,uc010ksj.3	-66146	MAD1L1	204744	MAD1L1	-66146	MAD1L1	MAD1L1	0.459229	0.0315561	0.239373
5	3	73476380	73489618	13239	97.1311	55.0766	32.8544	60.9316	72.6142	79.6929	98.8889	67.9064	64.5459	54.7564	70.231	63.9921	74.504	74.5565	77.6653	70.376	78.597	69.8535	90.1885	0	PDZRN3	uc011bgf.1	PDZRN3	uc003dpl.1,uc010hoe.1,uc011bgh.1,uc011bgg.1,uc011bgf.1	0	PDZRN3	0	PDZRN3	0	PDZRN3	PDZRN3	-0.158948	0.479862	0.758492
6	17	74682142	74686120	3979	88.318	21.2258	11.5767	73.2329	45.2605	63.1963	81.4009	40.3298	38.7644	41.3836	100	100	100	74.2647	84.524	91.0535	74.5829	64.3156	86.2586	0	MXRA7	uc031rel.1	MXRA7	uc002jsk.1,uc002jsl.3,uc002jsm.3,uc031rel.1	-36791	METTL23	181	MXRA7	181	MXRA7	MXRA7	-0.628935	0.00171591	0.0456825
7	6	33141152	33158449	17298	89.969	29.7897	46.1614	56.3837	64.3972	84.7869	66.9626	64.7493	47.9722	81.4265	66.1514	62.7581	70.288	79.6789	82.5995	32.7767	73.7248	65.4355	78.9847	0	COL11A2	uc010jul.1	COL11A2	uc003ocx.1,uc003ocy.1,uc003ocz.1,uc010jul.1,uc003oda.3	0	COL11A2	0	COL11A2	0	COL11A2	COL11A2	0.576157	0.00501037	0.0864563
8	14	64670555	64677150	6596	99.7202	33.943	47.5179	84	98.7306	87.5635	91.3262	63.2554	63.3212	63.3212	100	100	100	81.3956	78.8351	NaN	69.0868	61.6591	75.143	0	SYNE2	uc001xgr.3,uc010tsi.2,uc001xgs.3	SYNE2	uc001xgl.3,uc001xgm.3,uc010apy.3,uc001xgn.3,uc021rui.1,uc001xgo.3,uc010aqa.3,uc001xgq.3,uc001xgr.3	0	SYNE2	0	SYNE2	0	SYNE2	SYNE2	-0.276922	0.212164	0.570195
9	22	43665268	43669180	3913	95.8238	29.6418	55.5231	73.5377	71.8392	77.2261	92.8549	67.1667	69.8684	52.1942	77.1028	74.0362	82.3187	82.0515	86.0867	55.4117	NaN	NaN	NaN	0	BC036874	uc003bdv.3	SCUBE1	uc003bdt.2,uc003bdu.2	-2780	BC036874	70214	SCUBE1	-2780	BC036874	BC036874,SCUBE1	-0.371481	0.088713	0.396219
10	9	130254038	130257323	3286	93.7278	38.5549	31.8343	NaN	80.9123	97.1387	87.7044	54.9073	78.4379	100	77.0465	69.2837	82.9173	85.9368	88.023	86.4302	83.8909	77.078	90.5637	0	LRSAM1,AX747547	uc004brg.2,uc004brf.1	LRSAM1,AX747547	uc004brb.2,uc004brc.3,uc010mxk.2,uc004brd.2,uc004bre.2,uc004brf.1	0	AX747547	0	AX747547	0	AX747547	LRSAM1,AX747547	-0.297766	0.178338	0.532475
11	10	71120076	71127418	7343	95.2938	51.76	23.4463	83.9379	74.7853	82.3051	77.2994	44.6914	63.6709	100	94.0058	82.6444	100	82.0793	89.1377	1.36072	90.0872	79.1858	93.5237	0			HK1	uc001jpg.4,uc001jph.4,uc001jpi.4,uc001jpj.4,uc001jpk.4,uc001jpl.4,uc009xqd.3	-83807	TSPAN15	41474	HK1	41474	HK1	HK1	-0.607185	0.00272892	0.0604292
12	8	128834229	128843348	9120	98.1756	56.4585	45.9522	81.6842	88.5789	96.8852	84.4466	64.5474	76.0957	NaN	100	100	100	86.456	86.1045	NaN	80.1634	72.838	89.2044	0			PVT1,MYC	uc010mdp.2,uc003ysj.3,uc031tci.1	-59486	PVT1	26022	MIR1204	26022	MIR1204	PVT1,MYC	-0.870468	1.39123e-07	5.71225e-05
13	7	47359069	47366990	7922	90.7696	21.786	43.0047	78.4885	83.9178	89.3927	90.5164	66.75	64.4656	78.3257	100	100	100	82.5789	84.555	NaN	NaN	NaN	NaN	0			TNS3	uc003tnw.3,uc022acn.1	-327851	C7orf65	42228	TNS3	42228	TNS3	TNS3	0.160694	0.474988	0.755959
14	10	99305517	99310680	5164	92.805	17.8443	40.3114	64.2335	65.2393	72.7453	86.8	53.8671	49.7405	NaN	100	100	100	77.1227	79.0435	NaN	72.5525	49.8391	93.4667	0			UBTD1	uc001knv.1	-21575	ANKRD2	46750	UBTD1	-21575	ANKRD2	UBTD1	0.365915	0.0939794	0.40625
15	22	50341038	50344358	3321	84.2338	15.3692	40.465	64.1429	44.0296	89.8424	96.6702	62.0714	47.8296	46.9945	87.0841	61.0679	97.8709	78.2718	85.1735	59.3168	NaN	NaN	NaN	0					-9784	PIM3	28756	CRELD2	-9784	PIM3		-0.287788	0.194035	0.550419
16	5	149136835	149145378	8544	93.9255	59.4142	29.0667	77.5758	78.9349	71.3584	93.5394	76.6093	84.125	84.125	63.361	60.1281	65.2544	83.2909	82.8397	89.3244	NaN	NaN	NaN	0			PPARGC1B	uc003lrc.3,uc003lrd.3,uc003lrb.2	-6124	PPARGC1B	24448	Mir_378	-6124	PPARGC1B	PPARGC1B	1	0	0
17	18	13441064	13447461	6398	96.7419	29.5915	48.0569	73.9539	74.4658	88.484	78.0685	48.201	85	NaN	NaN	NaN	NaN	80.7854	84.8719	NaN	NaN	NaN	NaN	0			LDLRAD4	uc002ksb.3,uc031rhm.1,uc031rhn.1	-9746	AX748268	53725	LDLRAD4	-9746	AX748268	LDLRAD4	-0.619683	0.00273458	0.060476
18	12	123737450	123744874	7425	98.3786	32.7126	55.8386	73.3655	78.5789	84.9879	87.6024	70.1581	74.3946	100	86.5079	83.7024	89.748	86.8436	90.9184	78.2768	84.488	72.2344	91.9637	0			C12orf65	uc001uen.3,uc001ueo.3,uc021rft.1,uc010tan.2	-19792	MPHOSPH9	7927	CDK2AP1	7927	CDK2AP1	C12orf65	0.428505	0.0466213	0.291891
19	9	136775658	136778459	2802	95.0881	27.5222	41.1667	NaN	69.7908	87.4492	89.5131	51.3226	68.25	78.4523	63.4796	59.7105	67.6964	86.1156	88.7574	85.5939	89.0903	80.4348	94.4349	0			VAV2	uc004ces.3,uc004cer.3	-112101	LINC00094	78987	VAV2	78987	VAV2	VAV2	-0.620855	0.00204673	0.0506214
20	10	73759341	73767936	8596	91.4232	37.8793	50.374	68.256	76.4048	81.9787	94.513	47.3817	69.0066	70.5747	65.5789	63.1812	68.787	85.7283	85.7364	80.8326	73.4625	68.9599	82.629	1			ANAPC16,CHST3	uc021psn.1,uc001jsn.3	-53911	BC127952	35222	CHST3	35222	CHST3	ANAPC16,CHST3	0.678745	0.000515028	0.0219915
21	18	77193966	77196366	2401	93.5707	31.4225	53.6455	58.8289	83.6296	77.4545	77.152	61.2376	79.4857	99.6025	81.8296	75.3541	85.9846	84.9946	88.5934	76.6398	81.4255	70.0763	87.1933	1			NFATC1	uc002lnd.3,uc002lne.3,uc010xfg.2,uc010xfh.2,uc010xfj.2,uc002lnf.3,uc002lng.3,uc010xfk.2,uc002lnc.1,uc010xff.1,uc010xfi.1	-90752	NFATC1	33641	NFATC1	33641	NFATC1	NFATC1	0.374314	0.0861187	0.390977
22	15	25958938	25963693	4756	98.6104	47.8658	58.3777	90.3362	89.9957	96.013	95.744	66	86.4121	88.1302	88.3127	86.6549	90.5785	85.4521	83.7555	52.2532	80.5419	74.2192	87.3897	1			ATP10A	uc010ayu.3	-39366	AX747189	130279	MIR4715	-39366	AX747189	ATP10A	0.528255	0.0114976	0.140245
23	17	70484818	70500328	15511	95.2158	40.5547	54.7059	71.7559	72.3766	75.643	79.9449	67.1419	66.3943	81.8912	94.747	83.7432	100	72.877	77.9115	65.0569	39.9181	29.1312	53.6845	0			LINC00673	uc002jiz.2	-660831	SSTR2	85939	Mir_584	85939	Mir_584	LINC00673
24	1	16536803	16542461	5659	87.9884	27.4491	45.7135	48.9532	56.1598	64.5497	80.4286	39.4932	61.2437	100	100	100	100	77.8343	82.753	NaN	52.955	44.6072	65.527	0	ARHGEF19	uc001ayc.1,uc009voo.2	ARHGEF19	uc001ayc.1	0	ARHGEF19	0	ARHGEF19	0	ARHGEF19	ARHGEF19	-0.51655	0.013842	0.155015
25	11	36028729	36041402	12674	83.5858	28.7261	41.569	65.556	82.4191	86.0747	62.7848	57.5304	42.2376	NaN	76.7421	71.5788	83.1953	70.4749	81.2379	58.3915	80.2295	67.7832	87.3487	0	MIR3973	uc021qga.1	LDLRAD3,MIR3973	uc001mwk.1,uc010rey.1,uc010rez.1,uc021qga.1	0	MIR3973	0	MIR3973	0	MIR3973	MIR3973,LDLRAD3	-0.613858	0.00307652	0.064759
26	1	154385711	154388220	2510	96.5333	30.6533	35.2	82.7067	79.7067	99.2533	92.8451	34.7619	72	70.7442	NaN	NaN	NaN	85.9437	91.0933	70.2483	NaN	NaN	NaN	0			IL6R	uc001fez.2,uc001ffa.2,uc021paf.1	-86474	TDRD10	8043	IL6R	8043	IL6R	IL6R	-0.542187	0.00914098	0.122782
27	4	13162914	13177838	14925	91.793	33.8178	37.4311	89.1905	91.3691	75.1931	61.6681	56.2818	71.965	78.5875	NaN	NaN	NaN	76.9296	78.0381	96.0751	NaN	NaN	NaN	0					-451650	MIR5091	308151	RAB28	308151	RAB28		0.589389	0.00389508	0.074643
28	22	18327211	18331149	3939	90.2517	51.7383	27.483	80.6209	58.5686	89.7059	92.3922	54.0677	64.2	NaN	65.288	61.3481	67.5424	88.2123	89.3878	NaN	91.9766	87.3284	96.2287	0	BC064400	uc021wkr.2	MICAL3	uc002zng.4,uc002znh.2,uc002znl.1,uc011agl.2,uc002znk.1,uc002znj.1	-1963	BC064400	45521	MICAL3	-1963	BC064400	BC064400,MICAL3	-0.241508	0.278907	0.633797
29	16	70781904	70790762	8859	90.087	35.9599	40.3072	79.9668	61.8595	85.602	92.8771	62.8007	57.1641	84.8452	100	97.2393	100	76.0989	76.5782	28.905	62.982	47.5826	78.2464	0	VAC14	uc010cfx.1	VAC14	uc002ezm.3,uc010cfw.3,uc002ezn.3	-3363	VAC14	13362	BC033164	-3363	VAC14	VAC14	0.283548	0.20098	0.558001
30	1	26350661	26357976	7316	92.7101	19.8081	43.883	45.6879	56.7341	73.9086	78.815	55.9255	51.6733	100	100	100	100	77.6687	79.8599	37.2095	83.8453	72.5226	93.4397	0			EXTL1	uc001blf.3	-26013	PAFAH2	2391	EXTL1	2391	EXTL1	EXTL1
31	11	66648426	66655381	6956	83	20.6931	37.685	56.5527	51.1336	70.6846	85.3579	52.1935	62.4534	85.0643	65.7901	62.1006	68.3064	72.9664	74.4566	66.7132	67.2438	49.2791	84.3372	0			PC	uc001ojo.1,uc001ojp.1,uc001ojn.1	-87372	C11orf86	19959	PC	19959	PC	PC	-0.151044	0.502238	0.770535
32	1	2273669	2275296	1628	95.2114	18.811	26.9076	79.048	59	70.5372	99.8919	58.812	81.0275	71.2664	69.1658	66.4969	71.7057	80.9528	85.0787	68.5412	70.1462	57.6368	80.8295	0			MORN1	uc001ajb.1,uc009vld.3	-47917	RER1	8804	LOC100129534	8804	LOC100129534	MORN1	-0.999969	0.00497716	0.0861945
33	3	11571549	11579444	7896	89.3494	28.2679	26.6958	53.5238	70.7196	83.4066	79.6498	51.3633	67.0929	91.4903	77.7353	73.6022	81.5064	84.7148	90.6015	57.8524	74.4923	57.9681	84.7929	0	AX748267	uc003bwe.1	ATG7,AX748267	uc003bwc.3,uc003bwd.3,uc011aum.2,uc003bwe.1	0	AX748267	0	AX748267	0	AX748267	AX748267,ATG7	-0.190539	0.421015	0.726909
34	12	2042387	2047430	5044	89.7534	28.4626	31.3333	66.4286	65.7662	70.329	82.2178	58.678	45.1566	56.4457	100	97.7419	100	76.9087	81.4591	NaN	63.5361	46.6598	79.9928	0	LINC00940	uc001qjw.3	LINC00940	uc001qjw.3	0	LINC00940	0	LINC00940	0	LINC00940	LINC00940
35	1	43419188	43423148	3961	88	18.7203	23.65	81.4894	64.035	71.7972	57.7481	49.9531	68.5797	100	100	84.1102	100	74.6906	74.0496	NaN	76.5661	66.4841	85.3206	0			SLC2A1	uc001cik.2	-136129	CCDC23	1699	SLC2A1	1699	SLC2A1	SLC2A1	-0.789362	1.25831e-05	0.00186296
36	19	17158718	17162688	3971	98.2727	27.4269	35.2544	74.345	68.5848	89.929	96.994	58	84.2039	66.1	100	100	100	85.2036	91.5385	46.1165	NaN	NaN	NaN	0			HAUS8	uc002nfe.3,uc002nff.3	-21093	CPAMD8	23655	HAUS8	-21093	CPAMD8	HAUS8	-0.639358	0.00135701	0.0396494
37	8	4390929	4398995	8067	99.3007	60.6398	31.8599	86.1824	95.6994	85.9245	85.9871	69.9065	79.6804	56.6727	NaN	NaN	NaN	76.8456	79.7047	58.8951	NaN	NaN	NaN	0			CSMD1	uc022aqr.1	-1123802	CSMD1	453333	CSMD1	453333	CSMD1	CSMD1
38	8	95084105	95094887	10783	87.7676	35.8995	53.1693	76.4497	59.1587	67.027	89.0919	39.3876	63.7609	67.6904	NaN	NaN	NaN	74.0757	77.9663	65.3111	82.4476	72.1989	90.6336	0					-155758	MIR378D2	125928	CDH17	125928	CDH17		-0.999996	0.00176318	0.0464663
39	18	77181842	77185790	3949	90.4942	23.0458	48.221	79.6377	68.1301	93.5358	97.9224	41.178	62.8993	75.5334	100	100	100	78.8147	85.9173	69.1276	84.0769	77.6735	90.6796	0			NFATC1	uc002lnd.3,uc002lne.3,uc010xfg.2,uc010xfh.2,uc010xfj.2,uc002lnf.3,uc002lng.3,uc010xfk.2,uc002lnc.1,uc010xff.1,uc010xfi.1	-101328	NFATC1	21517	NFATC1	21517	NFATC1	NFATC1	-0.369015	0.091018	0.400872
40	17	75791	78207	2417	85.4393	12.2936	35.055	64.6422	73.2018	75.7982	93.2752	53.4038	69.7475	63.6517	NaN	NaN	NaN	73.7706	81.8091	70.6909	NaN	NaN	NaN	0			RPH3AL	uc002fre.2,uc021tmx.1,uc002frf.2,uc010cjl.2,uc010vpy.2	-44371	DOC2B	99163	RPH3AL	-44371	DOC2B	RPH3AL	0.536563	0.0100393	0.129771
41	21	47812166	47814485	2320	86.6108	16.5906	30.6491	71.9532	55.8012	94.7977	89.8146	35.0255	85.1923	100	NaN	NaN	NaN	75.3801	81.1977	53.4161	68.2633	54.1103	82.097	1			PCNT	uc002zji.4,uc002zjj.3	-64376	DIP2A	57856	PCNT	57856	PCNT	PCNT	0.564365	0.00621727	0.0979578
42	22	23545590	23548750	3161	94.3913	21.422	50.6239	77.8522	78.4602	83.4386	75.4955	67.9556	56.9375	46.1194	64.1456	53.9368	69.1378	74.0446	80.4545	0	NaN	NaN	NaN	0			BCR	uc002zww.3,uc002zwx.3	-10185	BCR	23039	BCR	-10185	BCR	BCR	-0.290379	0.189872	0.5457
43	16	51654284	51663299	9016	37.9806	90.3762	97.9143	60.7944	86.3619	80.0374	82.381	81.5579	68.378	65.8865	41.5297	28.3066	49.4069	63.8632	66.2421	53.9937	5.83067	0	16.5041	0					-469101	SALL1	42175	7SK	42175	7SK		-0.781799	0.428605	0.730767
44	5	14727648	14729128	1481	81.9804	17.1765	20.7647	31.9818	56.6667	94.1765	92.283	39.3542	68.8974	68.8974	100	100	100	81.7255	84.0755	NaN	67.1798	51.9236	81.3398	0			ANKH	uc003jfm.4	-771176	FBXL7	14846	LOC100130744	14846	LOC100130744	ANKH	-0.430916	0.0452686	0.287289
45	15	89416864	89417784	921	75.7302	23.8095	21.9524	68.7213	61.6508	87.8689	74.4444	18.7759	67.7857	68.6157	68.1452	57.7923	74.989	80.7778	83.6393	76.5018	NaN	NaN	NaN	0			ACAN	uc010upo.1,uc010upp.1,uc002bna.2	-213596	ABHD2	5418	L12234	5418	L12234	ACAN	-0.503832	0.0168158	0.171994
46	9	131646024	131657609	11586	87.8171	30.7162	41.3793	NaN	59.0114	72.7216	85.3358	56.0981	53.533	92.0315	91.6197	87.8632	96.7762	83.0024	84.037	NaN	68.5236	55.2322	83.1004	0	CCBL1,BC022468	uc004bwh.3,uc010myn.3,uc004bwj.3,uc004bwi.3,uc011mbl.2,uc004bwk.3	LRRC8A	uc004bwl.4,uc010myp.3,uc010myq.3	-1670	CCBL1	1244	LRRC8A	1244	LRRC8A	CCBL1,BC022468,LRRC8A	-0.187296	0.403921	0.718437
47	10	88492351	88498203	5853	94.216	24.3089	51.064	66.7402	66.0394	55.0945	74.2283	45.3333	65.037	40.6481	NaN	NaN	NaN	76.0508	78.7983	NaN	NaN	NaN	NaN	0	AX747977	uc021pvr.1	LDB3,AX747977	uc010qmm.2,uc009xsz.3,uc001kdu.3,uc001kdv.3,uc021pvr.1	-18192	BMPR1A	203	AX747977	203	AX747977	AX747977,LDB3	-0.33673	0.125433	0.460581
48	22	41767658	41774767	7110	93.9213	43.9307	54.8601	67.0717	64.198	80.2589	80.0228	64.4239	80.8315	52.961	77.3183	75.3215	79.345	86.5811	87.9967	NaN	NaN	NaN	NaN	0	TEF	uc003azy.4,uc011apa.3,uc021wqe.2	TEF	uc003azx.4	-3165	TEF	4322	TEF	-3165	TEF	TEF	-0.490325	0.0205194	0.191214
49	5	111063065	111078156	15092	88.4297	39.3187	49.2088	65.9839	57.1514	87.8153	68.9544	56.75	64.6933	NaN	78.3926	74.2457	84.4298	84.9513	84.7349	NaN	78.9596	53.338	92.2769	0			NREP	uc011cvr.2,uc011cvs.2,uc003kpk.3,uc011cvq.2,uc011cvp.2,uc011cvo.2,uc011cvm.2,uc011cvn.2,uc011cvl.2,uc011cvk.2,uc003kpm.3,uc003kpl.3	-7307	7SK	13792	NREP	-7307	7SK	NREP	-0.405598	0.0610967	0.332876
50	1	31529630	31536011	6382	91.9309	48.2442	23.6575	70.5256	81.6544	66.3684	61.6895	40.2577	80.1959	80.9685	66.2687	59.915	70.6697	86.1442	88.2981	75.6098	93.127	84.9813	100	0			PUM1	uc001bsk.1,uc010ogb.1,uc001bsh.1,uc001bsi.1,uc001bsj.1,uc010oga.1	-64123	PUM1	2553	PUM1	2553	PUM1	PUM1	-0.321083	0.145114	0.489795
51	2	106393143	106396561	3419	82.1313	40.1313	30.7677	53.8713	75.3762	97.2577	74.4396	34.9885	64.6628	NaN	NaN	NaN	NaN	75.7526	78.7188	NaN	NaN	NaN	NaN	0			NCK2	uc002tdg.3,uc002tdh.3	-71642	NCK2	31624	NCK2	31624	NCK2	NCK2	-0.235946	0.290466	0.642969
52	7	137656608	137671166	14559	81.4348	29.8475	46.6868	74.2656	72.2315	83.1433	77.3333	33.3137	49.5763	61.5572	78.919	77.7118	81.3374	79.6784	82.233	NaN	68.3705	57.9489	77.9237	0			CREB3L2	uc003vtw.3,uc003vtx.2,uc003vty.4	-15903	AKR1D1	15681	CREB3L2	15681	CREB3L2	CREB3L2	-0.657483	0.000883756	0.0306036
53	2	233765976	233768884	2909	87.9048	36.4966	43.3605	71.8675	53.4207	93.6897	100	52.9603	83.9835	100	72.2037	70.3316	73.9571	76.2877	79.3716	2.14731	76.6228	67.7113	82.9827	1	NGEF	uc010zmm.1	NGEF	uc002vts.2,uc010fyg.1,uc002vtt.2,uc010zmm.1	0	NGEF	0	NGEF	0	NGEF	NGEF	-0.999034	0.0279774	0.224693
54	13	30103273	30107749	4477	94.8074	25.6842	38.3111	77.5259	85.5778	92.1314	95.9556	63.121	64.5	NaN	100	100	100	83.9545	92.218	NaN	97.5347	90.9172	99.9903	0			SLC7A1	uc001uso.3	-402918	LINC00544	32790	MTUS2	32790	MTUS2	SLC7A1	-0.169671	0.450325	0.742682
55	10	678749	680800	2052	95.8188	47.3475	12.3551	81.7883	95.8905	92.9926	79.845	33.8505	78.7067	65.7201	NaN	NaN	NaN	87.1986	89.2808	82.5229	86.844	79.8536	91.6283	1			DIP2C	uc001ifp.3	-15087	PRR26	6918	MIR5699	6918	MIR5699	DIP2C	-0.0524034	0.831281	0.932792
56	9	97741976	97745586	3611	97.271	27.6075	24.181	NaN	78.8716	79.5046	99.4206	54.1048	56.69	83.9852	100	100	100	85.1238	90.7573	0	94.1068	75.5704	100	0			C9orf3	uc004auy.3,uc004ava.3,uc004auz.1	-20828	C9orf3	58491	C9orf3	-20828	C9orf3	C9orf3	0.234118	0.294328	0.64645
57	17	80057503	80059151	1649	85.4275	23.3358	15.7557	49.3876	38.5926	64.8346	87.4806	35	74.1138	61.0918	85.4558	80.3035	92.4752	73.437	77.5448	81.6909	81.5829	76.3442	87.0241	1	FASN	uc002kdu.3			-1397	FASN	47741	GPS1	-1397	FASN	FASN	-0.290564	0.189577	0.54526
58	19	49994080	49998993	4914	83.1062	48.5804	20.922	65.2253	59.5932	57.9239	66.1685	53.1308	83.2132	63.272	74.2753	71.9167	77.1788	82.5433	82.7238	72.1045	81.2173	76.631	86.454	0	RPS11,SNORD35B,SNORD35A,SNORD33,SNORD32A,SNORD34	uc002pob.2,uc002poc.3,uc010enb.1,uc010emz.1,uc010emy.1,uc010ena.1	RPL13A,SNORD35A,SNORD34	uc002pny.4,uc002pnz.4,uc031rlt.1,uc010enb.1,uc010ena.1	0	SNORD34	0	SNORD34	0	SNORD34	RPS11,SNORD35B,SNORD35A,SNORD33,SNORD32A,SNORD34,RPL13A	-0.316857	0.150784	0.497275
59	6	36569740	36580036	10297	91.9448	31.8462	33.5266	77.8256	83.7282	82.057	78.7668	44.2097	72.6589	100	66.5126	56.2737	71.9562	85.2914	86.8876	NaN	81.7165	66.4055	93.2721	0			SRSF3	uc003omk.3,uc003omj.3	-54493	STK38	7651	SRSF3	7651	SRSF3	SRSF3	0.517198	0.0137027	0.154238
60	1	19679567	19688964	9398	92.863	45.6783	43.1691	81.1793	70.3948	92.1783	92.5806	61.0256	64.738	69.2479	100	100	100	81.1898	79.8551	96.9497	82.5918	74.6517	89.004	0	AX748283	uc001bcf.2	CAPZB	uc021ohr.1,uc001bce.3,uc009vpk.3,uc010ocz.2	-4140	AX748283	40828	PQLC2	-4140	AX748283	AX748283,CAPZB	-0.389566	0.0731113	0.363034
61	16	2750996	2754408	3413	93.7039	32.3668	52.3822	89.6309	78.7269	94.588	99.3364	63.9742	70.4356	94.8719	NaN	NaN	NaN	88.1435	89.2103	74.6481	72.7885	62.8229	84.8167	0			KCTD5	uc002crd.3	-27556	ERVK13-1	11158	PRSS27	11158	PRSS27	KCTD5	0.584186	0.00430586	0.0792773
62	1	2055789	2057905	2117	91.3618	17.1837	30.8302	88.6954	77.0061	93.8261	96.7852	40.3308	64.3053	58.6465	52.8758	48.3708	56.4334	73.4387	83.1961	53.5574	85.085	71.169	94.874	0			PRKCZ	uc001aiq.3,uc001air.3,uc010nyw.2,uc001ais.3	-18890	PRKCZ	19635	PRKCZ	-18890	PRKCZ	PRKCZ	-0.999999	0.00106127	0.0341394
63	17	73494593	73497922	3330	92.4268	14.8194	26.1572	57.9236	47.5287	55.6879	96.0523	44.2593	50.7442	100	79.698	70.746	84.4302	66.7662	69.1688	71.7967	82.3575	71.5802	89.0945	0			KIAA0195,CASKIN2	uc002jnz.4,uc010wsa.2,uc002joc.4,uc010wsb.2,uc010wsc.3,uc002job.4	-14686	TSEN54	2969	KIAA0195	2969	KIAA0195	KIAA0195,CASKIN2	-0.457985	0.0320796	0.241392
64	9	34067921	34075343	7423	88.3641	32.89	46.9026	63.6938	75.6744	53.1592	72.381	53.9379	75.9068	54.3909	100	94.0245	100	85.0333	86.201	45.6119	NaN	NaN	NaN	0					-18974	UBAP2	51428	DCAF12	-18974	UBAP2		0.315663	0.152413	0.499454
65	6	155387928	155392760	4833	82.4308	41.744	27.9762	86.3415	87.8211	88.664	70.8797	49.2667	67.1087	NaN	NaN	NaN	NaN	75.7869	75.7829	NaN	NaN	NaN	NaN	0			TIAM2	uc003qqb.3	-18662	TIAM2	182304	AB075492	-18662	TIAM2	TIAM2	0.452474	0.0344817	0.250651
66	12	57624537	57629832	5296	84.9437	11.9498	32.516	65.4703	54.6787	92.7421	92.2676	43.4853	66.75	NaN	NaN	NaN	NaN	73.7404	86.4858	49.0897	76.1478	53.1716	90.6974	0	SHMT2	uc001sni.2,uc010srg.2,uc010srh.2,uc001snj.2,uc010sri.2,uc001snk.2,uc010srj.2	NDUFA4L2,SHMT2	uc001sno.3,uc001snf.2,uc001sng.2,uc001snh.2,uc009zpk.2,uc001sni.2,uc010srg.2,uc010srh.2,uc001snj.2,uc010sri.2,uc001snk.2,uc010srk.3,uc010srj.2	0	SHMT2	0	SHMT2	0	SHMT2	SHMT2,NDUFA4L2	-0.705282	0.000246301	0.0139581
67	11	118753670	118766805	13136	92.633	48.7539	56.7056	69.1094	64.8315	76.6819	89.3438	61.6886	71.1237	71.4303	78.3024	76.7929	80.3462	75.8538	77.1284	78.2871	72.8268	67.1243	78.9561	0	CXCR5	uc001pue.4,uc001puf.3	CXCR5	uc001pue.4,uc001puf.3	0	CXCR5	0	CXCR5	0	CXCR5	CXCR5
68	3	171920062	171926458	6397	85.0095	31.3168	31.0095	78.0857	70.2762	68.6075	52.0935	56.6947	65.6705	NaN	NaN	NaN	NaN	75.4421	82.6863	NaN	68.028	38.8514	86.6618	0			FNDC3B	uc003fhy.3,uc003fhz.4,uc003fia.3	-236910	GU289929	68802	FNDC3B	68802	FNDC3B	FNDC3B	-0.249627	0.262559	0.619665
69	7	47384270	47412478	28209	93.8928	62.5165	62.8919	75.5609	78.9359	86.1714	88.9988	78.374	72.6502	79.6141	81.4826	80.2506	83.7888	86.7011	87.1639	70.0213	74.2625	69.3678	80.5882	0	TNS3	uc022acn.1	TNS3	uc003tnw.3,uc022acn.1	0	TNS3	0	TNS3	0	TNS3	TNS3	-0.64334	0.00123786	0.0375568
70	1	9459256	9462238	2983	93.8639	33.1745	47.9241	70.3673	81	76.3691	87.1724	69.6984	58.3696	53.1187	66.3474	50.7504	85.5861	58.2041	60.027	33.2728	42.2766	22.27	58.4868	0					-137289	SLC25A33	35599	5S_rRNA	35599	5S_rRNA		-1	0	0
71	11	1898943	1901791	2849	91.1397	26.0649	45.9459	71.6791	70.9471	87.2063	97.7283	40.7718	51	100	79.805	74.2459	86.8986	81.2278	86.1011	NaN	74.2371	44.6194	87.2339	0			LSP1	uc001lui.3,uc001luj.3,uc001luk.3,uc001lul.3,uc001lum.3	-18177	MIR4298	6790	LSP1	6790	LSP1	LSP1	-0.503022	0.0170213	0.173169
72	16	46920042	46926808	6767	85.6201	27.0226	47.6127	72.1955	61.8475	80.0391	71.8743	63.2121	67.9189	39.4648	100	100	100	81.6012	81.8443	56.9289	80.0046	63.7241	88.7612	0	GPT2	uc002eem.3	GPT2	uc002eel.3,uc002eem.3	-30936	GPT2	941	GPT2	941	GPT2	GPT2	-0.692813	0.00035165	0.0174265
73	1	92291612	92297887	6276	88.5852	22.9856	31.4101	74.6504	82.4964	87.6571	91.5797	56.2222	53.1532	100	79.7651	75.7289	85.407	72.904	78.0752	90.2326	58.0724	40.8013	78.408	0	Metazoa_SRP	uc021ops.1	TGFBR3,Metazoa_SRP	uc001doj.3,uc010osy.2,uc001doh.3,uc001doi.3,uc009wde.3,uc021ops.1	0	Metazoa_SRP	0	Metazoa_SRP	0	Metazoa_SRP	Metazoa_SRP,TGFBR3	-0.304476	0.168286	0.519821
74	1	13913323	13918854	5532	78.1105	20.5746	29.3333	94.1444	70.0164	86.2678	59.8703	38.9695	68.7313	100	69.895	65.0808	73.5769	79.8214	82.408	38.3559	34.3693	16.2072	55.1098	0			PDPN	uc001avc.3,uc001avd.3,uc009vob.3,uc009voc.3,uc001ave.3,uc001avf.3	-73081	LRRC38	1357	PDPN	1357	PDPN	PDPN	-0.425806	0.0481733	0.296487
75	12	12407126	12415478	8353	93.7432	38.2989	50.5176	87.8224	80.6941	87.1445	72.49	62.5347	82.1256	86.2319	NaN	NaN	NaN	88.0327	89.72	NaN	NaN	NaN	NaN	0			LRP6	uc001rah.4,uc010shl.1	-94541	LOH12CR1	4333	LRP6	4333	LRP6	LRP6	-0.457161	0.0324304	0.242712
76	16	85009483	85012305	2823	98.8898	49.592	43.728	75.0394	68.0709	78.8661	76.4646	69.7565	75.2609	77.5605	100	100	100	88.1575	88.5827	85.9903	78.8145	68.5349	87.5991	0			ZDHHC7	uc010voi.1,uc002fiq.2,uc002fir.1	-49069	KIAA0513	32836	ZDHHC7	32836	ZDHHC7	ZDHHC7	0.46404	0.0295948	0.23147
77	9	117074144	117079082	4939	86.1338	28.1447	49.2484	NaN	80.1739	90.7871	99.7351	50	73.437	NaN	65.3831	63.0159	68.2902	80.1133	85.8608	NaN	NaN	NaN	NaN	0					-6220	ORM1	4454	COL27A1	4454	COL27A1		-0.654743	0.000944617	0.0316953
78	4	185734361	185742409	8049	83.3233	34.3755	46.1491	72.8841	65.0675	87.4416	83	57.2147	82.5283	53.6434	65.9038	60.2849	75.4853	76.1857	69.0809	100	22.0171	11.4473	36.3153	0	ACSL1	uc003iwt.1,uc011ckm.1	ACSL1	uc003iwu.1,uc011ckn.1	-948	ACSL1	4806	ACSL1	-948	ACSL1	ACSL1	-0.745759	6.77751e-05	0.0059097
79	2	169089707	169102653	12947	93.4175	45.8738	40.9548	81.0697	74.2	79.6181	75.1497	53.7572	58.7041	NaN	100	100	100	82.1629	80.3598	NaN	62.3807	53.7945	70.1465	0			STK39	uc002uea.3	-205180	Metazoa_SRP	1452	STK39	1452	STK39	STK39	0.427626	0.0471226	0.293352
80	22	43340649	43345463	4815	92.3534	28.1429	55.9847	67.0992	66.437	85.1095	92.9037	67.1478	81.3214	NaN	77.4601	69.8861	84.5022	73.4508	75.2661	NaN	76.6793	61.7999	89.1122	0	PACSIN2	uc010gzg.3	PACSIN2	uc003bdg.4,uc003bdf.4,uc010gzg.3	0	PACSIN2	0	PACSIN2	0	PACSIN2	PACSIN2	-0.519908	0.0131328	0.150865
81	10	93387808	93390574	2767	95.0159	7.38095	21.5846	100	96.4769	94.5077	96.5692	38.1333	48.1176	NaN	84.9168	78.7727	88.8156	74.8254	85.5517	NaN	72.9657	50.6421	86.3595	0			PPP1R3C	uc001kho.3	-16591	LOC100188947	2284	PPP1R3C	2284	PPP1R3C	PPP1R3C	-0.759546	4.13295e-05	0.00430139
82	8	1243294	1244441	1148	92.7013	28.0933	37.1507	87.7143	81.7273	85.4933	100	58.2254	77.7049	70.4596	78.9421	76.2735	82.6152	78.9231	82.6026	60.3669	88.4521	67.6388	94.2826	0			LOC286083	uc022aqn.1	-205090	DLGAP2	6386	LOC286083	6386	LOC286083	LOC286083
83	8	140928665	140931662	2998	96.836	35.2618	49.7838	85.0052	65.5178	93.1744	87.153	72.6304	79.7125	74.8831	80.5392	77.1756	83.6087	86.0262	90.8256	78.5593	85.2104	77.1212	90.2648	0			TRAPPC9	uc003yvh.2,uc003yvj.2,uc003yvi.1,uc010mel.1	-213366	KCNK9	182113	AX748239	182113	AX748239	TRAPPC9	0.412733	0.0562628	0.319438
84	17	80746070	80747647	1578	89.9277	35.5765	53.0843	83.7176	69.0471	92.7529	85.3647	47.6912	64.16	NaN	100	97.3252	100	86.9762	94.8588	NaN	92.7275	89.0135	95.5796	0			TBCD	uc002kfz.3,uc002kfy.1,uc002kfx.1	-89472	RAB40B	36131	TBCD	36131	TBCD	TBCD	0.0698335	0.757469	0.899152
85	9	136467349	136471441	4093	87.5698	31.2246	33.861	NaN	41.373	67.6011	91.7746	34.05	53.7515	53.8306	90.7825	77.0141	100	62.8624	67.9309	47.9147	NaN	NaN	NaN	0					-21981	FAM163B	36950	ADAMTSL2	-21981	FAM163B		0.998374	0.0363119	0.257406
86	17	30822447	30823159	713	94.2192	8.23288	33.7534	53.1408	62.4507	99.1127	62.7826	13.7059	80	NaN	NaN	NaN	NaN	58.137	64.4384	57.653	70.1152	46.6018	87.7421	1			MYO1D	uc002hho.1	-153219	C17orf75	7809	CDK5R1	7809	CDK5R1	MYO1D	-0.169596	0.450529	0.742787
87	4	96449532	96466095	16564	86.2081	44.6103	29.6164	51.1116	91.1991	92.169	69.7793	52.1498	54.2222	NaN	60.1545	51.5798	68.6261	72.5401	69.401	NaN	77.4505	54.4659	91.9251	0			UNC5C	uc003hto.3,uc010ilc.2,uc003htq.3	-295143	PDHA2	4266	UNC5C	4266	UNC5C	UNC5C	0.292011	0.198989	0.555587
88	11	3165625	3167842	2218	97.3289	30.6846	39.2876	85.0769	73.0201	95.3557	98.1277	62.9853	83.4579	68.1933	81.9334	78.0016	85.5519	83.1528	82.7466	78.142	81.2424	74.836	86.6601	0			OSBPL5	uc001lxk.2,uc009ydw.2,uc001lxl.2,uc009ydx.3	-15135	OSBPL5	18740	OSBPL5	-15135	OSBPL5	OSBPL5	-0.614607	0.00233807	0.0549426
89	21	38077817	38080087	2271	21.7576	73.1091	72.0182	28.1576	23.0545	14.9273	51.103	60.4694	11.0329	6.70919	16.7954	10.0451	28.7297	31.5099	14.9853	57.5907	39.6462	17.0647	64.7109	1			SIM2	uc002yvr.2,uc002yvq.3,uc002yvp.3	-128950	CLDN14	5827	SIM2	5827	SIM2	SIM2
90	3	11616916	11622820	5905	84.2032	24.5654	42.0213	54.381	65.3228	70.4762	81.9017	53.2638	55.9135	NaN	100	100	100	84.5278	86.7624	NaN	85.8526	62.9077	94.473	0			VGLL4	uc003bwf.2,uc003bwg.2,uc010hdx.1,uc011aun.1,uc010hdw.1	-6518	VGLL4	1016	VGLL4	1016	VGLL4	VGLL4	0.474212	0.0346496	0.251208
91	6	45603525	45610305	6781	84.3651	18.7568	29.8054	47.7592	37.2378	72.1323	64.0219	50.537	73.6948	59.9551	78.2201	75.1501	80.1993	82.4593	86.7956	57.0126	79.5594	70.2617	88.8878	0					-257737	SUPT3H	213612	RUNX2	213612	RUNX2		-0.720034	0.000157842	0.0102898
92	9	124793708	124797148	3441	93.6337	23.9495	47.297	NaN	80.2277	80.3861	96.3434	60.4239	68.1125	68.1125	98.4366	93.9152	100	87.7938	89.7172	89.7301	76.6355	57.7377	93.3492	0			TTLL11	uc011lyl.2,uc004blr.3,uc004blt.1,uc004blu.1,uc011lym.1	-67710	BC039180	4499	TTLL11	4499	TTLL11	TTLL11	-0.169129	0.451797	0.743406
93	1	26341605	26346011	4407	92.6066	38.128	29.4839	78.4504	52.3643	79.2598	88.8598	58.3241	74.1441	51.6279	87.0348	57.8822	100	79.5156	80.186	38.5493	NaN	NaN	NaN	0	EXTL1	uc001blf.3			-2259	EXTL1	26593	SLC30A2	-2259	EXTL1	EXTL1
94	19	17689049	17697103	8055	90.295	41.8507	51.6129	82.41	66.4582	75.9449	95.1525	53.1419	77.5068	68.5935	70.2173	65.0715	72.6242	83.7368	85.2185	59.6831	81.1201	76.4331	86.9401	1			COLGALT1	uc002nhc.1,uc010eax.1	-117324	NXNL1	9732	COLGALT1	9732	COLGALT1	COLGALT1	-0.518156	0.013499	0.153117
95	10	126154199	126162448	8250	92.2491	53.3441	49.894	82.6516	62.2278	90.0641	89.7256	56.8777	71.414	100	86.1962	81.242	93.4482	82.1321	88.1352	45.7737	75.2959	69.5771	81.3866	0			LHPP	uc001lhs.2,uc001lht.2,uc009yai.2	-15649	NKX1-2	3859	LHPP	3859	LHPP	LHPP	-0.34244	0.118753	0.450099
96	17	911609	914522	2914	88.8322	16	26.0397	73.2819	34.0872	70.898	71.6715	54.8731	36.3308	100	100	100	100	74.1268	86.9726	89.1979	67.5146	45.5408	88.7819	0			ABR	uc002fse.4,uc002fsd.4,uc002fsg.4,uc002fsh.1,uc010vqg.3,uc010vqf.3,uc002fsf.4	-28611	NXN	1307	ABR	1307	ABR	ABR	-0.466875	0.0284851	0.226613
97	9	123148340	123152041	3702	85.5918	28.8552	49.5455	NaN	61.2585	88.9172	85.9524	48.1129	57.2462	NaN	93.5251	55.5051	100	82.8298	88.3732	NaN	NaN	NaN	NaN	0			CDK5RAP2	uc011lxw.3,uc011lxx.3,uc011lxy.3,uc004bkf.4,uc011lya.3,uc011lxz.3,uc004bkg.4,uc004bkh.2,uc004bke.3,uc010mvi.3	-30905	TRNA	58363	CDK5RAP2	-30905	TRNA	CDK5RAP2	-0.320845	0.145429	0.490062
98	19	8518550	8527268	8719	77.0725	22.772	39.3692	59.2513	44.9896	74.3385	69.9534	41.5326	55.4074	NaN	63.4583	56.0403	67.6625	78.1279	83.678	NaN	NaN	NaN	NaN	0	HNRNPM	uc002mka.3	HNRNPM	uc010dwd.3,uc010dwe.3,uc010xke.1,uc010dwc.1	-1208	HNRNPM	8748	HNRNPM	-1208	HNRNPM	HNRNPM	0.52269	0.012568	0.147367
99	11	1877461	1881581	4121	94.5655	43.6309	58.4	72.1931	71.269	95.5168	100	72.1769	81.6803	46.3168	NaN	NaN	NaN	89.0142	86.4345	66.9514	NaN	NaN	NaN	0	LSP1,MIR4298	uc001luj.3,uc021qbw.1	LSP1,MIR4298	uc001lui.3,uc021qbw.1	0	MIR4298	0	MIR4298	0	MIR4298	LSP1,MIR4298	0.352207	0.10793	0.431713
100	12	123900908	123905144	4237	90.9412	38.9314	42.3575	91.1823	73.5084	99.0782	95.0419	59.1667	87.3865	68.3834	NaN	NaN	NaN	90.7135	90.6374	100	NaN	NaN	NaN	0			RILPL2	uc001uey.1	-37506	SNRNP35	16120	RILPL2	16120	RILPL2	RILPL2	0.469051	0.0276561	0.223301
101	12	6638758	6641537	2780	86.7048	37.0187	30.1028	78.4393	60.781	77.1589	88.0777	44.3069	78.37	100	NaN	NaN	NaN	88.9608	87.7843	100	75.8683	55.1036	83.6624	0	GAPDH,DL491527	uc001qop.2,uc031qfw.1,uc021qtv.1	NCAPD2	uc001qoo.2,uc010sfd.1	-2047	GAPDH	16742	IFFO1	-2047	GAPDH	GAPDH,DL491527,NCAPD2	-0.497295	0.018534	0.181374
102	12	53454245	53456385	2141	90.0538	23.9011	31.5165	83.7634	52.7527	83.2796	91.2099	29.747	91.5	NaN	NaN	NaN	NaN	72.5556	78	73.9074	74.6639	64.7524	88.5477	0			TENC1	uc001sbl.3,uc001sbn.3,uc001sbp.3,uc001sbq.3,uc001sbr.3,uc009zmr.3	-6023	LOC283335	1415	TENC1	1415	TENC1	TENC1
103	3	193747289	193750509	3221	91.4085	11.8028	35.1831	71.8028	86.8116	64.5507	99.831	60.9138	71.7121	75.0476	NaN	NaN	NaN	79.8286	83.9857	NaN	NaN	NaN	NaN	0					-25841	LOC647323	36809	BC038368	-25841	LOC647323
104	14	75934451	75936747	2297	86.4574	26.062	17.7244	73.1832	55.7328	81.8168	79.7442	54.1092	60.5676	NaN	100	100	100	76.9922	87.1129	NaN	76.8644	61.1568	89.8525	0			JDP2	uc010asj.3,uc010tvb.2,uc010tvc.2,uc001xrq.3	-52036	BATF	35615	JDP2	35615	JDP2	JDP2	-0.684426	0.000442557	0.0200464
105	15	71104832	71111014	6183	91.8211	42.6047	31.872	75.439	55.7886	65.5827	88.8293	57.3148	75.3204	73.8626	94.7494	90.1156	98.9573	81.9487	79.3636	NaN	89.0666	75.3166	99.7465	0					-34603	LRRC49	35484	LARP6	-34603	LRRC49		0.398878	0.0659339	0.345404
106	7	47334934	47342679	7746	77.9589	37.2396	28.2074	89.7376	74.5611	85.2624	85.9061	44.848	64.4634	100	72.3752	70.6147	74.057	87.0647	90.029	77.1528	NaN	NaN	NaN	0			TNS3	uc003tnw.3,uc022acn.1	-352162	C7orf65	66539	TNS3	66539	TNS3	TNS3	-0.348788	0.111633	0.438279
107	19	13148118	13155495	7378	78.4305	20.3907	40.4292	66.4215	79.5605	71.6301	78.424	46.8603	51.4792	NaN	92.0507	82.6314	100	80.8698	84.6872	76.7049	NaN	NaN	NaN	0			NFIX	uc002mwd.3,uc002mwe.4,uc002mwf.3,uc010xmx.2,uc002mwg.2	-73606	NACC1	12342	NFIX	12342	NFIX	NFIX	-0.812892	4.27521e-06	0.000854288
108	9	130264629	130269515	4887	87.2857	31.4601	53.2857	NaN	55.2453	91.5243	93.7034	66.7892	68.2556	51.3665	64.9505	60.4827	71.7519	79.3422	82.3769	55.0291	81.0617	75.8074	87.455	0			FAM129B,LRSAM1	uc004bri.3,uc004brh.3,uc004brj.4,uc004brb.2,uc004brc.3,uc010mxk.2,uc004brd.2,uc004bre.2,uc004brg.2	-7659	AX747547	7154	LRSAM1	7154	LRSAM1	FAM129B,LRSAM1	-0.605658	0.00281577	0.0615053
109	15	60838978	60840867	1890	88.5873	38.2222	36.2063	74.9683	53.3968	74.127	91.9508	37.434	85.6727	NaN	96.1307	94.0632	97.0448	88.3898	87.9831	NaN	NaN	NaN	NaN	0			RORA	uc002agx.3,uc002agv.3,uc002agw.3,uc002agt.4,uc021sni.1	-67619	NARG2	43840	RORA	43840	RORA	RORA	-0.298577	0.177102	0.5311
110	1	168052654	168056319	3666	80.3187	21.1613	26.0787	56.2366	57.8065	79.4086	71.7097	50.7907	56.4167	NaN	NaN	NaN	NaN	55.6517	68.1429	19.1847	19.4912	8.53913	33.2982	0			GPR161	uc010pln.3,uc001gfd.4,uc010plm.3,uc009wvo.4,uc001gfc.4,uc010pll.3,uc001gfb.4	-91851	TIPRL	17828	GPR161	17828	GPR161	GPR161	-0.316754	0.150923	0.497483
111	11	679892	681320	1429	97.6623	24.506	51.1205	89.642	71.5904	82.1446	99.9114	61.6857	81.4426	96.9282	67.858	63.5699	70.955	90.8395	92.6386	91.541	NaN	NaN	NaN	0			DEAF1	uc001lqq.1,uc021qbn.1,uc009ycf.1	-14270	TMEM80	6737	DEAF1	6737	DEAF1	DEAF1	-0.704768	0.000250033	0.0140794
112	8	22228831	22232594	3764	89.6596	48.8406	43.8015	82.1034	80.1667	56.156	73.7483	63.6727	86.9213	61.2122	NaN	NaN	NaN	87.3986	89.1481	NaN	NaN	NaN	NaN	0			SLC39A14	uc011kzg.2,uc003xbq.4,uc003xbp.4,uc011kzh.2	-65888	PPP3CC	3782	SLC39A14	3782	SLC39A14	SLC39A14	-0.720642	0.000154885	0.0101433
113	3	138075399	138079150	3752	98.169	8	37.6957	56.1449	40.913	92.8986	91.6667	58.8667	37.9219	50.9398	68.1356	58.2037	75.6793	77.2969	80.1364	NaN	85.4042	68.2812	95.5267	0			MRAS	uc003esh.4,uc011bmi.2,uc003esi.4,uc021xep.1,uc011bmj.2,uc021xeq.1	-26671	NME9	7430	MRAS	7430	MRAS	MRAS	-0.549149	0.00812168	0.11448
114	16	3529132	3530667	1536	94.9733	35.6456	45.6364	95.4177	78.7595	93.3544	97.557	45.9841	88.403	NaN	69.0818	56.2431	77.0533	89.359	91.5256	NaN	NaN	NaN	NaN	0			NAA60	uc002cvh.4,uc010uxb.1,uc021tcf.1,uc010btm.3,uc010uxd.2,uc010uxe.2,uc010btl.3,uc010btk.1,uc002cvg.2	-20277	CLUAP1	2919	NAA60	2919	NAA60	NAA60	0.301074	0.173333	0.5265
115	8	116643846	116653706	9861	100	46.496	44.104	75.168	78.216	96.912	81.224	44.3306	72.4316	NaN	100	100	100	87.6574	89.2072	NaN	88.8584	77.7062	99.1806	0			TRPS1	uc003yny.3,uc003ynz.3,uc010mcy.3,uc011lhy.2	-1125035	UTP23	26528	TRPS1	26528	TRPS1	TRPS1	-0.942549	5.57094e-11	9.68088e-08
116	12	110153214	110155799	2586	89.0811	30.7431	27.4324	62.0811	58.3028	95.8288	91.3905	50.0412	52.4639	NaN	74.3551	72.4537	77.8885	70.5429	76.3039	NaN	81.7354	64.3228	90.1075	0			FAM222A	uc001tpd.2	-115353	MIR4497	1028	FAM222A	1028	FAM222A	FAM222A	-0.759434	0.450952	0.742994
117	11	34173653	34178100	4448	98.622	54.0543	35.6748	64.1473	55.3798	85.3488	79.1163	56.9397	65.1604	72.2232	87.6658	81.84	92.948	70.3917	71.8871	49.8327	70.4286	59.8338	83.6	0			ABTB2	uc001mvl.2	-259817	LMO2	46543	NAT10	46543	NAT10	ABTB2	0.408531	0.0590725	0.327352
118	2	204915995	204925533	9539	91.947	62.7748	56.1448	73.4967	88.6863	80.268	91.7315	59.1691	78.9504	NaN	100	100	100	81.3286	86.1267	NaN	NaN	NaN	NaN	0					-484982	PARD3B	114525	ICOS	114525	ICOS		-0.242821	0.27622	0.631663
119	9	98232132	98234985	2854	96.5714	23.0924	53.9244	NaN	88.5128	63.1217	98.4034	68.7523	71.2871	78.1582	71.8663	70.0044	73.3045	83.0885	87.7373	NaN	NaN	NaN	NaN	0			PTCH1,LOC100507346	uc004avm.4,uc010mrr.3,uc004avk.4,uc010mrq.3,uc004avl.4,uc010mrp.3,uc010mro.3,uc010mrs.1,uc022bkm.1	-19914	PTCH1	6242	LOC100507346	6242	LOC100507346	PTCH1,LOC100507346	-0.324372	0.140806	0.483689
120	12	111836060	111840527	4468	90.3158	42.374	33.5649	79.5802	81.1704	72.8	81.797	53.233	83.5207	NaN	78.582	63.7055	86.8226	81.5379	82.3692	NaN	58.1771	36.3059	71.0936	0	SH2B3	uc001tse.3			-3224	SH2B3	68118	ATXN2	-3224	SH2B3	SH2B3	-0.404048	0.0621879	0.335859
121	2	99356684	99365111	8428	94.8065	33.2649	62.8883	89.9116	69.7487	91.7081	99.8421	54.8378	67.2604	71.9511	NaN	NaN	NaN	80.8208	85.7401	60.5262	NaN	NaN	NaN	0					-9095	MGAT4A	131378	UNC50	-9095	MGAT4A		0.390567	0.0723121	0.361208
122	7	3025165	3026432	1268	95.3016	27.4923	40.5692	64.0923	53.8923	96.9077	100	45.1875	73.8421	100	86.8209	79.5133	91.9447	84.5614	90.7538	61.7399	81.136	73.7078	88.0584	0			CARD11	uc003smv.3	-141206	GNA12	57077	CARD11	57077	CARD11	CARD11
123	1	184618049	184628001	9953	92.5033	51.8344	60.1633	77.915	82.0327	93.6013	80.3642	76.0365	74.3922	60.6296	NaN	NaN	NaN	81.0075	82.9527	36.5997	NaN	NaN	NaN	0					-99264	AX747662	96040	EDEM3	96040	EDEM3		-0.692546	0.000354273	0.0174837
124	1	203430106	203437415	7310	82.1619	27.8057	27.9086	53.0112	38.2179	78.9553	73.9605	54.8867	30.0199	100	78.2636	69.2941	92.0559	67.6447	80.5886	16.4428	78.6735	64.1336	93.3618	0					-7467	PRELP	155443	BTG2	-7467	PRELP		-0.72697	0.000126826	0.00894942
125	22	44804247	44807230	2984	92.2276	47.3289	36.4437	81.6443	50.9796	83.3401	92.3529	46.6045	64.0394	67.908	76.7093	74.5775	79.7022	74.9795	78.64	65.4426	NaN	NaN	NaN	0					-95516	KIAA1644	86206	LDOC1L	86206	LDOC1L		-0.999322	0.0234502	0.20487
126	19	5992940	5994917	1978	90.5315	30.2657	36.2867	47.4255	40.766	70.8741	49.4656	38.1008	72.9375	67.1711	71.7353	68.9489	75.6905	69.6071	75.1888	64.0972	74.9593	56.1501	88.423	1			RFX2,LOC100128568	uc002meb.3,uc002mec.3,uc031rjb.1	-14620	RANBP3	13708	AX748210	13708	AX748210	RFX2,LOC100128568	0.516632	0.0138244	0.154928
127	11	70246302	70253677	7376	93.3439	43.821	55.8842	79.1049	74.1019	95.397	88.8638	67.1937	83.9607	86.9302	71.4938	63.8099	79.8473	83.4259	85.4713	NaN	76.2561	48.1515	88.3671	0			CTTN	uc001opu.3,uc001opv.4,uc001opw.4	-12828	CTTN	1691	CTTN	1691	CTTN	CTTN	0.477617	0.0245767	0.209986
128	3	184313494	184318024	4531	93.4444	38.0365	26.5489	93.0365	44.4453	92.0949	99.146	50.7742	50.4952	92.5746	100	98.89	100	76.7704	77.8786	49.8399	82.2648	74.0068	88.5131	0					-211906	VPS8	33908	EPHB3	33908	EPHB3		0.363599	0.0962371	0.41043
129	17	40513631	40519146	5516	91.6316	33.7704	37.8226	60.609	45.6512	82.6489	66.203	55.9762	95	NaN	NaN	NaN	NaN	70.264	77.1905	NaN	63.8363	54.8298	74.7396	0			STAT3	uc002hzk.1,uc002hzl.1,uc002hzm.1,uc010wgh.1,uc002hzn.1	-85207	STAT5B	21367	STAT3	21367	STAT3	STAT3	-0.563379	0.00632822	0.0987932
130	18	77157160	77158581	1422	86.0079	8.64567	15.2891	72.4331	66.9449	65.7287	96.16	45.569	51.2388	NaN	100	100	100	75.9922	84.1172	79.464	70.2612	49.2571	77.4665	1	NFATC1	uc010xfj.2,uc002lnf.3,uc002lng.3,uc010xfk.2,uc010xfi.1	NFATC1	uc002lnd.3,uc002lne.3,uc010xfg.2,uc010xfh.2,uc002lnc.1,uc010xff.1	-1744	NFATC1	1389	NFATC1	1389	NFATC1	NFATC1	0.131448	0.559828	0.800472
131	19	4393189	4394752	1564	85.5098	27.5094	46.0545	70.3585	50.717	79.4727	73.6863	6.21277	58.2143	NaN	NaN	NaN	NaN	80.7143	86.5	NaN	NaN	NaN	NaN	0			SH3GL1	uc002mak.3,uc002maj.3,uc010xig.2	-7907	CHAF1A	5813	SH3GL1	5813	SH3GL1	SH3GL1	0.0437667	0.846651	0.939396
132	22	39146268	39149151	2884	93.773	41.8115	47.5236	72.3057	79.5337	84.7906	98.9341	48.5314	84.6164	38.4639	77.0655	66.3913	98.774	67.9842	60.6126	82.1692	23.9612	9.42557	49.4381	0			SUN2	uc010gxr.2,uc010gxq.2,uc003awi.2,uc003awh.2,uc011anz.2,uc011aoa.2	-49809	JOSD1	1805	SUN2	1805	SUN2	SUN2	-0.181436	0.419048	0.725844
133	2	240064013	240066658	2646	99.1374	38.1756	53.9621	82.4886	72.3359	91.0153	100	55.3279	78.9386	91.7891	70.9262	68.0184	74.8629	85.3609	87.2692	NaN	87.4529	78.6987	93.3537	0			HDAC4	uc002vyk.4,uc010fza.2,uc010fyz.1,uc010zoa.1,uc010fyy.3,uc010znz.1,uc010fzb.1	-56391	MIR4441	10051	HDAC4	10051	HDAC4	HDAC4	0.302683	0.170933	0.523458
134	1	6964899	6967392	2494	84.7037	22.7229	39.9494	59.3855	74.9639	78.9518	75.0241	34.7639	65.9571	36.2764	52.8368	42.8475	57.3304	73.4211	72.8571	NaN	43.01	32.8878	57.0393	0			CAMTA1	uc001aoi.3	-202933	DNAJC11	119516	CAMTA1	119516	CAMTA1	CAMTA1	-0.299977	0.174981	0.528594
135	16	87773380	87775751	2372	87.581	35.0099	39.7143	58.4486	53.2056	86.5413	99.4486	35.3673	67.5345	NaN	NaN	NaN	NaN	75.125	86.835	87.7464	NaN	NaN	NaN	0			KLHDC4	uc002fki.3,uc002fkj.3,uc002fkl.3,uc010chu.1,uc010cht.2	-30107	KLHDC4	8797	KLHDC4	8797	KLHDC4	KLHDC4	0.168755	0.452811	0.743892
136	3	53120392	53124177	3786	98.482	43.6547	47.6204	79.073	73.3212	84.0144	87.5504	55.7232	80.4909	70.1601	NaN	NaN	NaN	86.4851	90.3577	82.4001	NaN	NaN	NaN	0			RFT1	uc003dgj.3	-40303	SFMBT1	40293	RFT1	40293	RFT1	RFT1	-0.436227	0.0480473	0.296205
137	5	173032600	173039409	6810	93.7019	56.129	42.4214	85.4356	80.4465	86.1677	96.5031	51.7467	77.6716	NaN	89.7798	83.0394	93.0075	87.6154	89.5229	NaN	89.9085	80.086	100	0			BOD1	uc003mcq.2,uc003mcr.2	-243357	U6	4257	BOD1	4257	BOD1	BOD1	-0.389606	0.0730787	0.36294
138	19	18979364	18980392	1029	85.8824	8.60517	4.4	47.1355	49.8582	65.4176	51.1475	38.0163	100	NaN	NaN	NaN	NaN	51.2206	63.75	62.5751	66.6605	56.7597	73.9304	1			GDF1	uc002nki.1	-50091	DDX49	9174	UPF1	9174	UPF1	GDF1
139	8	128960815	128969008	8194	94.2033	55.1412	45.626	93.1417	80.5477	77.7743	75.3237	68.3731	72.0419	100	98.5037	97.3225	99.6011	85.1255	88.1976	13.1031	71.7649	64.0497	83.7948	0	TMEM75,MIR1205	uc003ysm.2,uc022bbg.1	PVT1,TMEM75	uc003ysl.3,uc003ysm.2	0	TMEM75	0	TMEM75	0	TMEM75	TMEM75,MIR1205,PVT1	0.998736	0.0320115	0.24114
140	18	13376043	13381638	5596	87.4739	29.6066	41.2286	70.0718	59.1185	85.6794	85.6124	62.0697	62.25	NaN	NaN	NaN	NaN	79.7259	77.905	89.9326	NaN	NaN	NaN	0			LDLRAD4	uc002ksb.3,uc031rhm.1	-5701	LDLRAD4	97940	LDLRAD4	-5701	LDLRAD4	LDLRAD4	-0.697121	0.000311556	0.0161637
141	10	27980966	27988452	7487	98.5364	52.9126	40.1545	63.2348	65.9027	66.6408	79.4369	64.7849	71.6667	NaN	NaN	NaN	NaN	81.7333	85.963	NaN	NaN	NaN	NaN	0			MKX	uc001ity.4,uc001itx.4	-277669	PTCHD3	46326	MKX	46326	MKX	MKX	-0.640042	0.00422393	0.0784605
142	12	133008307	133010712	2406	80.2649	28.7568	27.2216	62.0856	63.0107	74.5989	84.5848	27.3797	36.1582	NaN	100	96.1436	100	63.7553	73.7253	NaN	54.5339	41.1042	73.3516	1					-56444	FBRSL1	156331	LOC100130238	-56444	FBRSL1		0.378228	0.0826273	0.383611
143	14	104606292	104611014	4723	93.8599	32.0526	49.4236	55.5877	53.4645	67.763	97.2836	68.8407	76.5444	100	63.5681	60.4236	67.0903	82.9745	86.4923	67.7079	79.9086	71.7086	84.5318	0			KIF26A	uc001yos.4	-22452	MIR3545	1233	KIF26A	1233	KIF26A	KIF26A	-0.988157	0.0980756	0.413626
144	1	16261894	16266170	4277	96.9112	46.1462	60.2959	81.4269	69.8935	85.1228	99.1677	66.9477	76.9877	96.0768	97.074	93.3344	100	84.8072	85.8343	69.3083	76.8113	68.0732	83.4302	0			SPEN	uc001axk.1,uc010obp.1	-64560	C1orf64	36457	ZBTB17	36457	ZBTB17	SPEN	-0.43286	0.0441996	0.283893
145	9	139900760	139903282	2523	84.4286	22.0857	45.4343	NaN	68	77.8613	87.4072	11.8323	64.3618	84.9398	100	100	100	76.1455	79.1566	76.7293	72.596	65.0068	82.0924	1	ABCA2	uc022bqa.1	ABCA2	uc004ckm.1,uc022bpy.1,uc022bpz.1,uc011mem.1,uc004ckl.1,uc022bqa.1	-9736	CLIC3	38	ABCA2	38	ABCA2	ABCA2	-0.704176	0.000254387	0.0142229
146	11	65306558	65307194	637	95.947	30.5188	28.1203	84.2741	81.031	82.5111	89.9901	55.4297	73.5114	68.6226	74.3853	65.5807	83.435	87.5407	90.7185	88.1607	88.2955	81.0018	91.485	1			LTBP3	uc001oej.3,uc010roi.2,uc001oei.3,uc010roj.3,uc010rok.1,uc001oeh.3,uc001oeg.3,uc001oef.3	-30748	SSSCA1	4908	LTBP3	4908	LTBP3	LTBP3	0.261328	0.240098	0.597812
147	12	105017865	105020892	3028	95.1525	24.5088	37.2542	82.2982	91.0877	85.7368	92	55.0833	62.1964	NaN	NaN	NaN	NaN	88.2281	86.8246	NaN	NaN	NaN	NaN	0			CHST11	uc001tkz.3,uc001tky.3	-224709	Y_RNA	32455	MIR3922	32455	MIR3922	CHST11	-0.0778629	0.730534	0.8863
148	12	112049988	112052813	2826	91.4906	48.0294	27.902	85.7757	71.1963	97.7573	87.5859	66.0882	87.6265	65.7199	NaN	NaN	NaN	90.3048	91.5714	NaN	NaN	NaN	NaN	0					-12508	ATXN2	66826	BRAP	-12508	ATXN2		-0.461397	0.0306599	0.23577
149	16	85424028	85425167	1140	97.0286	35.8169	43.0423	65.9437	57.6479	88.5493	100	22.6	67.3111	57.5275	100	100	100	72.6857	74.3433	19.7571	53.2016	38.5107	67.5997	0					-84097	MIR5093	107465	LINC00311	-84097	MIR5093
150	16	85674253	85674732	480	92.2295	45.9365	12.5082	67.7937	94.9206	77.8033	100	57.1429	66.6667	NaN	NaN	NaN	NaN	93.0794	91.4762	96.1227	76.4505	61.1833	83.8931	1			GSE1	uc002fiw.3,uc002fix.4,uc002fiy.4	-21164	GSE1	27412	GSE1	-21164	GSE1	GSE1	0.120639	0.592803	0.816743
151	1	203315193	203320273	5081	85.9714	3.48598	32.2936	69.0734	40.3832	74.633	91.4757	30.5287	46.2524	44.1627	96.3481	91.8671	98.9411	74.1875	79.215	76.7469	56.1932	39.8631	64.7675	0	FMOD	uc001gzr.3	FMOD	uc001gzr.3	-40740	LOC730227	16	FMOD	16	FMOD	FMOD	0.197415	0.378524	0.703682
152	7	44791211	44796226	5016	94.7561	34.6	59.8609	86.232	82.16	92	93.872	51.1875	69.5686	94.8663	NaN	NaN	NaN	84.7155	85.5667	100	70.1792	64.6643	76.5143	0	ZMIZ2	uc003tls.3,uc003tlt.3,uc010kyj.3	ZMIZ2	uc003tlq.3,uc003tlr.3,uc003tls.3	0	ZMIZ2	0	ZMIZ2	0	ZMIZ2	ZMIZ2	-0.313083	0.155977	0.504524
153	6	34512447	34515019	2573	90.8283	42.0449	36.3068	65.0606	58.9293	86.0303	78.4242	56.9429	59.8353	57.4983	90.2854	64.1444	100	69.9278	70.4742	68.9246	48.7728	41.5184	55.4105	0			SPDEF	uc003ojq.2,uc011dsq.2	-118545	RPS10-NUDT3	9091	SPDEF	9091	SPDEF	SPDEF	-0.786723	0.423552	0.728139
154	10	79304775	79309492	4718	80.6462	34.7101	29.2319	90.087	40.8116	98.2899	84.9385	38.4516	58.8793	58.8793	NaN	NaN	NaN	77.8788	83.4516	73.9553	NaN	NaN	NaN	0			KCNMA1	uc001jxj.2,uc021ptu.1,uc001jxq.3,uc001jxo.3,uc001jxn.3,uc001jxm.3	-37314	5S_rRNA	10509	AX748385	10509	AX748385	KCNMA1	-0.495355	0.0190702	0.184126
155	2	1679697	1681469	1773	98.1009	23.3186	45.5586	62.2478	70.8899	86.036	95.7387	43.3838	100	NaN	NaN	NaN	NaN	86.2477	87.2091	98.3919	83.4737	76.5646	87.7525	0			PXDN	uc002qxa.3,uc002qxb.1,uc002qxc.1	-641534	LOC730811	66822	PXDN	66822	PXDN	PXDN	-0.492101	0.032337	0.242351
156	15	66516542	66520645	4104	92.9244	23.8403	56.6783	93.6387	74.0413	89.1983	87.2393	34.4896	71.1275	54.4125	NaN	NaN	NaN	78.9459	83.6316	NaN	NaN	NaN	NaN	0			MEGF11	uc002apm.2,uc002apl.2,uc002apn.1	-64987	DIS3L	25430	MEGF11	25430	MEGF11	MEGF11
157	15	64275828	64280772	4945	88.7304	33.6549	43.3846	70.3043	76.7739	97.9658	69.6566	57.7963	81.6893	69.9914	58.7484	47.3154	65.1278	66.2936	73.0727	73.9161	85.1332	76.1155	95.4439	0			DAPK2	uc002amr.3,uc010uim.2,uc010bgu.1	-107310	SNX1	57749	DAPK2	57749	DAPK2	DAPK2	-0.857023	0.344622	0.682221
158	1	87628380	87645843	17464	97.535	67.3166	70.3425	84.4428	92.151	81.5249	89.8328	78.261	74.2231	NaN	100	100	100	75.203	77.3063	NaN	NaN	NaN	NaN	0			LOC339524	uc001dme.2,uc001dmf.3	-131733	Mir_590	30701	LOC339524	30701	LOC339524	LOC339524
159	14	101000364	101004668	4305	84.7652	42.9802	26.5141	71.757	69.9804	71.0949	92.8954	53.2979	54.0117	80.5133	80.7747	79.1739	82.3463	70.4052	80.4056	44.1124	69.8623	60.6132	78.0595	1			BEGAIN	uc001yhq.3,uc010txa.2,uc001yhp.3	-118936	LINC00523	8448	BEGAIN	8448	BEGAIN	BEGAIN
160	14	105715956	105722841	6886	83.0031	45.8	42.2584	73.8943	79.3716	89.2324	91.1176	52.3857	80.9364	88.0318	70.291	66.5225	74.128	87.9725	88.6698	87.4339	80.5772	70.0113	88.4661	1	BRF1	uc001yqo.2,uc001yql.2,uc001yqn.2,uc010axh.1,uc010axj.1	BRF1,BTBD6	uc010tyo.1,uc010typ.1,uc001yqp.2,uc010axg.1,uc001yqr.3,uc010tyq.2	-215	BRF1	1078	BTBD6	-215	BRF1	BRF1,BTBD6	-0.748411	6.17728e-05	0.00557858
161	3	53081493	53085076	3584	85.4645	50.366	34.929	69.2649	68.3203	73.879	83.9484	53.7815	80.2336	60.9775	80.4191	78.1686	81.8662	84.0692	86.0949	NaN	77.5461	64.9364	88.3291	0	SFMBT1	uc003dgh.3			-1404	SFMBT1	79394	RFT1	-1404	SFMBT1	SFMBT1	-0.897238	3.57782e-08	1.88232e-05
162	22	47527655	47530314	2660	93.036	31.2701	55.6496	75.3077	83.8865	89.4468	78.6569	26.3411	68.3882	68.2971	NaN	NaN	NaN	79.2105	81.5435	NaN	NaN	NaN	NaN	0			TBC1D22A	uc003bib.3,uc010haf.3,uc003bie.3,uc010hag.3,uc003bif.3	-215739	FLJ32756	352546	BC037972	-215739	FLJ32756	TBC1D22A	-0.165516	0.461657	0.748696
163	10	125759899	125766879	6981	92.5907	50.674	35.8676	72.0507	62.0407	90.2489	96.7445	53.6976	80.1173	96.1407	NaN	NaN	NaN	79.1942	79.6256	47.3463	3.9924	0.805075	8.73645	0					-60120	CPXM2	85061	CHST15	-60120	CPXM2		-0.616613	0.00224094	0.0535439
164	19	39670055	39672727	2673	90.92	28.0315	57.1496	88.0709	62.9685	86.6693	98.4488	64.4083	75.5114	70.7389	NaN	NaN	NaN	85.0635	88.25	91.6868	NaN	NaN	NaN	0					-14876	NCCRP1	22179	SYCN	-14876	NCCRP1		0.999904	0.0088207	0.120073
165	3	195866850	195869993	3144	85.1825	13.4511	28.4516	70.0074	39.1333	84.6963	86.2326	56.0083	57.3362	65.874	68.2	62.0628	76.0911	70.4524	77.378	8.15471	74.0507	59.6114	86.5789	0	LINC00885	uc011bts.2,uc011btt.2	LINC00885	uc011bts.2,uc011btt.2	0	LINC00885	0	LINC00885	0	LINC00885	LINC00885
166	21	43514284	43516581	2298	94.193	23.3636	28.5614	77.9123	90.9298	53.6491	92.8596	49.2	63.7755	100	NaN	NaN	NaN	83.2414	83.375	36.0636	NaN	NaN	NaN	0			UMODL1	uc002zad.1,uc002zae.1,uc002zaf.1,uc002zag.1,uc010gow.1,uc002zai.2,uc010gox.1,uc010goy.1,uc002zaj.1,uc010goz.1	-17311	AX748362	8872	UMODL1	8872	UMODL1	UMODL1
167	10	44558724	44567212	8489	97.4234	44.4245	45.6496	81.3885	56.5252	72.8777	90.7554	61.432	64.3226	57.2471	100	81.9064	100	76.1923	81.4094	NaN	NaN	NaN	NaN	0					-220985	LOC100130539	124274	LINC00841	124274	LINC00841
168	1	19390728	19393399	2672	84.252	12.2195	28.4715	68.848	36.144	80.0894	77.8403	45.6239	71.4811	91.314	72.0342	68.8618	74.5681	73.8583	81.2917	47.7385	49.4032	37.5526	61.7907	0					-107902	IFFO2	8606	AX747516	8606	AX747516		-0.528327	0.0114842	0.140151
169	9	130334059	130340759	6701	91.0226	39.0847	28.4072	NaN	74.3672	82.185	79.763	59.816	75.0966	NaN	62.7505	61.0544	63.971	78.6271	84.0409	42.1178	NaN	NaN	NaN	0	FAM129B	uc004bri.3,uc004brh.3,uc004brj.4	FAM129B	uc004bri.3	-2704	FAM129B	509	FAM129B	509	FAM129B	FAM129B	-0.662906	0.000773112	0.0281073
170	4	43200869	43208341	7473	39.2615	98.7606	95	73.2	77.1867	75.6267	66.4462	76.8143	63.8621	NaN	NaN	NaN	NaN	62.6087	71.8769	NaN	NaN	NaN	NaN	0					-541747	ATP8A1	305587	GRXCR1	305587	GRXCR1		0.311493	0.158202	0.507385
171	11	65065731	65073996	8266	92.8123	56.0066	48.3453	80.3079	62.6921	82.9776	90.934	62.2121	63.8367	62.8112	79.2468	74.5998	82.3881	84.134	87.7233	77.2233	70.3056	57.5397	81.1555	0					-8292	CDC42EP2	17793	POLA2	-8292	CDC42EP2		-0.321967	0.143947	0.488274
172	6	136407991	136423136	15146	93.2486	42.7709	51.1899	96.3169	87.2295	83.5967	98.9086	52.871	80.3243	NaN	100	93.0194	100	82.3101	81.9748	NaN	93.8879	84.4437	100	0			PDE7B	uc003qgp.3,uc003qgr.3	-14026	BC038719	48818	PDE7B	-14026	BC038719	PDE7B	0.999996	0.00175982	0.0464348
173	7	50778084	50783207	5124	94.64	43.456	29.824	92.904	64.728	90	80.448	48.1532	72.0847	NaN	65.9666	62.4124	70.3139	81.6581	82.2456	NaN	75.7856	40.4683	87.5997	0			GRB10	uc003tpm.2,uc003tpl.2,uc003tpk.2,uc010kzb.2,uc003tpi.2,uc003tpj.2	-5064	GRB10	16858	GRB10	-5064	GRB10	GRB10	-0.475011	0.0254831	0.214012
174	14	65172415	65177216	4802	86.7986	20.4388	34.6838	68.0496	52.7872	72.4681	85.3333	51.376	43.374	36.2461	100	100	100	51.76	52.447	91.5923	56.824	47.2783	68.2377	0			PLEKHG3	uc001xhn.1,uc001xho.1	-17094	PLEKHG3	1223	PLEKHG3	1223	PLEKHG3	PLEKHG3	-0.536863	0.00998954	0.129401
175	9	116919442	116923207	3766	77.7027	32.8559	16.3604	NaN	65.3894	82.1622	71.4144	19.0632	55.7033	53.3544	100	100	100	76.0187	80.2091	77.3145	NaN	NaN	NaN	0			COL27A1	uc011lxl.2	-6761	COL27A1	1212	COL27A1	1212	COL27A1	COL27A1	-0.444153	0.0383749	0.264773
176	9	94651022	94668436	17415	94.2804	51.6886	46.3521	NaN	74.9296	68.3748	78.9679	65.588	62.018	45.7943	97.4145	95.1962	100	71.5281	74.0454	42.4299	59.3338	53.5709	65.8023	1			ROR2	uc004ari.1,uc004arj.2,uc004ark.3	-226679	LOC100128076	42726	ROR2	42726	ROR2	ROR2	-1	0	0
177	3	69331891	69337113	5223	91.534	50.6505	41.215	94.4466	83.5644	51.9029	76.466	64.3191	72.0714	NaN	NaN	NaN	NaN	87	85.8544	NaN	NaN	NaN	NaN	0			FRMD4B	uc003dnw.2,uc003dnv.2,uc003dnx.1,uc003dny.3	-32583	FRMD4B	32982	FRMD4B	-32583	FRMD4B	FRMD4B	0.257656	0.247007	0.604558
178	13	98840370	98847991	7622	89.5359	42.9116	45.8756	71.4123	83.1233	87.4977	76.5672	57.6066	84.2606	85.5922	NaN	NaN	NaN	83.8927	82.4186	87.8471	NaN	NaN	NaN	0			FARP1	uc001vnh.3,uc001vnj.3,uc001vni.3	-10849	RNF113B	8455	7SK	8455	7SK	FARP1	-0.457465	0.0323003	0.242223
179	8	21278312	21289214	10903	80.4362	47.3137	25.1801	75.1447	82.3168	84.7205	75.9419	60.1507	73.4264	48.2634	100	100	100	74.777	74.0903	59.9	NaN	NaN	NaN	0					-487965	XPO7	357132	GFRA2	357132	GFRA2		0.566849	0.00594476	0.0953051
180	10	52581960	52588271	6312	41.6986	97.5775	94.1449	75.7397	58.7808	89.2603	70.3803	71.2364	75.5208	NaN	50.6053	44.317	55.4182	68.0308	75.7581	NaN	NaN	NaN	NaN	0			A1CF	uc010qho.2,uc010qhn.2,uc009xov.3,uc001jjj.3,uc001jji.3,uc001jjh.3	-135758	BC044765	57164	A1CF	57164	A1CF	A1CF	-0.94516	0.211811	0.569881
181	3	58404403	58409668	5266	83.031	25.6899	32.782	59.6462	67.5772	80.0465	78.0156	54.7522	67.5169	NaN	NaN	NaN	NaN	79.6748	81.8295	NaN	NaN	NaN	NaN	0			PXK	uc003djz.1,uc003dka.1,uc003dkb.1,uc003dkc.1,uc011bfe.1,uc010hnj.1,uc003dkd.1,uc003djx.1,uc010hnk.1	-68154	KCTD6	9898	PDHB	9898	PDHB	PXK	0.417281	0.053338	0.311132
182	17	43123446	43126679	3234	88.6436	44.5941	32.3725	67.0777	74.9029	77.0874	77.5842	48.7474	87	NaN	NaN	NaN	NaN	90.5882	90.098	NaN	NaN	NaN	NaN	0			DCAKD	uc010dab.1,uc010daa.1,uc002ihy.3	-10937	DCAKD	2299	DCAKD	2299	DCAKD	DCAKD	-0.340976	0.120441	0.453023
183	1	109409072	109419118	10047	88.6973	33.5285	47.1543	87.7487	62.3163	80.9267	86.291	64.4132	69.4132	NaN	78.5106	74.8346	81.9363	84.7326	85.8011	NaN	86.895	79.1636	92.714	0	GPSM2	uc010ove.1,uc010ovc.2,uc010ovd.2	AKNAD1	uc010ovb.3	-484	GPSM2	9234	SPATA42	-484	GPSM2	GPSM2,AKNAD1	0.644547	0.00120355	0.0368952
184	16	57132062	57134384	2323	83.3291	20.2593	29.3253	67.4471	52.6867	68.9647	83.9195	52.3919	77.2152	100	66.8364	61.1258	74.4353	75.9877	81.4302	46.0288	NaN	NaN	NaN	0			CPNE2	uc002eks.2,uc010cct.2	-10078	CPNE2	5608	CPNE2	5608	CPNE2	CPNE2	-0.386291	0.0757704	0.369178
185	2	204374609	204380308	5700	81.6	25.7778	48.8992	84.605	52.8571	69.3025	68.1593	44.5	87.9333	100	NaN	NaN	NaN	87.4159	88.9633	NaN	NaN	NaN	NaN	0			RAPH1	uc002vad.3,uc002vae.3,uc002vaf.3	-145408	TRNA_Pseudo	19750	RAPH1	19750	RAPH1	RAPH1	-0.691146	0.000368309	0.0178739
186	11	61532333	61536804	4472	88.6284	36.0703	38.6432	66.8571	77.0212	85.1799	94.3676	61.9214	74.329	72.2141	74.6994	69.7169	79.6117	77.3048	82.462	68.7272	NaN	NaN	NaN	0			MYRF	uc001nsc.1,uc001nse.1	-7197	DKFZP434K028	9473	MYRF	-7197	DKFZP434K028	MYRF	-0.99993	0.00754471	0.109663
187	12	110299270	110303222	3953	86.3588	48.2015	33.7752	72.3534	54.4651	82.5267	91.4146	64.0084	74.7193	100	100	100	100	80.3594	81.8409	NaN	74.9411	54.9222	89.0022	0			GLTP	uc001tpm.3,uc031qjn.1,uc031qjo.1	-28058	TRPV4	15071	GLTP	15071	GLTP	GLTP	-0.649057	0.00108243	0.0345496
188	6	170674463	170681091	6629	96.6497	40.4099	64.4658	78.4785	77.7358	94.3252	95.7607	70.5	71.697	NaN	87.1905	82.1496	94.129	87.3243	90	NaN	85.4528	75.1045	92.0137	0			FAM120B	uc003qxp.3,uc011ehd.2,uc003qxo.1,uc010kla.1	-74766	DLL1	17225	FAM120B	17225	FAM120B	FAM120B	-0.443121	0.0388808	0.266571
189	17	75218366	75221063	2698	92.6273	20.4513	51.5841	89.7345	61.6991	62.0275	79.1062	44.1429	81.3107	NaN	74.8806	71.3425	80.1384	78.8125	85.3929	NaN	NaN	NaN	NaN	0					-56428	SEPT9	13439	SEC14L1	13439	SEC14L1		-0.220002	0.325218	0.669076
190	22	39127851	39130909	3059	95.9806	38.6667	42.534	63.8952	48.2095	95.6571	91.9612	58.9062	67.5422	62.1388	100	78.4787	100	76.3069	80.098	72.309	42.5882	36.1185	52.1442	0			SUN2,GTPBP1	uc010gxr.2,uc003awg.3,uc010gxq.2,uc003awi.2,uc003awh.2,uc011anz.2,uc011aoa.2	-31392	JOSD1	20047	SUN2	20047	SUN2	SUN2,GTPBP1	-0.282087	0.203411	0.560302
191	19	18265612	18268954	3343	80.0488	31.6059	39.2439	61.3816	61.4115	66.57	74.1144	37.9207	54.4456	100	56.9274	54.5597	59.2203	63.3116	63.6	58.2372	56.6822	46.1883	67.0959	1			PIK3R2	uc002nib.2,uc002nia.2,uc010ebi.2	-15624	IFI30	1625	PIK3R2	1625	PIK3R2	PIK3R2
192	3	53345827	53348980	3154	95.4507	34.1268	14.7465	82.8493	87.5068	89.863	71.8451	47.2295	66.3636	82.2633	NaN	NaN	NaN	86.2254	90.2286	NaN	NaN	NaN	NaN	0			DCP1A	uc021wzi.1,uc021wzk.1	-55697	TKT	21170	Y_RNA	21170	Y_RNA	DCP1A	-0.0694654	0.764788	0.902345
193	19	1648524	1649870	1347	92.8028	26.7391	39.8592	42.2394	77.5211	96.0986	99.9577	54.0508	79	NaN	NaN	NaN	NaN	75.9429	79.3971	100	70.0221	58.8735	82.7939	0	TCF3	uc002ltt.4,uc002ltq.3	TCF3	uc002ltr.3,uc002ltt.4,uc002ltq.3	-16484	TCF3	416	TCF3	416	TCF3	TCF3	-0.0918824	0.684249	0.863388
194	5	172193862	172196789	2928	74.0095	6.31068	19.0194	74.5534	85.1905	59.1333	82.1165	27.6931	43.3085	NaN	89.8963	77.056	96.4166	72.9714	84.3689	NaN	69.6019	30.7506	89.8179	0	DUSP1	uc003mbu.2	DUSP1	uc003mbv.2,uc003mbu.2	-64433	ERGIC1	845	DUSP1	845	DUSP1	DUSP1	-0.521157	0.0128767	0.149267
195	6	44196206	44200660	4455	86.4172	24.6403	51.4645	73.2157	58.0261	83.902	97.3245	44.1679	76.0797	72.9617	83.8282	77.5803	90.9284	83.5867	80.2671	77.1457	86.096	78.9806	92.7339	0			SLC29A1	uc003owu.1,uc003owv.1,uc003oww.1,uc011dvp.1,uc003owx.2,uc003owy.2,uc003owz.1,uc021yzw.1,uc011dvq.2,uc021yzx.1	-13242	HSP90AB1	4570	SLC29A1	4570	SLC29A1	SLC29A1	-0.367202	0.0927413	0.40403
196	22	47583541	47591005	7465	93.1653	54.4849	59.8567	78.7385	84.1957	93.7588	95.6288	64.7935	80.2186	76.9387	100	100	100	79.4222	82.1889	62.368	NaN	NaN	NaN	0					-271625	FLJ32756	291855	BC037972	-271625	FLJ32756
197	8	96440758	96450320	9563	84.0189	34.1242	38.3168	79.2086	75.3354	86.9874	78.3478	38.6831	67.1481	51.3683	100	100	100	69.5449	74.1677	NaN	60.7736	37.4879	83.0395	0			LOC100616530	uc022ayl.1,uc022aym.1,uc022ayn.1,uc022ayo.2,uc022ayp.1,uc022ayq.1,uc022ayr.1,uc022ays.1,uc022ayt.1,uc022ayu.1	-158792	TRNA_Ser	159695	LOC100616530	-158792	TRNA_Ser	LOC100616530
198	8	49110707	49114719	4013	94.4105	45.0947	30.7374	82.2	91.4948	96.8454	92.9011	56.6264	69.6353	NaN	84.8748	75.5402	92.0602	72.5789	76.3535	NaN	79.6884	55.6908	94.7307	0					-237964	PRKDC	189713	UBE2V2	189713	UBE2V2		-0.125141	0.578969	0.810385
199	19	13198259	13199264	1006	99.5699	24.9231	36.0112	93.2088	80.967	93.5055	98.7059	38.2329	71.1412	86.5194	97.8997	91.0267	100	88.5732	91.2989	81.7918	89.4226	73.2552	97.6454	1			NFIX	uc002mwd.3,uc002mwe.4,uc002mwf.3,uc010xmx.2,uc002mwg.2	-29837	NACC1	14710	LYL1	14710	LYL1	NFIX	-0.421811	0.0505431	0.303396
200	11	120507792	120509212	1421	87.9394	41.6486	35.2973	63.7027	81.1081	91.5405	54.1081	24.3636	61.8065	NaN	NaN	NaN	NaN	90.0294	82.0571	NaN	NaN	NaN	NaN	0			GRIK4	uc001pxn.2,uc009zaw.1,uc009zav.1	-21765	GRIK4	72648	GRIK4	-21765	GRIK4	GRIK4
201	1	9370473	9371799	1327	97.0408	40.1765	51.7451	82.1373	74.6863	71.6863	94.7059	67.2041	57.6667	NaN	100	100	100	85.375	88.1458	NaN	72.5874	62.4098	90.168	0			SPSB1	uc010oae.2	-43966	SPSB1	17533	SPSB1	17533	SPSB1	SPSB1	-0.0817502	0.717601	0.87972
202	9	137994335	137997046	2712	90.3609	24.1931	49.0629	NaN	81.5034	86.4966	73.2128	54.9318	66.1967	91.8661	56.4894	50.7427	61.5784	58.1176	61.7429	42.6493	85.255	71.0961	94.9783	0	OLFM1	uc004cfn.4	OLFM1	uc004cfl.4,uc010nar.3	-439	OLFM1	14519	OLFM1	-439	OLFM1	OLFM1	-0.796913	9.03519e-06	0.00146785
203	10	29533237	29541033	7797	93.9496	38.7063	62.3287	93.6454	63.6154	93.965	86.6993	76.5833	67.3415	NaN	NaN	NaN	NaN	78.5746	85.9478	NaN	NaN	NaN	NaN	0					-36956	LYZL1	244414	SVIL	-36956	LYZL1		0.266944	0.269251	0.625589
204	6	37046101	37050464	4364	87.7364	31.9389	36.04	84	82.771	85.5954	94.5496	61.8319	82.4018	66.1503	88.4987	82.1841	93.7243	87.878	88.4887	NaN	NaN	NaN	NaN	0					-87457	PIM1	56784	FGD2	56784	FGD2		-0.463722	0.0297213	0.231932
205	12	50280715	50283979	3265	86.6106	30.0265	38.7434	73.3717	79.6106	91.9115	81.9009	59.2727	100	NaN	NaN	NaN	NaN	78.7407	83.5943	61.7651	NaN	NaN	NaN	0			FAIM2	uc001rvj.2,uc001rvi.2	-21756	BC034605	12183	FAIM2	12183	FAIM2	FAIM2	-0.989801	0.091	0.400854
206	2	129813613	129818594	4982	97.0769	46.876	39.4286	81.0924	72.6068	92.0684	96.6783	61.875	64.23	51.5252	74.2908	69.5871	77.9861	79.4083	83.5	66.7335	NaN	NaN	NaN	0					-737442	HS6ST1	212827	LOC151121	212827	LOC151121		0.475906	0.025169	0.212559
207	17	71597921	71600986	3066	96.544	39.264	39.528	68.5891	57.4419	95.1395	78.7016	66.9099	59.1538	100	85.7978	78.2735	90.81	83.3858	90.128	NaN	74.7291	55.8088	88.9867	0			SDK2	uc010dfm.3	-163960	SDK2	39241	SDK2	39241	SDK2	SDK2	0.292263	0.186883	0.542363
208	17	1016890	1020050	3161	91.4621	33.6691	37.9854	72.2837	77.4317	79.2409	66.1846	53.7273	79.4132	66.1777	100	100	100	83.3237	78.3942	50.548	NaN	NaN	NaN	0	ABR	uc002fsg.4	ABR	uc002fse.4,uc002fsd.4,uc010cjq.1	-4550	ABR	9040	ABR	-4550	ABR	ABR	-0.27025	0.223838	0.581978
209	16	88831113	88833252	2140	82.6454	39.5448	28.8828	65.6268	88.381	92.8028	99.9776	45.4492	78.4737	81.8551	80.8009	76.43	85.6462	85.1915	80.5205	73.5766	85.057	74.9394	92.8298	0			PIEZO1	uc010vpb.2	-28297	PIEZO1	18120	PIEZO1	18120	PIEZO1	PIEZO1	-0.456586	0.0326767	0.243814
210	14	104637554	104639066	1513	94.8323	46.4658	27.5472	53.1404	76.6316	75.5614	84.5096	43.9416	77.4375	79.3242	65.3711	63.5292	68.4646	89.8266	87.9653	83.4579	78.0434	68.3555	85.5105	1			KIF26A	uc001yos.4	-53714	MIR3545	32495	KIF26A	32495	KIF26A	KIF26A	-0.981981	0.121038	0.453847
211	10	124182812	124190161	7350	97.3037	35.0444	37.8074	73.7594	83.2857	70.4586	89.7244	52.0976	73.2258	100	NaN	NaN	NaN	86.288	88.5512	92.1801	NaN	NaN	NaN	0	BC041654	uc021qae.1	PLEKHA1,BC041654	uc001lge.2,uc001lgf.2,uc001lgg.2,uc021qae.1	0	BC041654	0	BC041654	0	BC041654	BC041654,PLEKHA1	-0.393457	0.0700441	0.355601
212	8	1862596	1863833	1238	90.6986	32.411	40.1096	66.2877	71.863	99.9726	68.0959	34.875	87.3016	NaN	61.6534	55.1662	65.9007	80.7917	86.6438	NaN	78.4096	67.2211	87.2192	0			ARHGEF10	uc003wpr.3,uc003wps.3,uc003wpq.1,uc010lre.3,uc003wpv.3	-58210	KBTBD11	31796	ARHGEF10	31796	ARHGEF10	ARHGEF10	0.169535	0.450694	0.74286
213	16	73061971	73065073	3103	87.1758	33.9759	49.8652	67.1648	76.7143	81.5055	91.8427	58.7105	66.92	99.7652	NaN	NaN	NaN	82.5647	86.7778	85.5207	NaN	NaN	NaN	0			ZFHX3	uc002fcl.3,uc002fck.3	-61174	HCCAT5	17201	ZFHX3	17201	ZFHX3	ZFHX3	-0.38567	0.0762826	0.370227
214	8	22244456	22248033	3578	81.2443	21.9213	38.8268	51.1832	58.2556	88	86.0155	44.0579	63.5614	100	54.2525	49.1482	58.7003	80.8934	88.25	44.0879	64.8754	45.3226	85.5322	0			SLC39A14	uc011kzg.2,uc003xbq.4,uc003xbp.4,uc011kzh.2	-50449	PPP3CC	19407	SLC39A14	19407	SLC39A14	SLC39A14	-0.325672	0.139129	0.48126
215	12	124811985	124814280	2296	79.8559	20.8319	33.0374	48.5841	39.0885	72.177	53.3423	34.5728	46.5253	80.7213	100	100	100	78.1296	80.3727	55.3505	79.5163	67.4499	88.8131	0			NCOR2	uc010tbb.2,uc021rgc.1,uc010tbc.2,uc010tax.2	-153962	BC017209	10470	NCOR2	10470	NCOR2	NCOR2	-0.252715	0.256507	0.614126
216	11	70992220	70995340	3121	89.7059	24.4957	41.9752	84.0163	66.7561	83.4959	84.6942	61.0971	66.2381	98.8628	NaN	NaN	NaN	74.0164	78.4262	82.6556	NaN	NaN	NaN	0					-56378	SHANK2	139060	FLJ42102	-56378	SHANK2		-0.999998	0.00116659	0.0362362
217	15	99105889	99110829	4941	91.0248	48.2298	33.4485	79.7267	53.0621	93.3558	78.6415	59.6806	74.8286	61.2312	NaN	NaN	NaN	83.7019	88.2981	NaN	6.22651	1.54377	16.5712	0					-48278	FAM169B	438056	PGPEP1L	-48278	FAM169B		0.999886	0.00962106	0.126543
218	14	104174919	104176083	1165	84.023	31.1034	26.9176	63.2874	32.7011	67.1724	97.0759	48	35.7821	100	71.0899	57.296	77.9319	83.9643	86.7882	0	82.5062	65.9401	92.2625	0			XRCC3	uc001ynx.4,uc001yny.4,uc001ynz.4,uc001yoa.4	-5997	ZFYVE21	5740	XRCC3	5740	XRCC3	XRCC3	0.314471	0.154052	0.501628
219	15	101603625	101606791	3167	95.2842	44.8877	51.7487	85.2963	66.4868	97.6243	84.4083	62.8075	62.9317	65.0714	86.5003	83.5509	90.7488	85.893	89.0053	77.3962	88.515	83.359	92.4764	0			LRRK1	uc002bwr.3,uc010usb.2,uc010usc.2,uc002bws.3	-144137	BC073817	10198	LRRK1	10198	LRRK1	LRRK1	0.234977	0.292509	0.644845
220	10	88518368	88525219	6852	88.8757	30.3204	34.884	73.5668	70.2432	64.6859	66.7442	56.9333	72.9318	55.6366	100	97.3114	100	78.6763	77.7235	NaN	80.0265	65.0305	92.2621	0			BMPR1A	uc001kdy.3	-193068	SNCG	1973	BMPR1A	1973	BMPR1A	BMPR1A	-0.358607	0.10124	0.419396
221	2	241511183	241515273	4091	99.3688	52.8352	56.7453	82.3405	73.7256	97.9048	99.7811	59.515	74.0571	100	100	100	100	90.3732	90.8529	81.2129	83.9185	78.8637	88.3183	1	RNPEPL1	uc002vzj.3	RNPEPL1	uc002vzi.4,uc002vzj.3	0	RNPEPL1	0	RNPEPL1	0	RNPEPL1	RNPEPL1	0.506301	0.0162013	0.168661
222	13	21282904	21286145	3242	86.1068	19.019	39.8333	57.2222	59.6699	72.7525	76.4747	51.9036	56.2619	NaN	100	100	100	77.7835	84.602	NaN	NaN	NaN	NaN	0			IL17D	uc001unm.3	-182892	CRYL1	5423	IL17D	5423	IL17D	IL17D	-0.406239	0.0606499	0.331808
223	9	134881058	134886199	5142	92.6311	50.4112	60.8762	NaN	95.5825	68.4078	92.404	66.0693	65.8462	NaN	77.4418	71.8071	85.1724	75.8854	77.6465	NaN	72.5199	62.1288	84.0799	0			MED27	uc004cbe.2,uc004cbf.2,uc011mco.2,uc004cbg.4	-151134	NTNG2	69075	MED27	69075	MED27	MED27	0.352746	0.107355	0.430584
224	2	180516032	180528546	12515	91.8538	33.5625	41.9586	76	87.8862	84.422	77.2147	42.8088	66.4698	NaN	NaN	NaN	NaN	81.5443	84.2453	31.5016	NaN	NaN	NaN	0			ZNF385B	uc002unn.4,uc002unm.3	-65401	ZNF385B	82223	ZNF385B	-65401	ZNF385B	ZNF385B	-0.990337	0.088575	0.395985
225	7	40786571	40791816	5246	98.9451	26.6484	29.9438	96.0562	48.0879	95.7079	68.4483	36.3735	93.6667	NaN	NaN	NaN	NaN	72.0476	83.6974	NaN	74.0432	59.6484	84.6897	0			C7orf10	uc022acd.1,uc003thn.2,uc003tho.2	-41239	C7orf10	611997	C7orf10	-41239	C7orf10	C7orf10
226	19	48283554	48285860	2307	92.0753	29.5806	32.0753	65.8352	69.3871	80.6667	95.0323	55.8242	72.2683	99.364	NaN	NaN	NaN	84.8049	87.9231	43.0207	67.2289	48.7103	84.8556	0	AX747088	uc002pho.1	SEPW1,AX747088	uc021uwp.1,uc002pho.1	0	AX747088	0	AX747088	0	AX747088	AX747088,SEPW1	-0.6861	0.000422952	0.0194996
227	6	108997596	109004526	6931	92.4752	41.487	52.6781	74.3448	61.1523	94.3759	83.4878	40.6154	81.5912	49.1058	70.5302	69.7158	71.412	92.7687	95.3867	NaN	NaN	NaN	NaN	0			FOXO3	uc003psk.2,uc003psm.2,uc011ean.1,uc010kdj.1	-68330	LINC00222	20048	FOXO3	20048	FOXO3	FOXO3	0.419566	0.0519138	0.307413
228	5	179258628	179260777	2150	98.2441	50.6412	46.5725	86.5802	59.3942	94.3511	95.736	67.4359	75.5854	NaN	87.4044	85.1068	89.8466	91.4853	89.7518	NaN	90.5882	81.902	93.882	0			SQSTM1	uc011dgr.2,uc011dgs.2,uc003mkw.4,uc003mkx.3	-24676	MGAT4B	9144	SQSTM1	9144	SQSTM1	SQSTM1	-0.453552	0.0340011	0.249082
229	9	136727622	136728735	1114	80.6571	26.3048	30.6337	NaN	93.4095	99.9252	98.3608	10.1724	40.1222	100	100	100	100	60.3084	55.8411	42.0832	77.9668	60.5359	94.9405	1			VAV2	uc004ces.3,uc004cer.3	-72273	VAV2	128711	VAV2	-72273	VAV2	VAV2	0.259835	0.242892	0.600543
230	18	13321029	13323555	2527	93.268	43.7048	55.32	94.0935	58.3434	64.5455	76.1649	58.6842	88.8571	79.231	NaN	NaN	NaN	88.6442	91.729	67.1543	NaN	NaN	NaN	0			LDLRAD4	uc002ksb.3,uc031rhm.1	-63784	LDLRAD4	42926	LDLRAD4	42926	LDLRAD4	LDLRAD4	-0.353068	0.107011	0.429966
231	8	81405214	81412236	7023	86.6204	34.5191	53.8175	82.1007	95.3901	89.3597	80.2222	70.0635	75.2719	24.1945	100	100	100	87.157	86.0382	NaN	54.0444	37.5368	67.1027	0			ZBTB10	uc003ybv.5,uc022awq.2,uc003ybx.5,uc010lzt.4,uc022awr.2	-6910	DJ031142	6767	ZBTB10	6767	ZBTB10	ZBTB10	0.539944	0.0115187	0.140413
232	5	1003145	1004628	1484	87.0859	25.2824	9.90977	43.229	54.6585	69.1429	72.8632	45.8362	55.5319	38.3332	47.4822	39.9614	55.0059	33.0923	47.1136	44.4987	42.1919	29.1768	51.4644	1	NKD2	uc010itf.2,uc003jbt.2			-4448	NKD2	58461	MIR4635	-4448	NKD2	NKD2	-0.999997	0.00164821	0.0445209
233	3	189839061	189845612	6552	85.2789	33.5478	42.8333	75.5782	69.3221	87.8428	78.3862	60.3723	57.1942	NaN	100	96.1992	100	74.1096	81.38	NaN	78.6527	73.4811	83.8611	0	LEPREL1	uc003fsg.3,uc011bsk.2	LEPREL1	uc003fsg.3	0	LEPREL1	0	LEPREL1	0	LEPREL1	LEPREL1
234	1	25326111	25335708	9598	94.279	61.6642	38.129	70.5819	72.7951	83.513	85.6139	74.3275	63.445	44.8279	100	100	100	69.7027	70.7341	74.3288	19.6527	8.0969	38.1872	0					-34499	RUNX3	156727	Z24749	-34499	RUNX3		-0.596806	0.00336657	0.068315
235	6	25121097	25131669	10573	94.2336	40.5429	44.7914	84.3546	66.187	86.6691	90.0853	67.813	64.0467	NaN	100	100	100	78.22	80.2701	NaN	NaN	NaN	NaN	0			CMAHP	uc011djv.1,uc003nes.3,uc003ner.4,uc003new.3	-78699	FAM65B	6382	CMAHP	6382	CMAHP	CMAHP	-0.392204	0.0710208	0.358095
236	1	38391169	38393451	2283	96.4306	33.5067	57.3676	79.9552	73.96	65.2676	98.3134	22.3548	80.7647	NaN	NaN	NaN	NaN	70.9722	70.8592	NaN	19.7982	2.7755	75.3873	0			INPP5B	uc001ccg.1,uc009vvk.1,uc001ccf.1	-35773	INPP5B	3970	INPP5B	3970	INPP5B	INPP5B	-0.418647	0.0524831	0.308714
237	13	53383569	53389428	5860	85.5045	29.3097	38.5044	88.055	58.6697	81.8919	99	54.6381	82.4419	NaN	NaN	NaN	NaN	69.701	74.1068	NaN	24.2039	6.33409	53.387	0	MIR759	uc021rjz.1	MIR759	uc021rjz.1	0	MIR759	0	MIR759	0	MIR759	MIR759
238	12	123842279	123845987	3709	87.9453	51.3942	28.6992	86.3053	59.9231	78.0543	88.2927	49.3036	88.5741	NaN	NaN	NaN	NaN	87.763	87.0963	NaN	NaN	NaN	NaN	0			SBNO1	uc001ueu.2,uc001uet.2,uc001uev.2,uc009zxy.1	-7291	SBNO1	3401	SBNO1	3401	SBNO1	SBNO1	0.430397	0.0455571	0.288101
239	21	33502156	33505892	3737	94.5783	29.6024	55.7683	85.6	75.0353	83.5904	94.494	68.9487	76.7692	NaN	NaN	NaN	NaN	74.6538	73.6709	NaN	NaN	NaN	NaN	0					-43548	LINC00159	145484	MIS18A	-43548	LINC00159		0.536823	0.00999618	0.129458
240	11	665201	668099	2899	86.4857	47.6095	25.8381	94.6449	69.9159	87.7664	93.3107	24.2391	77	NaN	69.425	65.8048	76.8826	79.3238	83.2762	NaN	NaN	NaN	NaN	0			DEAF1	uc001lqq.1,uc021qbn.1,uc009ycf.1	-27491	TMEM80	19958	DEAF1	19958	DEAF1	DEAF1	-0.470727	0.0270308	0.220483
241	14	105932737	105933862	1126	94.1831	32.8058	58.6741	87.3776	72.4088	99.2867	100	52.1262	81.145	70.7538	88.7605	84.3133	93.3943	89.4507	90.1678	89.822	86.2481	82.1271	89.9206	1			MTA1	uc001yqx.3,uc001yqy.3,uc021seq.1,uc001yrb.3	-5412	CRIP2	8131	MTA1	-5412	CRIP2	MTA1	0.198549	0.375736	0.702003
242	10	27960085	27968164	8080	95.3543	42.2457	46.8701	89.2575	92.8324	88.3965	95.6118	58.6294	79.4564	NaN	NaN	NaN	NaN	72.8079	76.5562	NaN	NaN	NaN	NaN	0			MKX	uc001ity.4,uc001itx.4	-256788	PTCHD3	66614	MKX	66614	MKX	MKX	0.435261	0.0625227	0.336848
243	9	35914496	35917817	3322	89.4274	40.405	36.4463	74.3277	77.6	70.3223	92.2605	49.8317	70.4495	100	NaN	NaN	NaN	80.6068	82.1966	NaN	NaN	NaN	NaN	0					-44098	OR13J1	5017	LOC158376	5017	LOC158376
244	1	65081691	65086249	4559	99.5111	52.0889	42.2444	77.9767	95.5111	99.8444	98.5778	72.7674	76.5854	NaN	NaN	NaN	NaN	83.625	71.2857	NaN	NaN	NaN	NaN	0			CACHD1	uc001dbo.1,uc001dbp.1,uc001dbq.1	-44099	CACHD1	36162	MIR4794	36162	MIR4794	CACHD1
245	4	189110116	189113150	3035	77.4754	21.8095	33.9683	72.3115	100	69.0164	99.2034	50.2909	80.537	33.4229	NaN	NaN	NaN	85.7119	84.386	NaN	NaN	NaN	NaN	0					-79694	TRIML2	45320	TRIML1	45320	TRIML1
246	21	35021686	35027935	6250	92.6766	44.4675	59.645	72.3491	74.1065	91.1479	89.4132	65.5894	85.6458	44.5938	NaN	NaN	NaN	85.962	87	NaN	NaN	NaN	NaN	0			DONSON,ITSN1	uc002ysn.1,uc002yta.1,uc002ytb.1,uc002ysx.3,uc002yth.4,uc002ysz.3,uc010gmg.3,uc010gmh.3,uc002ysw.3,uc010gmi.3,uc010gmj.3,uc002ysy.3	-7526	CRYZL1	6903	ITSN1	6903	ITSN1	DONSON,ITSN1	0.498853	0.0181121	0.179108
247	19	41160284	41161311	1028	92.3404	42.3404	49.2093	76.0816	63.9592	71.5532	99.9024	52.2286	93	NaN	NaN	NaN	NaN	87.451	87.78	NaN	NaN	NaN	NaN	0					-61696	ITPKC	34716	NUMBL	34716	NUMBL		-0.0524675	0.816624	0.926035
248	10	80845607	80853145	7539	80.0159	26.4564	38.6205	63.513	49.0733	69.4171	90.5079	50.1657	53.7952	93.9622	73.1362	64.7103	80.8864	68.0054	68.6885	100	67.3642	56.6676	80.5354	0			ZMIZ1	uc001kaf.2	-46293	ZMIZ1	16816	ZMIZ1	16816	ZMIZ1	ZMIZ1	-0.544639	0.00877058	0.119732
249	16	79542137	79546188	4052	94.2473	27.4639	47.8462	71.7423	52.5258	91.6082	90.3474	53.1047	62.2195	NaN	NaN	NaN	NaN	71.1915	69.2151	NaN	NaN	NaN	NaN	0					-1028665	DYNLRB2	88434	MAF	88434	MAF		-0.297971	0.178025	0.532178
250	18	11784354	11791769	7416	84.4229	43.8167	34.3017	67.6145	70.3978	75.1508	82.1445	58.1558	69.1667	NaN	NaN	NaN	NaN	73.5562	81	NaN	NaN	NaN	NaN	0			GNAL	uc002kqc.3,uc010dkz.3,uc031rhj.1,uc002kqd.3	-59619	CHMP1B	32169	GNAL	32169	GNAL	GNAL	0.476865	0.0248357	0.211162
251	17	76607160	76608915	1756	76.1494	23.5882	34.0602	63.5402	74.1954	81.2184	90.2069	53.7568	70.8235	67.336	100	100	100	74.0471	78.4884	100	67.6795	41.5354	87.2885	0					-33684	DNAH17	79660	CYTH1	-33684	DNAH17		-0.983364	0.116285	0.446091
252	4	5013447	5021052	7606	88.9618	28.1095	39.6058	70.2406	61.8271	72.155	78.696	54.5538	40.4727	15.9	100	100	100	59.6767	62.4621	79.6489	64.8109	49.9185	85.5961	1	CYTL1	uc003gig.3	CYTL1	uc003gig.3	-32474	STK32B	145	CYTL1	145	CYTL1	CYTL1	0.248667	0.264461	0.621425
253	12	1656443	1662254	5812	89.2481	29.093	38.4031	66.6741	50.7293	82.0677	79.3459	50.5948	80.413	NaN	57.3208	54.4549	61.3962	82.9688	87.5308	NaN	NaN	NaN	NaN	0					-21568	WNT5B	41077	FBXL14	-21568	WNT5B		-0.365922	0.0939718	0.40625
254	20	61479377	61482251	2875	86.031	31.5984	27.1473	81.375	87.0709	80.3937	88.3115	53.6696	75.0841	71.7811	NaN	NaN	NaN	88.5378	91.0167	70.7417	NaN	NaN	NaN	0			TCFL5	uc002ydp.3,uc002ydo.3	-71169	LINC00659	2902	DPH3P1	2902	DPH3P1	TCFL5	-0.261265	0.240216	0.597941
255	8	49215930	49221382	5453	95.767	28.9798	44.1515	81.6214	62.8155	91.534	87.0297	61.2386	84.1707	NaN	77.9688	72.6163	80.8705	72.7368	76.2673	NaN	80.2506	64.5503	89.5588	0					-343187	PRKDC	294936	UBE2V2	294936	UBE2V2		0.0876343	0.698167	0.870468
256	10	134066699	134067967	1269	90.8046	32.1609	56.9041	78.5275	96.1978	100	89.9438	73.3714	82.7692	75.9703	NaN	NaN	NaN	72.55	85.4359	46.0688	NaN	NaN	NaN	0	STK32C	uc001llc.1	STK32C	uc010quu.1,uc009ybc.2,uc009ybd.1,uc001lle.1,uc001lld.1	-4087	STK32C	52749	STK32C	-4087	STK32C	STK32C	0.415255	0.0546263	0.314949
257	13	111379061	111381088	2028	95.9524	52.1639	25.8923	71.0615	76.0154	63.9692	96.6508	58.8235	81.7455	89.7803	77.013	74.4631	79.5705	83.4286	80.3906	NaN	NaN	NaN	NaN	0					-13111	CARS2	7415	ING1	7415	ING1		-0.522633	0.0125794	0.14743
258	17	75094303	75096770	2468	85.0833	34.4444	42.9495	51.5773	49.8866	76.4021	88.2947	60.4667	73.0641	NaN	60.1494	48.7675	68.0514	68.0202	74.5053	NaN	80.2092	46.9999	93.3243	0			SEC14L1,LINC00338	uc021udw.1,uc021udx.1,uc021udv.1,uc021udp.1,uc021udq.1,uc021udt.1,uc021udu.1	-40234	SEC14L1	8915	SCARNA16	8915	SCARNA16	SEC14L1,LINC00338	-0.501623	0.0173812	0.175057
259	22	30631768	30634900	3133	97.5728	46.781	47.9703	83.1143	68.7048	87.3429	94.767	50.3478	72	NaN	91.0463	77.4822	98.1506	80.4545	83.13	NaN	NaN	NaN	NaN	0					-7298	MGC20647	7940	LIF	-7298	MGC20647		-0.484337	0.0223582	0.199861
260	8	97507714	97512821	5108	85.9892	41.7423	18.701	77.5773	47.0928	61.1263	61.1753	44.5638	46.7283	NaN	73.7651	67.6013	77.148	66.8068	71.5263	NaN	56.5856	39.4747	72.7284	0			SDC2	uc003yhv.1	-79755	SDC2	1833	SDC2	1833	SDC2	SDC2	-0.772093	2.55992e-05	0.00311613
261	22	37155182	37160466	5285	96.9321	48.4749	37.6854	79.1166	57.8552	97.0314	97.5475	67.6524	71.9733	66.6952	74.4743	71.795	77.6241	75.9457	83.3363	71.6812	86.3822	78.4381	91.1263	0	BX537634	uc021woo.1	IFT27,BX537634	uc003apu.3,uc003apv.3,uc003apw.3,uc021woo.1	0	BX537634	0	BX537634	0	BX537634	BX537634,IFT27	-0.521097	0.0128889	0.149305
262	19	3100065	3103884	3820	88.4267	45.6695	35.5336	81.4502	68.9142	73.1179	95.3258	32.1127	71.7442	86.8021	NaN	NaN	NaN	79.5907	80.7811	72.8579	89.6256	71.5016	97.3967	0			GNA11	uc002lxd.3	-17922	DKFZp434J194	5658	GNA11	5658	GNA11	GNA11	-0.357209	0.102675	0.421844
263	1	2311067	2312772	1706	84.767	23.9333	26.703	83.5794	71.1776	76.0935	99.2041	26.1368	71.5227	100	100	100	100	81.9524	87.5701	72.3461	76.1673	55.8738	92.0445	0			MORN1	uc001ajb.1,uc009vld.3,uc001ajd.1,uc010nyy.2	-10441	RER1	10221	MORN1	10221	MORN1	MORN1	-0.99953	0.019509	0.186128
264	10	93316457	93319687	3231	77.7647	15.4706	44.0196	71.3333	55.4902	96.3529	57.6471	20.86	55.7674	NaN	NaN	NaN	NaN	74	77.8723	NaN	NaN	NaN	NaN	0			LOC100188947	uc010qnl.2	-238463	TNKS2	51530	LOC100188947	51530	LOC100188947	LOC100188947
265	11	118657363	118659807	2445	79.9806	11.2427	18.4078	59.3905	74.2621	60.7333	47.2286	21.9032	73.5976	87.2487	100	100	100	77.8144	75.5657	NaN	61.0276	43.9293	80.0034	0			DDX6	uc001puc.2,uc001pub.2	-27285	DDX6	1850	DDX6	1850	DDX6	DDX6	-0.274589	0.216199	0.574216
266	5	134770929	134774015	3087	94.5062	21.069	29.8313	74.8046	34.4235	76.5059	84.5059	43.625	44.6389	NaN	74.5074	69.3687	80.8115	57.8333	56.9186	NaN	NaN	NaN	NaN	0					-35352	H2AFY	9023	C5orf20	9023	C5orf20		-0.344474	0.116437	0.446397
267	10	105796515	105798252	1738	85.8889	35.1169	32.2857	68.3247	61.2338	81.3766	84.44	46.2286	69.0149	NaN	57.3934	56.1066	58.8341	73.027	77.641	NaN	NaN	NaN	NaN	0	COL17A1	uc001kxq.3	COL17A1	uc001kxr.3	-4467	COL17A1	9692	MIR936	-4467	COL17A1	COL17A1	0.973357	0.147284	0.492518
268	22	46326631	46327187	557	99.9241	22.9733	32.5584	76.3117	50.6329	81.7089	99.8592	28.2466	43.48	17.1102	100	100	100	77.2278	67.6076	62.088	67.6758	54.4019	80.5532	1			WNT7B	uc003bgo.2,uc010haa.2	-75308	LOC730668	41057	WNT7B	41057	WNT7B	WNT7B
269	19	41278796	41282442	3647	90.0841	27.8598	21.9626	74.2617	38.2243	68.0467	39.3398	56.7789	50.8936	100	80.1827	74.8133	83.549	86.7647	85.6442	52.7534	71.5376	58.3611	80.6235	0	RAB4B-EGLN2,MIA-RAB4B	uc010ehd.3,uc002opc.2,uc002opd.2,uc002ope.2,uc002opf.2,uc021uuu.1,uc002opb.4	MIA-RAB4B	uc002opc.2,uc010xvt.1,uc021uuu.1,uc002opb.4	0	MIA	0	MIA	0	MIA	RAB4B-EGLN2,MIA-RAB4B
270	1	66736069	66738628	2560	71.7273	20.3273	32.3273	79.8113	55.2	74.7273	64.283	34.6939	41.1053	NaN	100	100	100	64.4792	69.383	NaN	NaN	NaN	NaN	0			PDE4B	uc001dcn.3,uc009war.3,uc001dco.3,uc001dcp.3	-59164	PDE4B	277680	PDE4B	-59164	PDE4B	PDE4B	-0.0618455	0.784538	0.911273
271	7	69112634	69125914	13281	91.339	42.9718	53.2655	83.7684	84.8983	93.3503	87.4855	56.0305	72.6645	100	93.8198	83.5984	97.5466	77.9401	82.6527	18.8281	83.8497	74.3949	93.7168	0			AUTS2	uc003tvw.4,uc003tvx.4,uc003tvv.4	-246345	U6	48730	AUTS2	48730	AUTS2	AUTS2	-0.439437	0.0407292	0.273167
272	15	90733078	90737244	4167	79.5372	33.856	19.4959	89.4146	69.5691	85.0244	87.8049	50.9	59.5636	54.6841	49.4824	41.7357	56.0647	63.3008	61.122	78.0565	33.6166	17.7541	48.8986	0			SEMA4B	uc002boy.3	-7317	SEMA4B	4927	SEMA4B	4927	SEMA4B	SEMA4B	-0.523225	0.0124617	0.14666
273	8	133929583	133932077	2495	81.1579	25.5614	32.9474	99.2373	81.8421	96.4211	95.2727	29.5094	45.2857	NaN	100	100	100	71.7857	76.283	NaN	NaN	NaN	NaN	0	TG	uc011ljb.2,uc003ytx.1	TG	uc003ytw.3,uc010mdw.3,uc011ljb.2,uc003ytx.1	0	TG	0	TG	0	TG	TG
274	3	195890621	195891704	1084	79.9412	26.1373	29.5319	61.8824	62.8571	71.4314	91.4118	53.8667	43	52.2412	100	100	100	48.3137	49.7059	35.9569	NaN	NaN	NaN	0					-37515	Y_RNA	20996	LINC00885	20996	LINC00885		-0.269509	0.22516	0.583249
275	2	113967161	113970524	3364	80.3009	37.1982	20.4202	55.087	51.1391	61.7739	83.1217	47.213	44.4124	NaN	63.0971	53.1194	68.7175	54.0297	60.95	100	88.2011	70.5712	94.3253	0					-22579	LOC654433	11027	PSD4	11027	PSD4		0.585182	0.00422456	0.0784605
276	4	113196504	113204569	8066	91.1818	32.561	57.96	61.584	67.252	73.696	73.552	53.2966	78.9524	NaN	66.9189	65.9766	68.6015	76.4019	75.3578	NaN	86.3209	81.0059	94.6167	0	TIFA	uc021xqt.1	TIFA	uc003ial.3,uc021xqt.1	0	TIFA	0	TIFA	0	TIFA	TIFA	-0.526171	0.0118892	0.142785
277	9	84293502	84296971	3470	92.6	33.4194	45.9263	96.6989	84.8316	97.4516	93.4945	65.9341	74.0741	100	NaN	NaN	NaN	87.4194	87.2889	92.4394	NaN	NaN	NaN	0			TLE1	uc004aly.3,uc004alz.3,uc011lsr.2,uc004ama.1,uc011lss.1	-7656	BC036431	6625	TLE1	6625	TLE1	TLE1	0.0739825	0.743515	0.892487
278	11	73068094	73070474	2381	86.0745	36.5876	43.6186	46.9798	82.3737	96.6598	99.9588	53.4333	80.6154	38.1582	57.3006	45.5159	65.8051	87.6162	85.8878	85.0552	88.3345	75.9454	94.7037	0			ARHGEF17	uc001otu.3	-16930	RELT	48432	ARHGEF17	-16930	RELT	ARHGEF17	-0.639704	0.00134628	0.0395183
279	17	1488596	1489319	724	93.7551	11.549	28.8163	79.4118	60.0408	38.1961	97.9804	57.0909	76.871	52.8656	NaN	NaN	NaN	84.54	89.7959	70.4077	NaN	NaN	NaN	0			SLC43A2	uc002fsv.3,uc002fsu.3,uc002fsx.3,uc002fsw.3	-22486	PITPNA	18892	SLC43A2	18892	SLC43A2	SLC43A2	0.087646	0.698129	0.870439
280	1	234852463	234856094	3632	96.9011	32.5165	41.2903	53.5955	56.6804	75	63.5714	51.5281	45.2875	NaN	100	100	100	66.1011	76.0968	NaN	86.7933	70.7529	92.9981	0	LOC100506810	uc001hwj.2			-3694	LOC100506810	70429	BC032040	-3694	LOC100506810	LOC100506810
281	10	104385595	104387372	1778	88.6939	19.3673	31.9787	95.6939	81.102	97.5306	97.6122	29.3125	41.3514	NaN	100	100	100	74.5957	78.8723	NaN	34.7435	17.4311	55.0633	0			SUFU	uc001kvy.2,uc009xxe.2,uc009xxf.2	-16879	TRIM8	29148	SUFU	-16879	TRIM8	SUFU
282	10	118450018	118452955	2938	99.618	39.9195	46.6706	82.0787	62.2273	97.1379	93.2989	52.7922	56.4691	44.1165	78.5268	77.1924	79.9534	68.0682	79.0899	54.8105	NaN	NaN	NaN	0			HSPA12A	uc001lcu.3,uc001lct.3	-20243	C10orf82	49130	HSPA12A	-20243	C10orf82	HSPA12A	-0.465226	0.0291268	0.229559
283	15	73912903	73922093	9191	80.1241	30.6715	35.8321	74.7518	51.7407	79.4234	51.8473	44.9478	77.4299	35.0647	74.8086	61.2919	88.9556	81.735	85.0169	82.0594	81.6662	72.4741	90.7801	0			NPTN	uc002avs.3,uc010bjc.3,uc002avt.3,uc002avr.3,uc010ula.2	-54528	CD276	3660	NPTN	3660	NPTN	NPTN	-0.444596	0.0381594	0.26402
284	11	70345900	70348922	3023	96.4606	51.9394	44.9706	72.9064	61.4327	77.4561	99.2121	71.0641	85.6045	77.8489	69.8419	63.5796	76.1355	81.7765	86.8274	66.6237	NaN	NaN	NaN	0	SHANK2	uc001opy.3,uc010rqo.1	SHANK2,BC127192	uc001oqc.3,uc010rqn.2,uc001opz.3,uc009ysn.1,uc010rqp.1,uc001opy.3,uc010rqo.1	0	SHANK2	0	SHANK2	0	SHANK2	SHANK2,BC127192	1	0	0
285	1	3130379	3130988	610	92.641	29.4615	54.2821	69.5641	64.2564	92.8462	100	56.0882	68.3	100	74.8923	72.399	79.8616	75.4615	79.2703	88.9726	70.1385	59.0856	82.7739	0			PRDM16	uc001ake.3,uc001akf.3,uc009vlh.3,uc001akc.3	-146090	FLJ42875	85841	MIR4251	85841	MIR4251	PRDM16
286	10	73804243	73811795	7553	85.4596	34.0533	50.6012	66.2606	55.6687	77.5152	68.3313	28.9276	53.4454	89.2828	66.4158	59.2677	77.3836	72.0128	75.1709	73.7941	82.0519	62.0264	94.5746	0			ANAPC16	uc021psn.1	-10052	BC127952	36577	SPOCK2	-10052	BC127952	ANAPC16	0.742328	7.62889e-05	0.00635785
287	14	104303515	104308742	5228	94.5512	38.5581	55.9606	66.9845	83.9147	86.6124	90.288	31.8738	76.0777	45.6466	NaN	NaN	NaN	79.9412	81.7419	NaN	NaN	NaN	NaN	0			PPP1R13B	uc001yof.1,uc001yog.1	-5315	LINC00637	4480	PPP1R13B	4480	PPP1R13B	PPP1R13B	-0.554497	0.00740406	0.108342
288	9	27505410	27518435	13026	96.6543	50.2792	60.6364	72.7514	75.3212	78.8394	94.68	65.9231	81.6172	48.8933	NaN	NaN	NaN	86.956	86.7989	NaN	NaN	NaN	NaN	0			MOB3B	uc003zqn.3	-5876	IFNK	11415	MOB3B	-5876	IFNK	MOB3B	-0.345429	0.115361	0.444795
289	14	102366705	102369528	2824	95.6211	44.8454	64.0538	97.4848	84.1818	99.3131	98.9691	66.8804	83.2527	83.2527	NaN	NaN	NaN	89.9326	93.8542	93.3161	NaN	NaN	NaN	0			PPP2R5C	uc010txr.2,uc001ykk.3,uc001yko.3,uc001ykp.3,uc001ykn.3,uc010txt.2,uc001ykq.3	-61336	DYNC1H1	18208	PPP2R5C	18208	PPP2R5C	PPP2R5C	-0.145039	0.519574	0.779502
290	7	132015219	132019205	3987	96.4912	38.0182	49.8772	79.4386	81.7368	71.4912	95.7818	64.8696	73.6327	NaN	NaN	NaN	NaN	81.32	75.8462	46.7437	NaN	NaN	NaN	0			PLXNA4	uc003vra.4	-185122	PLXNA4	242118	PLXNA4	-185122	PLXNA4	PLXNA4	-0.322436	0.14333	0.487397
291	4	183801274	183804247	2974	91.8609	36.7027	40.4034	67.7857	60.7143	87.3761	86.8974	61.5196	69.37	97.488	NaN	NaN	NaN	76.5862	86.6356	34.586	69.7263	44.3891	85.7507	0					-154570	FAM92A1P2	34383	DCTD	34383	DCTD		-0.153628	0.494869	0.766685
292	9	131685348	131688578	3231	86.8	31.265	48.9919	NaN	80.832	70.568	81.3415	50.0693	85.1351	NaN	NaN	NaN	NaN	88.8083	90.6923	NaN	NaN	NaN	NaN	0	PHYHD1	uc004bwp.2	PHYHD1	uc004bwo.2,uc004bwn.2,uc004bwm.2,uc004bwp.2	-15145	NUP188	787	PHYHD1	787	PHYHD1	PHYHD1	-0.58256	0.00444141	0.0808201
293	11	1297087	1298411	1325	96	41.7769	53.122	63.4634	55.352	91.6911	98.5041	69.1538	64.5575	80.1498	82.632	80.2224	84.2126	83.648	90.408	29.82	79.2709	69.0324	87.4113	1			TOLLIP	uc001lte.3,uc009ycu.3,uc001ltf.3,uc001ltd.3	-112717	BRSK2	25562	TOLLIP	25562	TOLLIP	TOLLIP	-0.641201	0.00130071	0.0387953
294	16	69130311	69135718	5408	70.8933	35.2017	23.141	69.5359	47.0386	72.4515	51.4089	50.2584	78.7165	52.9453	80.6458	73.2993	85.4066	82.5088	88.3799	71.7514	NaN	NaN	NaN	0	HAS3	uc002ewk.3,uc010cfh.3,uc010vlk.1			-3748	HAS3	30353	CHTF8	-3748	HAS3	HAS3
295	11	69194216	69196701	2486	92.6789	28.5575	21.4956	67.4696	73.3652	98.7217	91.8584	51.6869	70.72	82.2709	NaN	NaN	NaN	72.2137	78.181	57.5594	NaN	NaN	NaN	0					-32373	AX746803	132595	MYEOV	-32373	AX746803
296	6	155266880	155276148	9269	99.0465	52.9484	64.9202	75.5488	75.5882	91.8618	81.564	80.1858	83.9068	NaN	NaN	NaN	NaN	83.2115	81.6114	NaN	NaN	NaN	NaN	0			TIAM2	uc003qqb.3	-40540	U8	113050	TIAM2	-40540	U8	TIAM2	0.405071	0.0614662	0.333874
297	9	139242562	139245910	3349	85.5822	32.493	41.3081	NaN	70.3732	91.3488	98.8724	62.8842	67.0115	81.7711	100	100	100	83.6538	86.5236	69.7883	75.5101	65.1316	86.4526	0	GPSM1	uc011mdu.1,uc022bpn.1,uc004che.2	GPSM1	uc004chd.2	-1598	GPSM1	12353	DNLZ	-1598	GPSM1	GPSM1	-0.33646	0.125755	0.461159
298	9	123677579	123680392	2814	87.3137	29.9592	29.1765	NaN	45.1373	86.9216	75.0612	49.8	76.3409	NaN	58.6992	49.2179	63.3591	73.2439	74.2381	NaN	NaN	NaN	NaN	0	TRAF1	uc011lyg.2	TRAF1	uc010mvl.2,uc004bku.2	-729	TRAF1	8781	TRAF1	-729	TRAF1	TRAF1	-0.407383	0.0598587	0.329681
299	16	2537193	2537961	769	85.3725	7	13.8235	31.8627	29.0392	40.7451	54.8039	39.5	49.5306	NaN	NaN	NaN	NaN	26.4681	19.8	NaN	NaN	NaN	NaN	0			TBC1D24	uc002cql.3,uc002cqk.3	-8073	TBC1D24	12047	TBC1D24	-8073	TBC1D24	TBC1D24	-0.624997	0.00187096	0.048132
300	3	196690154	196691660	1507	93.7037	35.3889	48.3636	84.8182	89.0182	94.6727	85.902	46.9667	89.5217	79.9301	74.2453	70.2059	76.9374	93.0185	93.1321	NaN	88.6862	81.1989	95.7706	0			PIGZ	uc003fxh.3	-20690	NCBP2	4044	PIGZ	4044	PIGZ	PIGZ	-0.0833176	0.712408	0.877252
301	7	100081844	100083884	2041	88.9221	18.4568	20.6988	37.8193	33.0964	71.7108	82.4568	36.4935	64.2609	100	NaN	NaN	NaN	81.082	80.4697	45.7035	51.5623	40.7893	62.9558	0	TSC22D4,NYAP1	uc003uva.3,uc011kjv.2,uc010lgx.3,uc003uvd.2,uc003uve.2,uc003uvc.4	NYAP1	uc003uvd.2	-1890	NYAP1	295	NYAP1	295	NYAP1	TSC22D4,NYAP1	-0.547848	0.00830474	0.115932
302	15	40093573	40097421	3849	98.1935	57.0538	49.9158	92.5158	80.4839	93.6774	94.0769	66.8736	87.122	95.2152	79.4852	75.7033	83.0439	82.3696	83.2826	NaN	NaN	NaN	NaN	0			GPR176	uc001zkk.2,uc001zkj.2,uc010uck.2	-18534	FSIP1	24056	GPR176	-18534	FSIP1	GPR176	0.445317	0.0378102	0.263084
303	7	70199096	70201025	1930	87.1475	10.1356	27.6	69.0597	66.1642	83.8923	67.25	24.9184	56.0175	93.3626	100	100	100	80.3231	81.197	NaN	92.0286	74.0987	100	0			AUTS2	uc003tvw.4,uc003tvx.4	-30222	AUTS2	571731	MIR3914-1	-30222	AUTS2	AUTS2	-0.206559	0.356375	0.690168
304	8	116612735	116621135	8401	97.5398	46.2393	58.4956	82.6522	70.3478	88.7913	99.2613	51.8288	82.0345	NaN	70.6309	61.5439	76.8563	84.79	88.0288	NaN	NaN	NaN	NaN	0			TRPS1	uc003yny.3,uc003ynz.3,uc010mcy.3,uc011lhy.2	-1157606	UTP23	59099	TRPS1	59099	TRPS1	TRPS1	0.411562	0.057035	0.32172
305	16	58686524	58690062	3539	94.5398	30.7168	44.7232	71.8584	69.5946	72.2832	82.2124	40.4059	73.6867	42.011	NaN	NaN	NaN	80.5741	84.4727	NaN	NaN	NaN	NaN	0					-22734	CNOT1	28549	SLC38A7	-22734	CNOT1		0.199604	0.373152	0.700385
306	17	4277888	4279841	1954	86.9841	35	42.1774	94.2174	68.8873	48.3239	73.2131	30.4762	83.4902	88.1285	64.9308	64.4952	65.7726	81.1231	81.1111	NaN	NaN	NaN	NaN	0					-7919	UBE2G1	109906	AX748345	-7919	UBE2G1		-0.44824	0.0364217	0.257813
307	16	30964282	30967699	3418	72.3388	27.1382	21.281	38	56.876	72.9091	83.3719	38.5524	68.9885	16.1945	56.1252	47.3017	64.3992	75.4174	80.7034	6.72922	46.2206	23.6885	69.811	0	SETD1A	uc002ead.1,uc002eae.1	ORAI3	uc002eac.3	-915	SETD1A	3878	ORAI3	-915	SETD1A	SETD1A,ORAI3	0.371945	0.088284	0.3954
308	18	71949790	71957419	7630	95.5636	59.1491	44.2209	82.6303	68.9758	72.2606	87.9627	70.7351	73.6	83.4133	90.0438	79.6723	100	78.5172	86.3241	100	79.3122	69.3096	89.3543	0			CYB5A	uc002llh.3,uc002lli.3,uc021ull.1	-25690	C18orf63	1832	CYB5A	1832	CYB5A	CYB5A	-0.783056	1.64285e-05	0.00225564
309	10	126312313	126314680	2368	92.3129	60.7647	42.0724	72.3245	84.1961	98.0131	100	68.7518	82.437	75.7265	79.0812	68.3939	84.823	89.1316	87.8366	84.879	92.8525	87.2463	96.2485	0			FAM53B	uc001lhu.1,uc001lhv.1	-77916	BC041007	18544	LHPP	18544	LHPP	FAM53B	-0.48661	0.0216453	0.196745
310	3	49236918	49237645	728	75.5393	10.4831	9.20225	45.9888	62.8202	32.0112	52.5783	40.8471	36.7011	33.8843	97.8894	68.0497	100	46.7865	60.5	7.31949	42.1541	29.7898	54.8216	1	CCDC36	uc011bck.1,uc003cwl.4,uc010hkt.3	CCDC36	uc003cwk.2,uc011bck.1,uc003cwl.4,uc010hkt.3	0	CCDC36	0	CCDC36	0	CCDC36	CCDC36
311	14	77788671	77791440	2770	86.8406	8.53731	38.9718	65.9178	70.831	96.4789	98.1014	27.7313	81	100	62.3961	57.889	68.7522	81.7714	83.7714	92.102	NaN	NaN	NaN	0	POMT2,GSTZ1	uc001xti.2,uc010asr.2,uc001xtm.3	GSTZ1	uc001xtj.3,uc001xtk.3,uc010ass.3,uc001xtm.3	-1446	POMT2	966	GSTZ1	966	GSTZ1	POMT2,GSTZ1	-0.76036	4.00986e-05	0.00422699
312	8	123832642	123834479	1838	83.7324	28.4648	54.8082	91.589	56.0137	90.3973	78.5205	38.1129	58.25	NaN	NaN	NaN	NaN	84.6176	89.3433	42.6119	NaN	NaN	NaN	0			ZHX2	uc003ypk.1	-129271	ZHX2	38742	ZHX2	38742	ZHX2	ZHX2	-0.38445	0.0772968	0.37231
313	22	31024936	31028346	3411	88.963	12.0667	44.9068	96.223	72.2583	90.8273	50.9604	54.9138	80.5652	NaN	NaN	NaN	NaN	78.1788	87.9444	100	NaN	NaN	NaN	0	SLC35E4	uc003ait.3,uc003ais.1			-3446	SLC35E4	21867	TCN2	-3446	SLC35E4	SLC35E4	-0.82151	1.61307e-05	0.00223792
314	2	122440881	122444116	3236	90.1429	30.486	29.9714	63.4673	48.3394	71.3394	92.2018	60.1915	67.7033	70.0903	NaN	NaN	NaN	81.9278	89.1068	49.1291	73.71	66.462	79.0836	0			LOC254128	uc002tnj.2	-33829	CLASP1	33317	LOC254128	33317	LOC254128	LOC254128
315	3	12983435	12985830	2396	92.9381	47.2261	39.5094	58.3739	59.4957	81.6154	96.6726	54.3021	84.5056	100	NaN	NaN	NaN	90.7522	91.2342	NaN	NaN	NaN	NaN	0			IQSEC1	uc011auw.2,uc003bxu.4,uc003bxt.3	-67827	DQ581328	23130	IQSEC1	23130	IQSEC1	IQSEC1	-0.561795	0.00994211	0.129019
316	7	135479107	135483688	4582	95.5397	40.0308	40.209	56.8657	98.3284	68.9846	88.4179	65.4483	54.3488	NaN	89.5846	84.1171	97.886	73.9538	77.1304	NaN	81.0715	62.5249	90.6955	0					-45513	FAM180A	128510	LUZP6	-45513	FAM180A		-0.43942	0.0597796	0.329512
317	16	16244628	16245736	1109	84.2889	18.5778	47.7073	66.3488	52.9767	51.3721	89.0233	37.2727	67.3462	48.7137	NaN	NaN	NaN	77.0238	85.5111	NaN	NaN	NaN	NaN	0			ABCC6	uc002den.4,uc010bvo.3	-80652	NOMO3	36006	ABCC1	36006	ABCC1	ABCC6
318	16	46966819	46968138	1320	90.7959	37.6939	34.6327	59.5306	58.6327	80.3061	99.8222	31	71.4091	NaN	NaN	NaN	NaN	73.5957	75.913	NaN	NaN	NaN	NaN	0					-101745	C16orf87	9075	GPT2	9075	GPT2
319	4	6658929	6659355	427	95.4468	39.9149	46.7111	81.6	86.5106	85.0426	83.6	41.5	83.8462	NaN	NaN	NaN	NaN	86.2391	90.5319	NaN	87.8358	79.5812	94.4751	1					-16447	LOC93622	16340	MRFAP1	16340	MRFAP1
320	20	55622648	55623576	929	78.4082	23.7451	37.2941	70.9184	63.7551	86.5882	76.1633	57.7708	59.9744	100	NaN	NaN	NaN	57.3333	63.6863	47.8712	NaN	NaN	NaN	0					-218276	BC037891	218131	BMP7	218131	BMP7		0.990819	0.0863322	0.391459
321	14	55438358	55449230	10873	95.5251	53.3289	54.565	77.7991	82.6018	70.3524	77.8693	73.1576	77.8842	100	100	100	100	88.2488	91.1822	NaN	NaN	NaN	NaN	0			WDHD1	uc001xbm.2,uc001xbn.2,uc010aom.2	-44613	SOCS4	8888	WDHD1	8888	WDHD1	WDHD1	0.999977	0.00435003	0.079708
322	20	62422307	62424803	2497	95.8541	41.541	43.9412	89.8962	46.0106	73.8021	90.7709	54.0625	70.6667	67.0577	87.6933	83.7189	90.9217	76.7196	85.4462	59.897	76.1854	55.5928	89.3023	1			ZBTB46	uc002ygu.3,uc002ygv.2	-14638	BC002534	12053	ZBTB46	12053	ZBTB46	ZBTB46	-0.514605	0.0142667	0.157566
323	4	71705991	71712512	6522	83.2085	33.6742	38.0095	70.9355	54.0369	77.0184	81.1327	56.2722	79.3333	NaN	NaN	NaN	NaN	85.1527	86.0694	87.0932	78.4075	71.7206	88.6808	0	GRSF1	uc010iia.1,uc003hfs.2,uc011caz.1			-364	GRSF1	105804	RUFY3	-364	GRSF1	GRSF1	0.421655	0.0506376	0.303601
324	19	50079114	50079339	226	94.1304	25.7391	44.8261	69.6	77.36	80.96	50.72	55.5652	93.4118	85.4718	NaN	NaN	NaN	89.6	92.4	NaN	NaN	NaN	NaN	0			NOSIP	uc002pok.4,uc002pol.4,uc010yay.2	-5247	PRRG2	4490	NOSIP	4490	NOSIP	NOSIP
325	14	32475968	32482102	6135	99.9277	44.2353	55.5647	70.1205	69.2771	92.1807	91.9759	46.8312	68.127	NaN	85.4483	82.5749	89.2289	73.7945	77.8769	NaN	82.7544	73.2066	92.4835	0					-64086	ARHGAP5	292194	NUBPL	-64086	ARHGAP5		0.0615838	0.785429	0.911628
326	9	135083265	135084772	1508	89.2697	32.6824	46.5843	NaN	79.3407	77.7692	88.0112	58.275	63.8378	23.8201	96.851	65.9229	100	75.6471	81.381	73.4011	74.521	62.6367	90.7032	0			NTNG2	uc004cbh.2	-127991	MED27	45932	NTNG2	45932	NTNG2	NTNG2
327	1	223211143	223221511	10369	89.2814	43.6364	48.2918	92.6592	56.6089	92.3537	93.32	68.1643	70.7059	15.2018	68.3434	64.7217	73.0633	79.6356	83.3778	91.2875	63.1107	47.6821	74.7418	0					-324617	AIDA	64862	TLR5	64862	TLR5		0.333527	0.129296	0.466922
328	3	57911700	57920388	8689	94.6815	53.4437	26.2166	89.3975	88.3789	89.6164	78.5987	53.1597	78.9041	86.3014	NaN	NaN	NaN	90.3487	92.14	NaN	NaN	NaN	NaN	0			SLMAP	uc003djd.1,uc003dje.1,uc003djf.1,uc003djg.1,uc011bez.1,uc011bfa.1,uc003dji.1,uc011bfb.1,uc011bfc.1	-73738	FLNB	29664	SLMAP	29664	SLMAP	SLMAP	-0.354329	0.105677	0.42749
329	22	20778738	20779651	914	86.5524	28.4369	24.3069	75.4571	64.1635	65.6	67.0097	49.9462	65.2947	100	54.5495	47.7495	60.5133	52.2451	60.2885	77.6296	57.4148	39.9039	75.242	1			SCARF2	uc002zsj.2,uc002zsk.2	-47196	USP41	12495	SCARF2	12495	SCARF2	SCARF2	0.385808	0.0761687	0.369994
330	15	73515366	73521016	5651	76.0265	23.964	27.3063	85.2844	74.2523	72.6036	78.6847	38.0202	59.2474	100	NaN	NaN	NaN	78.6389	82.8265	10.9399	NaN	NaN	NaN	0			NEO1	uc002avm.4,uc010ukx.2,uc010uky.2,uc002avn.4,uc010ukz.2	-214482	C15orf60	140589	HCN4	140589	HCN4	NEO1	-0.159567	0.47813	0.757496
331	16	84839275	84840749	1475	83.1149	20.0941	13.4706	64.0471	27.1954	82.8506	84.3647	46.2073	46.2424	21.3665	62.6749	50.4432	69.1382	55.0455	42.6818	7.56779	50.2601	33.6936	68.5853	0					-12837	CRISPLD2	105721	USP10	-12837	CRISPLD2		-0.400606	0.0646635	0.342315
332	12	131170482	131171681	1200	74.812	21.5304	47.8017	53.9835	57.2645	90.1901	93.7143	50.4636	76.8393	80.7135	63.9794	60.2686	66.5362	52.775	70.8305	42.9293	75.4507	61.5631	87.0305	1			RIMBP2	uc001uim.3	-168020	RIMBP2	29145	RIMBP2	29145	RIMBP2	RIMBP2	-0.998237	0.0378079	0.263079
333	12	114807441	114812701	5261	98.8318	32.0374	49.8879	62.211	70.9633	73.8807	84.7982	50.5556	67.4105	NaN	NaN	NaN	NaN	75.8673	72.5657	NaN	NaN	NaN	NaN	0			TBX5	uc001tvp.3,uc001tvq.3,uc001tvo.4,uc010syv.2	-403265	RBM19	29040	TBX5	29040	TBX5	TBX5
334	11	64497055	64498610	1556	74.4625	39.6867	20.7342	63.9036	63.9036	57.3133	73.679	44.3788	57.1111	94.8044	100	100	100	71.5625	79.0897	23.4912	NaN	NaN	NaN	0			RASGRP2	uc009ypw.3,uc009ypv.3,uc009ypu.3,uc001oau.3,uc001oat.3	-6395	NRXN2	9745	RASGRP2	-6395	NRXN2	RASGRP2	0.157408	0.484182	0.760864
335	17	42637160	42640355	3196	87.6582	25.1392	26.2532	31.3924	48.9747	75.6104	65.3038	34.7313	80	NaN	NaN	NaN	NaN	61.6164	57.7432	NaN	65.5414	54.1614	75.2387	0			FZD2	uc002igx.2	-56203	GPATCH8	2349	FZD2	2349	FZD2	FZD2	-0.383887	0.0777679	0.373328
336	15	90719169	90725880	6712	92.573	38.8771	45.0508	78.1818	77.3464	89.989	82.8361	36.7681	80.9197	80.3593	73.9109	72.5546	75.5888	84.8983	83.113	NaN	75.7818	56.2812	88.0499	0	SEMA4B	uc002boy.3			-2271	SEMA4B	51399	CIB1	-2271	SEMA4B	SEMA4B	-0.347041	0.113561	0.441715
337	11	122620589	122623311	2723	91.2381	37.3175	53.7143	60.5873	92.4921	90.4286	99.1746	50.6066	87.5	77.7261	74.1481	73.5363	75.7101	85.0345	86.0179	85.3635	84.7033	65.4267	96.2018	0			UBASH3B	uc001pyi.4	-23570	SnoU13	94192	UBASH3B	-23570	SnoU13	UBASH3B	-0.992402	0.0785284	0.374876
338	6	39152456	39159487	7032	90.4159	53.1319	41.4655	85.7854	57.3723	99.8112	99.6484	61.7867	71	78.9916	70.7377	64.6327	75.655	83.1651	82.4689	60.0552	81.1214	66.5162	87.1631	0			KCNK5	uc003oon.3	-69591	SAYSD1	37764	KCNK5	37764	KCNK5	KCNK5	-0.99811	0.0391513	0.267588
339	6	6377169	6384973	7805	88.6296	35.7725	27.2695	80.4252	91.0592	69.0424	98.9804	41.9189	73.418	NaN	60.6018	51.4687	65.4466	83.8182	85.7987	NaN	83.117	72.3988	92.4481	0					-56245	F13A1	802946	Y_RNA	-56245	F13A1		-0.431695	0.0448377	0.285938
340	9	131069163	131070423	1261	90.1633	21.5714	52.7755	NaN	81.4898	79.3878	92.2245	50.1905	87.5517	80.4381	NaN	NaN	NaN	79.4082	86.7755	NaN	NaN	NaN	NaN	0					-14367	COQ4	14274	TRUB2	14274	TRUB2
341	1	228281501	228285865	4365	96.1568	55.8942	37.2116	92.0582	89.8534	97.4815	98.674	55.5029	86.5588	83.7428	68.8931	63.87	72.8212	89.2842	92.4839	81.745	80.7396	71.1708	86.6928	0	MIR3620	uc021pkd.1	ARF1,MIR3620	uc001hrs.3,uc001hrr.3,uc001hrv.3,uc001hru.3,uc021pkd.1	0	MIR3620	0	MIR3620	0	MIR3620	MIR3620,ARF1	0.229601	0.304007	0.653784
342	17	66017113	66018010	898	88.4615	35.3258	41.989	95.011	64.4725	61.1978	86.3678	58.4713	81.48	52.7583	NaN	NaN	NaN	91.5604	89.6374	NaN	NaN	NaN	NaN	0	TRNA,TRNA_Arg	uc021ucc.1,uc021ucd.1			-1028	TRNA	73272	BPTF	-1028	TRNA	TRNA,TRNA_Arg
343	16	2260233	2263422	3190	85.0504	37.6923	27.2657	67.2308	42.4266	78.1448	86.5714	21.0079	52.6423	66.4386	80.3586	73.9492	87.5436	76.8562	80.965	38.1539	72.6364	61.1456	82.333	0	BRICD5	uc002cpi.2,uc010bsh.3	PGP,BRICD5	uc002cpk.1,uc002cpi.2,uc010bsh.3	0	BRICD5	0	BRICD5	0	BRICD5	BRICD5,PGP	0.266036	0.231425	0.589595
344	9	139387846	139390085	2240	92.4	29.2889	48.7333	NaN	59.1579	74.0902	88.0519	22.3333	57.136	55.9834	62.4692	55.9231	65.9905	79.4552	86.637	100	83.1711	74.1409	91.1183	0			NOTCH1	uc004chz.3	-9635	SEC16A	9900	C9orf163	-9635	SEC16A	NOTCH1	0.344501	0.116406	0.446349
345	3	48109232	48115041	5810	82.536	32.0236	48.9535	77.4962	76.1527	86.7939	72.4809	56.0288	86.2672	NaN	80.3728	74.3511	83.8915	88.7188	90.2677	NaN	89.5636	75.1213	99.5603	0			MAP4	uc003csb.2,uc003csc.3,uc011bbf.1,uc003csf.3,uc003csg.3	-123012	MIR4443	15728	MAP4	15728	MAP4	MAP4	-0.294291	0.195344	0.551841
346	15	93354770	93356473	1704	85.4545	31.039	60.5065	83.9091	66.2597	75.6364	61.8052	72.0563	77.4769	72.97	NaN	NaN	NaN	87.6447	88.3158	100	NaN	NaN	NaN	0					-69599	LOC100507217	16057	ASB9P1	16057	ASB9P1
347	11	12183773	12193596	9824	79.744	42.4502	46.9179	81.0094	64.5164	81.285	92.8779	51.0462	77.2534	85.8371	68.3961	62.8034	71.7058	80.0955	85.9064	15.2564	82.5364	73.016	89.9646	0	MICAL2	uc001mkb.3,uc001mkc.3	MICAL2	uc010rch.1,uc001mjz.3,uc001mka.3,uc010rci.2,uc001mkb.3,uc001mkc.3,uc001mjy.3	-35675	MICAL2	148	MICAL2	148	MICAL2	MICAL2	-0.63605	0.00146324	0.041347
348	19	4988763	4990502	1740	95.0986	28.2133	44.3699	87.4658	59.7733	60.2958	75.5588	26.4062	52.9692	100	84.301	75.6688	93.8161	77.2609	84.9333	9.29713	70.7142	48.5748	80.2597	0			KDM4B	uc002mbq.4,uc010xil.1	-25765	KDM4B	19640	KDM4B	19640	KDM4B	KDM4B	0.316267	0.151587	0.498274
349	19	42969627	42971972	2346	94.623	41.2281	44.3158	90.5902	56.4098	78.5246	70.4182	20.2182	68.52	62.8671	NaN	NaN	NaN	66.2778	67.4423	NaN	NaN	NaN	NaN	0					-22491	CXCL17	53701	CEACAM1	-22491	CXCL17		-0.794495	0.415472	0.724323
350	8	136676363	136678873	2511	87.6211	29.7033	24.8842	62.0108	71.9247	72.4286	77.0645	42.7561	45.2048	60.9143	76.2064	67.3445	82.096	57.4286	75.0111	13.7464	NaN	NaN	NaN	0					-481933	Mir_652	75865	U1	75865	U1		0.229222	0.304828	0.654273
351	1	246171178	246172530	1353	96.2373	38.9508	26.9153	87.6271	67.459	94.6102	76.6909	40.9286	42.6545	100	74.2705	71.3509	77.5885	85.4262	86.7377	NaN	87.4712	70.6718	92.5349	0			SMYD3	uc001ibl.3,uc001ibk.3	-77053	SMYD3	361785	KIF26B	-77053	SMYD3	SMYD3	-0.264905	0.233489	0.591447
352	16	75268958	75269513	556	72.1739	15.6866	31.7761	57.5652	80.1014	88.1014	97.8361	30.8305	53.8438	76.8244	100	92.073	100	82.4348	88.2464	66.5375	69.9532	55.9848	86.1018	1	BCAR1	uc002fdt.3	BCAR1	uc002fdx.3,uc010vnd.2,uc010vnb.2,uc002fdw.3,uc010vnc.2,uc010cgu.3,uc002fdv.3,uc010vna.2,uc002fdu.3,uc002fdt.3	-27886	CTRB2	888	BCAR1	888	BCAR1	BCAR1	0.0325189	0.885768	0.955629
353	16	86890134	86892960	2827	94.7312	45.8421	33.2526	84.4731	68.7423	55.1959	88.871	69.2738	90.9487	NaN	NaN	NaN	NaN	81.587	83.3258	NaN	NaN	NaN	NaN	0					-134569	BC041439	278020	FOXL1	-134569	BC041439		-0.234669	0.29316	0.645363
354	8	141576381	141577815	1435	98.6471	30.5294	35.4699	62.1059	79.5882	90.8471	99.9873	57.6522	67.5949	90.1266	100	100	100	88.4167	89.8214	NaN	89.8392	78.1533	94.068	0			AGO2	uc003yvn.3,uc010meo.3,uc010men.3	-40506	DQ574852	54301	CHRAC1	-40506	DQ574852	AGO2	0.481189	0.0233766	0.204559
355	5	6598109	6600664	2556	99.2099	29.0779	60.358	92.5904	64.0843	99.5294	95.4156	56.9367	77.5942	86.3197	NaN	NaN	NaN	86.0267	85.5625	73.5802	88.5482	84.132	92.9051	0			NSUN2	uc003jdu.3,uc011cmk.2,uc003jdv.3,uc003jdt.3	-32835	SRD5A1	14700	LOC255167	14700	LOC255167	NSUN2	0.739769	8.32291e-05	0.00670655
356	21	43681929	43684667	2739	86.8264	40.2991	38.5812	55.9328	80.2149	85.7059	96.8468	33.055	64.9703	NaN	NaN	NaN	NaN	48.6148	50.0331	NaN	NaN	NaN	NaN	0			ABCG1	uc002zam.3,uc002zan.3,uc002zao.3,uc002zap.3,uc002zaq.3,uc002zar.3,uc011aev.2	-21322	ABCG1	40647	5S_rRNA	-21322	ABCG1	ABCG1	-0.710143	0.000213338	0.0126909
357	10	5650614	5654091	3478	86.1748	33.2621	34.4752	63.7339	77.9109	97.7778	96.3107	53.5217	80.6264	90.3015	98.8891	95.5218	100	76.1667	82.6204	NaN	NaN	NaN	NaN	0					-72709	FAM208B	54467	ASB13	54467	ASB13		-0.243468	0.315174	0.661741
358	6	109026470	109029513	3044	75.9701	29.3623	36.0435	57.2535	85.2817	69	91.7971	27.3281	64.0984	52.8471	70.9582	63.3397	76.6958	80.6769	87.3968	83.9844	70.0159	37.551	93.5068	0					-43343	LINC00222	48922	FOXO3	-43343	LINC00222		-0.140513	0.532825	0.78662
359	15	74472096	74473725	1630	84.137	12.4384	30.6	87.1688	64.52	88.5195	95.9863	42.3016	41.0725	100	100	100	100	66.2838	78.4054	37.6192	NaN	NaN	NaN	0			STRA6	uc010uli.2,uc002axm.3,uc002axn.3,uc021sqg.1,uc002axl.3,uc010bji.3,uc010ulh.2,uc002axk.3,uc002axj.3,uc002axi.3	-21616	HP11097	4897	ISLR	4897	ISLR	STRA6	-0.999977	0.00435826	0.079815
360	1	26335450	26340457	5008	87.0258	35.1699	28.875	70.2803	76.3226	86.7325	84.8	49.2869	79.0441	NaN	66.7879	61.1884	73.1489	77.4014	82.3356	22.3143	67.8415	40.1244	87.4979	0					-7813	EXTL1	32147	SLC30A2	-7813	EXTL1		-0.996792	0.0510072	0.304808
361	13	24736243	24739336	3094	90.2113	21.169	49.6197	74.1408	55.0986	83.942	89.4507	69.3692	79.6034	NaN	60.5414	57.4939	63.031	78.3676	79.8971	NaN	81.5834	74.7038	87.4459	0	MIR2276	uc021rhh.1	SPATA13,MIR2276	uc001upe.3,uc001upd.3,uc021rhg.1,uc001upg.2,uc001upf.2,uc021rhh.1	0	MIR2276	0	MIR2276	0	MIR2276	MIR2276,SPATA13	-0.293673	0.184668	0.54009
362	16	31053883	31057154	3272	91.7879	44.2871	24.0101	94.4444	64.202	78.7822	87.4639	27.8454	73.0864	88.5692	71.0798	69.2145	72.695	82.94	87.3069	86.7887	83.7104	71.4953	92.2028	0	BC039500	uc002ean.1	BC039500	uc002ean.1	-28588	ZNF646	852	BC039500	852	BC039500	BC039500
363	16	29705691	29706404	714	85.5574	11.4328	30.0149	87.5224	87.5385	75.7164	77.5965	20.8302	76.6667	NaN	NaN	NaN	NaN	73.6	80.8308	21.1288	62.7617	46.5268	84.2982	1			BOLA2,QPRT	uc010bzb.2,uc002dto.3,uc010vdu.2	-50195	BC041466	15251	QPRT	15251	QPRT	BOLA2,QPRT	-0.999906	0.0087504	0.119539
364	11	45827727	45832211	4485	87.8053	35.9145	35.126	60.1565	76.4359	71.9316	78.8348	55.4257	71.7963	61.8246	85.6496	82.4787	89.2589	78.4636	77.0435	NaN	65.9782	52.9437	80.7956	0			SLC35C1	uc001nbo.3,uc010rgm.2,uc001nbp.3	-36457	CRY2	1087	SLC35C1	1087	SLC35C1	SLC35C1	0.290967	0.188937	0.544478
365	12	115014549	115025501	10953	95.566	55.9264	66.117	78.5697	86.2182	76.7362	93.5521	77.9484	77.631	NaN	NaN	NaN	NaN	74.1282	76.3	NaN	NaN	NaN	NaN	0					-70858	7SK	96468	TBX3	-70858	7SK		0.991545	0.0828412	0.384087
366	12	53431799	53437931	6133	81.8584	30.9744	38.4228	58.4174	65.0088	79.3364	78.5728	39.9697	67	NaN	NaN	NaN	NaN	70.5983	76.9739	NaN	81.5309	49.4323	89.7992	0	TENC1	uc001sbl.3,uc001sbn.3,uc001sbm.3	EIF4B,LOC283335	uc001sbh.4,uc010snu.2,uc010snv.2,uc001sbk.2	-2878	TENC1	10291	LOC283335	-2878	TENC1	TENC1,EIF4B,LOC283335	0.229464	0.304304	0.653869
367	1	209796387	209799353	2967	86.7521	43.0174	40.3826	89.1653	67.6891	98.9256	96.4312	52.5914	84.7327	92.5414	100	94.3495	100	79.8182	87.1765	79.317	75.8062	54.5243	88.8421	1	MIR4260	uc021pil.1	LAMB3,MIR4260	uc001hhh.3,uc009xco.3,uc001hhg.3,uc010psl.1,uc021pil.1	0	MIR4260	0	MIR4260	0	MIR4260	MIR4260,LAMB3	-0.943131	0.215731	0.573789
368	20	54899590	54907500	7911	92.8067	39.3846	61.1478	93.2727	96.2066	70.8571	82.2689	43.4141	72.5976	NaN	NaN	NaN	NaN	72.5818	68.7241	NaN	NaN	NaN	NaN	0					-26482	FAM210B	59851	AURKA	-26482	FAM210B		-0.434274	0.043435	0.281543
369	9	136893419	136896108	2690	92.885	42.0459	57.3545	NaN	77.0769	93.8889	99.1048	65.0481	86.0583	NaN	87.7319	82.3131	92.8194	87.7522	91.0696	NaN	NaN	NaN	NaN	0			BRD3,LINC00094	uc004cew.3,uc004ceu.3	-35973	VAV2	2859	LINC00094	2859	LINC00094	BRD3,LINC00094	0.121919	0.588858	0.815006
370	22	41618126	41620225	2100	96.6986	42.6849	60.1014	77.2267	60.4267	86.56	91.6	75.2239	75	NaN	NaN	NaN	NaN	87.4133	92.0533	NaN	NaN	NaN	NaN	0			L3MBTL2	uc003azo.3,uc003azn.3,uc010gyi.1	-24621	BC040700	16710	CHADL	16710	CHADL	L3MBTL2	0.0730451	0.746661	0.893937
371	20	30272340	30275176	2837	95.1186	43.4915	29.1017	84.4237	76.1525	98.3559	96.1356	17.8723	83.4286	NaN	NaN	NaN	NaN	83.2241	78.7679	NaN	NaN	NaN	NaN	0			BCL2L1	uc002wwl.3,uc002wwm.3,uc002wwn.3,uc002wwk.3	-51727	TPX2	34957	BCL2L1	34957	BCL2L1	BCL2L1	0.0656345	0.777436	0.908042
372	11	66825146	66826988	1843	93.3579	34.2796	55.967	57.299	67.9381	67.7684	75.1868	49.6234	79.0118	35.6981	71.6962	59.7519	83.5059	87.8351	87.4316	NaN	NaN	NaN	NaN	0	RHOD	uc001ojv.3	RHOD	uc001ojv.3	-59751	KDM2A	858	RHOD	858	RHOD	RHOD	-0.365497	0.0943836	0.407036
373	10	96018581	96023246	4666	96.6941	58.1294	20.0361	91.9647	63.5765	60.1294	84.241	29.6212	84.7213	NaN	NaN	NaN	NaN	86.9375	85.7778	NaN	NaN	NaN	NaN	0			PLCE1	uc001kjk.3,uc010qnx.2,uc001kjm.3	-21358	PLCE1	99437	NOC3L	-21358	PLCE1	PLCE1	-0.65873	0.000857181	0.0300854
374	13	98885646	98892233	6588	95.3027	58.4649	60.6772	67.3607	75.8342	74.8325	71.0106	71.8343	78.6025	74.2793	100	100	100	81.7964	86.1272	NaN	71.0901	59.666	81.4773	0			FARP1	uc001vnh.3,uc001vnj.3,uc001vni.3	-29200	7SK	24869	MIR3170	24869	MIR3170	FARP1	-0.403547	0.0625437	0.336908
375	6	52373540	52378227	4688	88.5234	39.8288	43.4504	74.115	82.9633	91.7568	80.2752	57.2981	69.6531	83.9194	100	100	100	79.22	85.7273	NaN	68.4119	27.5997	88.4281	0	TRAM2	uc003par.1	EFHC1,TRAM2	uc011dwv.1,uc003paq.3	-2606	TRAM2	63635	TRAM2	-2606	TRAM2	TRAM2,EFHC1	-0.399762	0.0652814	0.343739
376	20	61899978	61902272	2295	80.6104	25.641	28.962	69.6883	36.3333	73.5556	64.2152	20.6866	46.8806	82.2467	85.8776	74.8145	100	59.2857	68.4	15.5571	57.0727	37.2045	80.5055	0	ARFGAP1	uc002yel.3,uc002yem.3,uc002yen.3,uc011aas.1,uc011aat.1			-1892	ARFGAP1	14649	FLJ16779	-1892	ARFGAP1	ARFGAP1	0.10598	0.638782	0.840691
377	8	128871657	128873207	1551	93.5823	31.679	46.2222	97.5556	81.358	97.2222	98.6364	60.4776	88.4857	57.0733	84.4681	79.8725	87.3278	87.7901	90.1235	90.9901	NaN	NaN	NaN	0			PVT1	uc010mdp.2	-29627	PVT1	63450	MIR1204	-29627	PVT1	PVT1	0.902874	0.282906	0.636945
378	2	1452087	1452728	642	79.5614	29.5263	36.7719	82.4386	43.1579	80.0175	85.7358	15.78	93.4	NaN	NaN	NaN	NaN	64.8475	66.0339	NaN	60.7501	43.6704	75.9178	0			TPO	uc010ewj.3,uc002qwr.3,uc002qww.3,uc002qwx.3,uc002qwu.3,uc010yio.2,uc010yip.2	-35639	TPO	33908	TPO	33908	TPO	TPO
379	2	218662183	218664267	2085	99.4237	51.3333	45.0877	67.2295	72.8361	83.377	99.9825	72.7	76.0213	52.6814	80.7167	78.4994	82.9505	64.0328	61.5246	100	NaN	NaN	NaN	0					-40867	DIRC3	14472	TNS1	14472	TNS1		-0.317811	0.149491	0.495662
380	16	4686595	4687717	1123	95.2769	29.8923	51.8571	62.4615	80.7231	89.9077	99.7627	40.9464	78.1538	100	NaN	NaN	NaN	85.4531	86.6923	NaN	NaN	NaN	NaN	0			MGRN1,AX748066	uc002cxa.3,uc002cwz.3,uc010uxo.2,uc010uxp.2,uc010uxq.2,uc002cxc.1	-21668	UBALD1	2907	AX748066	2907	AX748066	MGRN1,AX748066	-0.239536	0.282972	0.637035
381	17	70169399	70173628	4230	95.8205	38.4538	44.7094	84.4298	71.6423	85.8455	94.1488	50.6786	74.3737	64.4271	66.6264	59.9518	74.0572	74.6486	77.2982	89.7171	86.6263	79.7818	93.0994	0					-225251	Mir_584	52239	SOX9	52239	SOX9		0.253816	0.25437	0.612094
382	12	105788136	105793971	5836	99.339	61.7458	34.9322	87.3559	98.9474	88.3684	98.2909	68.5185	72.975	NaN	NaN	NaN	NaN	77.0943	86.75	NaN	NaN	NaN	NaN	0					-158128	APPL2	63723	C12orf75	63723	C12orf75		-0.45008	0.0355683	0.254723
383	10	65391349	65397088	5740	85.145	42.3359	24.9618	71.5267	84.4962	89.2835	73.4646	54.1455	81.7288	NaN	77.8681	60.9753	90.0949	74.0714	79.8492	NaN	44.0776	30.9363	75.7086	0					-165627	JMJD1C	110227	REEP3	110227	REEP3		-0.501552	0.0173997	0.175164
384	1	179029901	179033190	3290	99.8507	52.1077	46.4286	75.9701	95.2154	81.5373	99.1538	72.6034	85.34	NaN	NaN	NaN	NaN	88.8281	93.9688	NaN	NaN	NaN	NaN	0			FAM20B	uc001gmc.3	-17921	TOR3A	34828	FAM20B	-17921	TOR3A	FAM20B	-0.0714506	0.752022	0.896443
385	11	68828809	68831348	2540	93.554	60.2628	47	79.7872	93.7842	100	100	43.0167	89.5243	100	89.0842	87.7621	90.4183	87.7868	88.4029	89.5735	94.7397	90.758	97.239	0			TPCN2	uc001oos.2,uc010rqg.1,uc021qmo.1,uc001oor.2,uc009ysk.1	-47959	MRGPRF	6180	TPCN2	6180	TPCN2	TPCN2	-0.320889	0.145371	0.490062
386	4	144215279	144219821	4543	92.8312	62.987	38.9367	83.2727	63.0519	94.7975	70.3544	47.8	76.8209	100	NaN	NaN	NaN	80.5325	84.1282	NaN	71.7364	40.5366	90.2353	0					-10797	Y_RNA	109210	USP38	-10797	Y_RNA		-0.36223	0.0975905	0.412592
387	10	126715799	126717208	1410	94.9398	25.1236	43.8989	64.8652	50.8851	76.3448	74.4023	68.3953	66.186	100	100	99.5211	100	87.6782	90.191	85.2205	88.1322	84.1833	93.1948	1	CTBP2	uc001lie.4	CTBP2	uc001lih.4,uc009yal.3,uc001lif.4,uc009yak.3,uc001lie.4	0	CTBP2	0	CTBP2	0	CTBP2	CTBP2	-0.415963	0.0541734	0.31364
388	5	95114524	95117446	2923	90.1967	22.8197	35.2951	64.9836	67.8033	68.8525	79.3115	23.0556	73.5	NaN	NaN	NaN	NaN	62.3276	54.7857	NaN	41.737	21.1163	60.5189	0			RHOBTB3	uc003klm.3	-70489	C5orf27	41131	GLRX	41131	GLRX	RHOBTB3	-0.19544	0.383406	0.706801
389	19	42795412	42795851	440	83.069	18.7931	33.6552	37.2759	34.8621	83.7931	99.3103	25.1111	53.5556	85.1437	NaN	NaN	NaN	80.4483	82.5185	57.2935	NaN	NaN	NaN	0			CIC	uc002otf.1	-10432	PRR19	6596	CIC	6596	CIC	CIC
390	2	112917164	112919275	2112	89.7747	61.4236	69	94.2914	88.6468	87.9503	98.2147	74.9385	70.6167	72.218	89.8043	84.6999	93.6111	89.0698	84.0979	NaN	82.1225	72.3572	89.5313	1			FBLN7	uc002tho.1,uc010fki.1,uc010fkj.1	-113902	ZC3H6	21203	FBLN7	21203	FBLN7	FBLN7	0.247357	0.267068	0.623723
391	20	16105631	16111546	5916	90.2584	37.8681	44.7816	58.9775	68.9888	54.6629	96.0899	64.7108	77.1053	NaN	NaN	NaN	NaN	76.5556	80.6047	99.5452	NaN	NaN	NaN	0					-225071	Mir_584	139199	MACROD2	139199	MACROD2		-0.999998	0.00140191	0.040311
392	19	31230176	31232204	2029	92.6269	36.6087	9.94203	83.1159	90.5072	100	87.4203	58.0635	74.5424	100	49.6014	43.2808	56.0303	74.4783	85.4493	23.3471	NaN	NaN	NaN	0					-165901	BC040412	366849	ZNF536	-165901	BC040412		-0.91295	0.267597	0.624166
393	8	82556169	82564068	7900	92.2973	45.6372	38.7257	80.1416	77.2174	96.6	86.7117	63.4245	85.1875	NaN	100	100	100	82.7041	87.0211	NaN	NaN	NaN	NaN	0					-80619	CHMP4C	34521	IMPA1	34521	IMPA1		-0.468392	0.0279051	0.224395
394	12	108640676	108646437	5762	97.0857	45	59.4667	81.1009	76.3394	90.6667	99.1622	62.2404	75.6947	77.6412	90.1834	62.6314	100	80.981	83.3846	57.3905	77.5242	65.6769	86.129	0			WSCD2	uc001tms.3,uc001tmt.3,uc001tmu.3	-262613	FICD	22161	WSCD2	22161	WSCD2	WSCD2	0.25083	0.260191	0.617154
395	10	75550947	75554345	3399	93.4899	43.3444	65.7551	74.2517	74.8742	99.7616	99.8367	71.7945	84.0345	100	73.2307	71.5629	75.2717	90.469	90.6424	63.3529	78.2465	71.2306	83.0634	0	ZSWIM8	uc001jvh.3,uc001jvi.3,uc010qkr.2	ZSWIM8	uc001jve.3,uc009xrl.3,uc001jvj.3,uc001jvf.3,uc001jvh.3,uc001jvi.3,uc010qkr.2	0	ZSWIM8	0	ZSWIM8	0	ZSWIM8	ZSWIM8	-0.357978	0.101883	0.42048
396	9	96062098	96063860	1763	98.8544	47.5556	35.8673	NaN	84.2039	87.2039	100	52.2418	82.2421	74.1207	79.2522	69.9919	85.3489	84.3824	88.37	56.9499	80.0507	67.4567	88.0009	0			WNK2	uc004atj.3,uc011lud.1,uc004ati.1,uc004atk.3	-145789	DQ594798	11029	WNK2	11029	WNK2	WNK2	-0.99998	0.00403047	0.0762219
397	12	108733805	108737905	4101	99.9091	35.9747	41.962	96.2286	77.2676	87.7975	98.942	68.1549	47.0968	NaN	100	100	100	68.4805	73.32	NaN	NaN	NaN	NaN	0	CMKLR1	uc001tmw.3,uc001tmv.3,uc009zuv.3			-711	CMKLR1	115290	WSCD2	-711	CMKLR1	CMKLR1	-0.30436	0.168457	0.520134
398	21	46786022	46787168	1147	94.3924	38.2222	23.1728	80.5062	66	97.321	100	40.3043	77.8533	NaN	91.8204	81.8669	100	84.6506	88.3373	NaN	83.1915	68.078	94.3123	0					-37928	COL18A1	42812	COL18A1-AS2	-37928	COL18A1		-0.307619	0.163716	0.514179
399	10	114751059	114753967	2909	78.4485	37.0683	32.1595	83.4121	56.5636	78.5975	82.5796	52.4298	59.3759	56.9867	NaN	NaN	NaN	89.037	90.3067	71.663	NaN	NaN	NaN	0			TCF7L2	uc001lah.3,uc010qro.2,uc001lae.4,uc010qrm.2,uc010qrn.2,uc021pyg.1,uc021pyh.1,uc021pyi.1,uc021pyj.1,uc021pyk.1,uc021pyl.1,uc010qrp.2,uc021pym.1,uc021pyn.1,uc021pyo.1,uc021pyp.1,uc010qrq.2,uc001lac.4,uc010qrk.2,uc001lad.4,uc001lag.4,uc001laf.4,uc010qrl.2,uc010qrr.2,uc010qrs.2,uc010qrt.2	-45795	TCF7L2	40178	TCF7L2	40178	TCF7L2	TCF7L2	-0.269788	0.224661	0.582796
400	1	1473325	1474631	1307	98.0244	60.608	48.056	78.056	68.9213	74.7087	99.9528	68.875	86.96	86.96	82.9805	79.5037	85.4771	89.746	88.4488	NaN	88.3448	80.9398	92.5569	1			TMEM240	uc009vkf.3	-35723	HP08716	1109	TMEM240	1109	TMEM240	TMEM240	-0.767178	3.09896e-05	0.00354478
401	22	31330261	31333287	3027	99.5063	41.3797	36.2338	97.6835	84.0759	100	97.2911	64.8286	86.3867	69.4891	NaN	NaN	NaN	87.4868	90.7722	NaN	NaN	NaN	NaN	0			MORC2	uc003aje.1	-32346	TUG1	30900	MORC2	30900	MORC2	MORC2	0.164364	0.464822	0.750163
402	17	63492000	63498625	6626	94.4065	43.8079	37.9796	76.0064	79.9172	79.5987	85.6541	56.2917	82.384	64.6714	NaN	NaN	NaN	85.5743	82.6027	NaN	NaN	NaN	NaN	0					-439080	GNA13	56229	AXIN2	56229	AXIN2		-0.32089	0.14537	0.490062
403	12	96544711	96552028	7318	93.9602	61.8547	57.7749	80.6337	72.0782	86.954	80.4843	66.6413	63.86	46.3304	88.1833	81.7148	93.2659	87.0733	89.1245	88.1184	NaN	NaN	NaN	0					-36178	ELK3	114913	TRNA_Asp	-36178	ELK3		-0.973862	0.00505284	0.086832
404	14	69515089	69519078	3990	77.6133	26.2533	41.0127	95.4304	55.1139	74.3797	81.4156	36.2424	66.0137	NaN	100	100	100	70.2568	69.8732	NaN	NaN	NaN	NaN	0			DCAF5	uc001xkp.3,uc001xkq.3	-69006	ACTN1	100836	DCAF5	-69006	ACTN1	DCAF5	-0.313888	0.154859	0.502769
405	6	129820092	129825020	4929	84.5534	40.5773	42.1717	77.4272	77.7282	87.9903	87.7172	43.2632	52.6044	NaN	100	100	100	62.8958	64.0737	63.4817	88.2135	77.1473	97.1132	0			LAMA2,BC035400	uc003qbn.3,uc003qbo.3,uc021zfb.1,uc003qbq.3	-5458	5S_rRNA	48711	BC035400	-5458	5S_rRNA	LAMA2,BC035400	0.21149	0.34475	0.682295
406	2	70504331	70509663	5333	91.7126	41.3765	55.4699	94.3793	60.9101	70.7701	81.8276	42.5676	85.8286	NaN	72.9156	69.6804	75.8683	92.439	92.314	NaN	92.7999	85.5045	100	0			PCYOX1,SNRPG	uc010fdo.3,uc002sgn.4,uc010yqu.2,uc002sgp.3,uc002sgo.3	-28138	TRNA	10901	SNRPG	10901	SNRPG	PCYOX1,SNRPG	-0.21348	0.340125	0.679219
407	3	12936941	12940026	3086	89.2222	44.9588	38.4242	58.8866	46.8283	64.7273	75.4545	44.2826	50.4783	100	100	92.1571	100	62.7292	67.4184	0	53.0623	40.4375	60.7795	0			IQSEC1	uc011auw.2,uc003bxu.4,uc003bxt.3	-21333	DQ581328	68934	IQSEC1	-21333	DQ581328	IQSEC1	-0.274597	0.241335	0.599037
408	1	24426983	24430240	3258	91.7009	38.4273	37.1304	61.7217	71.5214	95.2479	86.6018	55.8235	65.5506	89.5205	72.8237	67.8868	77.4135	78.646	82.4035	NaN	NaN	NaN	NaN	0			MYOM3	uc001bin.4,uc001bio.3,uc001bip.1	-5490	MYOM3	4689	MYOM3	4689	MYOM3	MYOM3	-0.999769	0.0136908	0.154191
409	15	63758755	63762803	4049	88.6977	49.2184	40.6076	75.0988	60.7079	75.3951	73.1687	56.7692	70.4412	100	NaN	NaN	NaN	77.7442	75.3095	NaN	46.9753	7.60585	100	0					-33906	USP3	189007	APH1B	-33906	USP3		0.191082	0.394309	0.713023
410	22	41946115	41950143	4029	86.0458	26.814	27.3101	85.4511	70.2061	76.2707	84.5115	53.9444	56.6812	NaN	87.2696	78.9377	95.1221	79.2411	83.9083	63.1532	NaN	NaN	NaN	0					-5636	POLR3H	35728	PMM1	-5636	POLR3H		-0.444879	0.038022	0.263641
411	8	98297456	98305967	8512	95.1286	47.3905	31.2313	79.2581	60.4847	84.0993	63.5098	53.5896	68.8158	100	100	100	100	82.422	83.186	73.1871	67.8879	41.6546	90.6663	0					-7280	TSPYL5	500365	CPQ	-7280	TSPYL5		-0.705833	0.000242357	0.0138107
412	16	87817805	87823553	5749	83.2938	38.1777	42.8325	82.328	45.6387	69.4074	88.0524	54.1895	78.5724	56.9777	NaN	NaN	NaN	81.1487	86.4124	63.6631	NaN	NaN	NaN	0					-18207	KLHDC4	79547	SLC7A5	-18207	KLHDC4		0.667543	0.000688094	0.0262685
413	11	75533577	75538634	5058	96.5221	46.74	30.7092	78.3636	74.3907	47.1275	93.1654	67.0273	61.7132	42.7083	100	100	100	82.9353	84.1892	NaN	NaN	NaN	NaN	0			UVRAG	uc001oxc.3	-11354	UVRAG	7366	UVRAG	7366	UVRAG	UVRAG	-0.579142	0.00473804	0.0837995
414	20	46665199	46668005	2807	87.4074	36.1325	41.037	67.3827	63.9518	59.6506	81.6747	57.0469	65.5082	40.3967	NaN	NaN	NaN	70.55	77.9756	NaN	NaN	NaN	NaN	0					-249839	SULF2	80157	BX648826	80157	BX648826		-0.525385	0.0120399	0.143911
415	7	101336986	101338384	1399	99.125	42.9176	36.7656	92.0274	57.1449	78.0769	47	55.7234	74.7021	NaN	NaN	NaN	NaN	80.6813	83.7692	NaN	NaN	NaN	NaN	0					-64410	MYL10	330865	COL26A1	-64410	MYL10		-0.996592	0.0525772	0.309006
416	7	33025332	33029982	4651	94.7168	50.7544	41.5351	88.2957	84.8974	92.7739	67.7944	70.359	68.7708	78.2993	NaN	NaN	NaN	79.8333	75.07	NaN	NaN	NaN	NaN	0			AVL9,FKBP9	uc011kai.2,uc003tdh.3,uc011kal.2,uc011kak.1,uc011kam.2	-42550	RP9P	6222	FKBP9	6222	FKBP9	AVL9,FKBP9	-0.433971	0.043598	0.281951
417	10	6312214	6314012	1799	82.5532	27.2857	28.0816	60.0816	63.449	47.3061	97.0612	35.8936	36.814	34.2574	92.5027	84.144	100	69.3478	65.9048	47.2037	NaN	NaN	NaN	0					-5637	LOC399715	46103	PFKFB3	-5637	LOC399715
418	18	3280803	3284900	4098	91.9618	40.6124	21.874	78.4046	70.4656	78.1221	87.7209	50.9231	66.5	NaN	NaN	NaN	NaN	75.3664	80	NaN	NaN	NaN	NaN	0					-60697	MYOM1	18087	MYL12B	18087	MYL12B		-0.580371	0.00462949	0.0826528
419	13	24230763	24235449	4687	92.9921	51.315	41.0472	82.1732	62.9767	95.9922	76.2205	59.9565	78.1593	83.3699	NaN	NaN	NaN	80.872	86.187	NaN	NaN	NaN	NaN	0			TNFRSF19	uc001uot.3,uc010tcu.2,uc001uow.3,uc001uov.2	-222896	SACS	77265	TNFRSF19	77265	TNFRSF19	TNFRSF19	0.99715	0.0480793	0.296302
420	19	38786193	38789924	3732	79.16	37.9669	20.52	71.824	75.128	54.448	75.7521	6.39175	69.3366	NaN	100	100	100	80.5455	84.8347	0	NaN	NaN	NaN	0	C19orf33	uc002ohu.1,uc002ohv.1			-4879	C19orf33	10585	YIF1B	-4879	C19orf33	C19orf33	-0.619552	0.00210481	0.0514866
421	14	77410500	77412280	1781	83.5195	42.1233	38.6234	76.48	50.3117	68.7922	77.28	35.9464	88.371	76.8827	NaN	NaN	NaN	89.0278	86.0833	NaN	NaN	NaN	NaN	0					-131217	ANGEL1	82762	IRF2BPL	82762	IRF2BPL		0.144489	0.521177	0.780291
422	19	42623810	42626304	2495	84.6	32.0533	33.8933	51.24	54.1467	84.4133	68.2267	43.7313	59.4694	64.3512	59.0371	53.301	64.9693	59.7206	63.0882	NaN	NaN	NaN	NaN	0			POU2F2	uc002osn.3,uc002osp.3,uc002osq.3,uc002osr.2	-10476	LOC100505622	10321	POU2F2	10321	POU2F2	POU2F2	-0.0491304	0.828114	0.931337
423	16	11721624	11723060	1437	97.9683	38.3538	40.9538	80.5397	68.4444	62.0635	88.9524	27.2	80.6964	67.1798	NaN	NaN	NaN	72.2381	76.7538	68.9012	NaN	NaN	NaN	0					-39228	SNN	113588	TXNDC11	-39228	SNN		0.37867	0.0822397	0.382741
424	3	45644113	45646427	2315	81.2597	35.1235	24.4691	79.5316	69.8395	99.5802	86.7407	37.5385	83.6383	38.915	NaN	NaN	NaN	88.3457	89.5062	NaN	88.313	66.8927	95.7277	0			LIMD1	uc003coq.3	-84326	SACM1L	7791	LIMD1	7791	LIMD1	LIMD1	-0.183431	0.426089	0.72946
425	1	210535534	210538858	3325	97.9016	30.6667	37.1148	67.3016	90.7258	95.6393	99.9206	54.4808	44.8571	NaN	100	100	100	76.9322	89.3492	NaN	NaN	NaN	NaN	0			HHAT	uc009xcx.3,uc010psq.2,uc001hhz.4,uc010psr.2,uc009xcy.3,uc010pss.2,uc010pst.2,uc021pip.1,uc010psu.2	-74068	HHAT	18909	HHAT	18909	HHAT	HHAT	0.248302	0.265185	0.621917
426	14	91020845	91022403	1559	100	48.987	64.9481	91.3562	86.0822	91.5584	99.5238	59.5541	77.25	86.3221	85.9068	83.5771	87.3991	83.8158	87.1974	62.1866	86.5353	70.5876	95.0293	0			TTC7B	uc001xyp.3,uc010ats.3,uc001xyo.3	-86580	BC028746	88149	TTC7B	-86580	BC028746	TTC7B	-0.768526	2.94206e-05	0.0034222
427	17	60759121	60760627	1507	91.3898	42.0182	31.3729	99.7458	72.3051	51.5763	95.4909	56.8868	70.5532	NaN	100	100	100	86.9107	93.1864	NaN	NaN	NaN	NaN	0	MRC2	uc002jaf.4	MRC2	uc002jad.4,uc002jae.4,uc002jaf.4	-20035	Y_RNA	303	MRC2	303	MRC2	MRC2	-0.132943	0.555334	0.798251
428	11	75432475	75434226	1752	93.2029	23.8028	55.3973	90.8451	58.1781	89.7042	98.7937	50.5357	86.4154	24.4111	96.2398	79.0331	100	70.4932	71.5205	25.167	NaN	NaN	NaN	0			MOGAT2	uc010rru.2,uc010rrv.2,uc001oww.1	-45551	DGAT2	2057	MOGAT2	2057	MOGAT2	MOGAT2	-0.986487	0.104777	0.425812
429	1	48279257	48284587	5331	86.5106	39.1333	33.0432	75.5603	45.2128	75.5177	80.9854	57.6777	67.3228	100	59.7083	56.7505	62.4044	75.4504	77.2385	44.0522	NaN	NaN	NaN	0			TRABD2B	uc021ong.1	-403769	SLC5A9	177975	TRABD2B	177975	TRABD2B	TRABD2B	-0.182176	0.417119	0.724926
430	9	116329777	116333756	3980	87.6082	39.9897	36.2371	NaN	58.9794	81.6344	94.9176	45.764	71.2222	62.3194	NaN	NaN	NaN	86.2308	85.7303	NaN	77.5311	57.8505	88.7482	0			RGS3	uc004bhq.4,uc004bhs.4,uc004bht.4,uc010muy.4,uc004bhv.4,uc004bhw.4,uc011lxh.3,uc010muz.2	-9400	RGS3	1803	RGS3	1803	RGS3	RGS3	-0.427458	0.047219	0.293683
431	22	50207246	50208189	944	99.0877	39.4746	53.1525	85.6842	93.4918	83.4098	99.2203	70.2727	86.8868	93.6135	NaN	NaN	NaN	92.2182	90.2182	100	NaN	NaN	NaN	0			BRD1	uc021wrw.1,uc003biu.4,uc003biv.3,uc011arf.2,uc011arg.2,uc021wrv.1	-33288	LOC90834	9790	BRD1	9790	BRD1	BRD1	0.126951	0.573449	0.807628
432	8	17350576	17353247	2672	82.9091	36.6923	32.5294	54.6829	55.5294	71.7479	79.1653	58.8469	63.0654	90.3938	NaN	NaN	NaN	75.6583	77.2941	NaN	90.0323	79.0435	97.234	0	SLC7A2	uc011kyc.2			-1349	SLC7A2	201999	MTUS1	-1349	SLC7A2	SLC7A2	-0.452789	0.034341	0.250092
433	9	31026005	31031140	5136	90.7619	46.7769	49.7398	68.8261	84.5591	66.2893	84.6991	42.1458	76.9533	87.782	NaN	NaN	NaN	80.125	85.3798	NaN	48.2695	23.9936	84.8598	0					-617553	LOC401497	1414712	AX747756	-617553	LOC401497
434	7	75451344	75453961	2618	91.1233	22.6849	55.7333	63.28	66.88	78.8933	85.6197	50.4839	73.5217	64.3315	NaN	NaN	NaN	76.9014	81.88	NaN	NaN	NaN	NaN	0					-8252	CCL24	163341	TMEM120A	-8252	CCL24		-0.969246	0.158295	0.507428
435	14	105027705	105029980	2276	96.301	55.7379	41	61.5922	73.3333	73.6602	94.5248	70.9773	71.8298	NaN	NaN	NaN	NaN	64.0769	69.7714	49.1841	NaN	NaN	NaN	0					-16075	C14orf180	41117	TMEM179	-16075	C14orf180		-0.906048	0.278169	0.633301
436	17	9957166	9959910	2745	97.5632	43.6667	30.5057	47.0787	96.0337	80.7416	98.5843	62.575	70	NaN	NaN	NaN	NaN	80.3563	88.7284	NaN	NaN	NaN	NaN	0			GAS7	uc002gmg.1,uc010coh.1	-17102	GAS7	57960	GAS7	-17102	GAS7	GAS7	0.352997	0.107087	0.43009
437	20	43114551	43121491	6941	81.6434	41.2345	27.1631	52.951	54.5816	98.8993	89.223	49.4327	74.1754	60.453	100	100	100	89.9855	88.2206	96.8909	78.9953	65.6685	88.7089	0			TTPAL	uc002xmc.2,uc031rtp.1,uc002xmd.2,uc010ggr.1	-20567	C20orf62	5943	TTPAL	5943	TTPAL	TTPAL	-0.374937	0.0855552	0.389795
438	12	338043	341431	3389	92.7156	38.2252	39.4486	84.2703	68.4775	72.973	95.5229	38.2178	54.2347	57.3773	100	100	100	67.4808	77.7333	27.8364	87.4811	76.324	100	0			SLC6A13	uc001qic.2,uc010sdl.2,uc009zdj.2,uc010sdm.1	-14672	SLC6A12	10489	SLC6A13	10489	SLC6A13	SLC6A13
439	1	11710839	11714106	3268	91.5546	28.1092	28.9573	49.0598	43.2269	53.7899	86.6991	56.9444	51.2551	83.6633	100	100	100	71.0714	76.113	56.6796	71.5404	62.0258	77.1484	0	FBXO44,FBXO2	uc001ask.3,uc001asm.3,uc001asl.3,uc001asn.3,uc010oar.2,uc010oas.2,uc001asj.3,uc009vna.3,uc009vnb.1,uc010oaq.1	FBXO2	uc001asj.3,uc009vna.3,uc009vnb.1	-325	FBXO44	295	FBXO2	295	FBXO2	FBXO44,FBXO2	-0.217327	0.331284	0.673159
440	9	86780584	86782609	2026	80.2787	25.6234	12.9403	87.0702	75.8154	72.566	52.0476	31.4146	71.1818	NaN	NaN	NaN	NaN	81.6364	84.7805	NaN	NaN	NaN	NaN	0					-185015	HNRNPK	102227	BX537783	102227	BX537783		0.157171	0.484849	0.761102
441	10	15178174	15186526	8353	95.8221	54.3374	41.8957	76.7143	74.0368	87.1939	83.3962	62.774	67.1888	NaN	100	100	100	84.4266	81.1429	NaN	NaN	NaN	NaN	0			NMT2	uc001inz.1,uc001ioa.1,uc010qbz.1	-38856	C10orf111	10820	PPIAP30	10820	PPIAP30	NMT2	-0.250743	0.300472	0.651209
442	17	42659454	42662807	3354	93.4141	54.7757	36.1531	69.2475	83.0198	97.5248	84.1818	25.5765	85	NaN	NaN	NaN	NaN	69.0792	77.375	NaN	NaN	NaN	NaN	0					-70954	C17orf104	24643	FZD2	24643	FZD2		-0.790192	1.21412e-05	0.00182125
443	12	107286645	107294501	7857	91.4972	53.2057	62.48	87.1514	71.4693	75.3297	93.9892	45.6139	74.6752	26.547	NaN	NaN	NaN	82.2857	80.6872	54.2961	79.5354	68.8142	89.98	0					-55042	C12orf23	70610	RIC8B	-55042	C12orf23		0.55792	0.00697277	0.104539
444	2	236011664	236014722	3059	97.4824	41.3494	54.3457	85.7349	69.5165	85.1294	98.6267	48.35	80.7297	NaN	NaN	NaN	NaN	77.2024	80.6353	NaN	NaN	NaN	NaN	0					-214218	AF279775	106918	BC148242	106918	BC148242
445	8	17798076	17799714	1639	90.5161	47.4839	25.5484	49.7742	63.5806	66.5806	100	35.5806	91.913	NaN	NaN	NaN	NaN	89.5	90.6552	NaN	NaN	NaN	NaN	0			PCM1	uc003wyi.4,uc011kyh.2,uc003wyj.4,uc022asj.1,uc010lta.1,uc003wyh.3,uc003wyg.2	-27371	PCM1	4979	PCM1	4979	PCM1	PCM1
446	19	9988948	9992681	3734	92.5798	44.0252	36.4957	69.876	94.1513	78.3613	93.4615	47.0707	82.6452	82.4802	NaN	NaN	NaN	76.5128	78.1167	NaN	NaN	NaN	NaN	0			OLFM2	uc002mmp.3	-59196	FBXL12	42827	PIN1	42827	PIN1	OLFM2	-0.683957	0.000448184	0.0202108
447	2	169065912	169073905	7994	88.2147	52.226	48.4302	85.4469	78.2376	76.5819	81.6592	68	57.1805	NaN	100	100	100	75.9241	78.3602	NaN	79.0039	65.6847	89.1399	0			STK39	uc002uea.3	-233928	Metazoa_SRP	30200	STK39	30200	STK39	STK39	0.459356	0.0315032	0.239165
448	20	45895699	45901072	5374	96.1632	42.7681	36.0483	58.3264	89.6269	69.8063	79.4456	52.1232	81.096	65.3699	100	100	100	89.1188	91.5196	NaN	NaN	NaN	NaN	0			ZMYND8	uc002xtb.1,uc002xss.2,uc010zxz.1,uc002xtc.1,uc002xtd.1,uc002xte.1,uc010zya.1,uc002xtf.1,uc010zxy.1,uc002xta.1,uc002xsz.1,uc010ghr.1,uc002xst.1,uc002xsu.1,uc002xsv.1,uc002xsw.1,uc002xsx.1,uc002xsy.1,uc010ghs.2,uc002xtg.3,uc010ghq.1	-27806	ZMYND8	4467	ZMYND8	4467	ZMYND8	ZMYND8	-0.504509	0.0166453	0.171207
449	3	11462471	11478475	16005	95.7893	59.4691	52.6337	78.49	70.1205	94.8072	81.6763	71.7064	80.6417	NaN	100	100	100	87.9957	89.8435	NaN	NaN	NaN	NaN	0			ATG7	uc003bwc.3,uc003bwd.3,uc011aum.2	-99247	AX748267	131923	VGLL4	-99247	AX748267	ATG7	-0.270663	0.248416	0.606036
450	6	169050272	169051440	1169	95.3492	32.2329	56.1233	75.589	78.2535	94.9041	91.4179	51.5882	87.2923	100	84.4692	75.37	89.3747	84.169	77.9863	67.0837	87.2913	76.0627	91.1151	0			SMOC2	uc003qws.2,uc003qwr.2,uc011egu.2	-329870	DACT2	32351	SMOC2	32351	SMOC2	SMOC2	-0.341643	0.119669	0.451588
451	9	97899754	97901552	1799	98.4815	37.6627	48.5663	NaN	63.8675	95.7229	89.3951	58.5844	50.92	NaN	82.2	78.9348	87.4557	91.8442	91.4	49.2569	NaN	NaN	NaN	0			FANCC	uc004avh.3,uc022bkl.1,uc004avi.4	-13412	BC041030	52265	MIR23B	-13412	BC041030	FANCC	-0.244473	0.272864	0.628752
452	8	60173473	60175121	1649	100	19.9796	48.898	96.8776	80.9184	93.5102	82.2444	70.7959	79.1667	NaN	100	100	100	59.9459	72.6744	NaN	NaN	NaN	NaN	0					-123412	SNORA51	601616	AX747379	-123412	SNORA51
453	3	57599083	57600592	1510	96.5333	40.2877	38.6812	92.7467	62.1449	60.7808	49.3803	55.4068	92.7368	NaN	NaN	NaN	NaN	95.6757	94.7714	NaN	NaN	NaN	NaN	0					-15868	ARF4	57103	PDE12	-15868	ARF4		-0.190632	0.395446	0.713521
454	3	195845765	195846140	376	85.2353	32.7368	38.6667	88.1429	84.3158	100	63.0476	22	94.7333	67.2607	NaN	NaN	NaN	97.3889	97.0476	NaN	NaN	NaN	NaN	0					-23366	LINC00885	92160	ZDHHC19	-23366	LINC00885
455	10	114910323	114911462	1140	76.7059	20.2941	44.0213	88.7451	72.2157	71.5686	95.2549	43.1837	50.119	NaN	50.0136	46.9065	52.4972	64.6667	77.7708	NaN	82.362	69.2126	93.6581	0	Mir_652	uc021pyq.1	TCF7L2	uc001lah.3,uc010qro.2,uc001lae.4,uc010qrm.2,uc010qrn.2,uc021pyg.1,uc021pyh.1,uc021pyi.1,uc021pyj.1,uc021pyk.1,uc021pyl.1,uc010qrp.2,uc021pym.1,uc021pyn.1,uc021pyo.1,uc021pyp.1,uc010qrq.2,uc001lac.4,uc010qrk.2,uc001lad.4,uc001lag.4,uc001laf.4,uc010qrl.2,uc010qrr.2,uc010qrs.2,uc010qrt.2,uc010qru.2,uc010qrv.2,uc010qrw.2,uc010qrx.2	-2772	Mir_652	20932	TCF7L2	-2772	Mir_652	Mir_652,TCF7L2	0.240415	0.281155	0.635582
456	18	20891096	20893731	2636	100	34.5783	30.9167	90.1294	88.3291	99.1294	73.4691	62.4	62.7532	64.7368	100	100	100	76.359	87.6235	NaN	NaN	NaN	NaN	0			TMEM241	uc010xaq.2,uc002kuf.3,uc031rhs.1,uc010xar.2,uc002kug.3,uc002kuh.3,uc002kue.3	-139055	RIOK3	17492	TMEM241	17492	TMEM241	TMEM241	0.201519	0.368488	0.697574
457	11	62660492	62661506	1015	93.8148	43.0364	29.6863	81.9636	87.7091	99.6792	84.2075	47.1	84.9474	NaN	81.2812	55.9044	93.7955	85.1818	86.2545	NaN	NaN	NaN	NaN	0					-37132	SNHG1	10145	SLC3A2	10145	SLC3A2		0.141978	0.528518	0.784169
458	15	52318497	52319837	1341	77.2388	29.7188	41.9692	73.3731	97.0149	79.6418	97.6119	54.3393	89.7414	NaN	NaN	NaN	NaN	93.6769	93.2537	NaN	NaN	NaN	NaN	0			MAPK6	uc002abp.3	-54539	LEO1	7087	MAPK6	7087	MAPK6	MAPK6	0.277574	0.211045	0.569067
459	2	86162720	86165188	2469	88.7067	32.4533	31.4267	59.68	59.16	93	87.9867	53.5323	76.4167	80.7899	64.6532	51.111	74.2309	84.4167	86.3649	100	78.3984	69.9874	86.2593	0					-46563	ST3GAL5	46318	BC036617	46318	BC036617		0.0769559	0.733562	0.887781
460	11	1510544	1511404	861	78.274	24.8442	4.42667	93.7143	92.039	86.1039	96.42	37.6316	61.9583	100	70.6171	67.223	73.4988	90.4416	89.5789	63.8188	90.5745	80.3209	95.3055	0	MOB2	uc010qwz.2	MOB2	uc001ltq.2	-2596	MOB2	38728	BRSK2	-2596	MOB2	MOB2	0.271139	0.222259	0.5805
461	1	35552812	35553847	1036	99.9302	43.1111	56.8049	99.8222	96.5778	99.3333	71.9778	60.3333	96.1795	NaN	NaN	NaN	NaN	93.2444	91.8889	NaN	NaN	NaN	NaN	0			ZMYM1	uc001bym.3,uc001byn.3,uc010ohu.2,uc001byo.3,uc009vut.3,uc009vus.1,uc001byl.1	-55243	ZMYM6	7841	ZMYM1	7841	ZMYM1	ZMYM1
462	21	44743338	44745903	2566	96.1121	39.3578	43.5856	78.4206	82.0901	96.2752	99.6796	48.6979	74.734	76.0867	NaN	NaN	NaN	77.3426	83.3273	68.5077	NaN	NaN	NaN	0					-124000	LINC00319	101099	SIK1	101099	SIK1
463	5	67483915	67489734	5820	94.6505	40.4653	45.6535	88.6701	56.4951	83.2178	67.5743	63.8172	87.5	NaN	64.5688	62.0868	67.2763	83.8125	86.4455	NaN	77.0851	63.5068	90.2909	0					-21849	PIK3R1	394875	BC042046	-21849	PIK3R1		0.281985	0.203582	0.560495
464	20	17414094	17417913	3820	96.7172	38.0404	49.8835	92.9406	75.8713	90.2828	98.2574	52.378	84.3247	65.1261	NaN	NaN	NaN	76.2268	73.5545	71.411	NaN	NaN	NaN	0			PCSK2	uc002wpl.3,uc002wpm.3,uc010zrm.2	-132685	DSTN	94100	BFSP1	94100	BFSP1	PCSK2	-0.85029	0.352853	0.687652
465	3	171363002	171365788	2787	87.3605	29.0235	46.4828	91.6452	59.1828	85.8471	76.7229	45.75	85.3875	67.4561	100	100	100	87.8989	86.7471	NaN	NaN	NaN	NaN	0			PLD1	uc003fhs.3,uc003fht.3,uc003fhu.4	-184805	TNIK	26615	PLD1	26615	PLD1	PLD1	-0.381408	0.0798693	0.377651
466	7	104766271	104769286	3016	90.0241	36.9259	13.9136	90.0241	67.0241	99.8554	75.5904	37.36	70.557	NaN	NaN	NaN	NaN	87.012	89.963	NaN	NaN	NaN	NaN	0			SRPK2	uc003vcv.4,uc003vcu.4,uc003vct.4,uc003vcs.1	-10806	AF520792	4059	SRPK2	4059	SRPK2	SRPK2	-0.419232	0.0521205	0.307914
467	19	30196991	30200146	3156	87.416	34.792	43.5691	77	83.528	94.8898	94.6142	58.8839	64.4274	94.399	100	100	100	79.0813	85.1746	39.459	67.1182	43.1711	88.7827	0			C19orf12	uc031rkd.1,uc002nsm.4,uc002nsk.3,uc002nsl.3,uc002nsj.3	-102754	CCNE1	5817	C19orf12	5817	C19orf12	C19orf12	-0.472279	0.0264615	0.218107
468	22	36542750	36545313	2564	95.9452	46.194	41.6418	68.2877	100	100	97.0563	66.746	70.3636	NaN	NaN	NaN	NaN	81.2353	83.0676	NaN	NaN	NaN	NaN	0	APOL3	uc021wol.1	APOL3	uc003aou.3,uc003aov.3,uc003aoq.3,uc003aor.3,uc003aos.3,uc003aot.3	-4894	APOL3	11664	APOL3	-4894	APOL3	APOL3	-0.354667	0.105321	0.426743
469	1	92332324	92343436	11113	96.0874	53.7351	56.8556	72.8396	81	76.7173	91.5304	73.2561	67.6098	NaN	100	100	100	80.3873	78.9711	NaN	24.2959	6.83987	45.2634	0	TGFBR3	uc009wde.3	TGFBR3	uc001doj.3,uc010osy.2,uc001doh.3,uc001doi.3	-4721	TGFBR3	8400	TGFBR3	-4721	TGFBR3	TGFBR3	-0.645435	0.00117883	0.0364425
470	15	70632371	70639931	7561	97.2626	55.0059	55.5657	85.5954	94.8101	93.6648	95.24	63.0201	82.4069	68.2909	NaN	NaN	NaN	85.1098	83.6118	NaN	NaN	NaN	NaN	0					-228901	Mir_1302	124798	Mir_584	124798	Mir_584
471	17	64528123	64536465	8343	89.6588	61.8605	36.5935	72.4098	69.1698	87.6603	81.1194	69.2674	77.462	54.6107	77.5135	74.4462	80.4287	79.3905	84.9852	NaN	78.2332	68.4213	90.9583	0			PRKCA	uc002jfp.1,uc002jfo.1	-115151	BC033554	229198	PRKCA	-115151	BC033554	PRKCA	-0.607835	0.0026926	0.0598058
472	20	46157730	46171073	13344	95.3791	63.9314	45.1484	81.3463	83.8606	80.7298	73.2959	67.2008	78.1151	50.4819	100	100	100	87.6806	86.4655	NaN	NaN	NaN	NaN	0			NCOA3	uc002xtk.3,uc002xtl.3,uc002xtn.3,uc010ght.2,uc002xtm.3	-84672	NCOA3	27056	BC036778	27056	BC036778	NCOA3	0.31489	0.153475	0.501008
473	10	128961307	128963942	2636	84.8136	30.0656	45.5574	65.0164	82.4918	66.3443	64.6557	52.25	74.0625	74.0625	NaN	NaN	NaN	84.5965	86.8333	75.4661	NaN	NaN	NaN	0			DOCK1,FAM196A	uc001ljt.3,uc010qun.2,uc001ljv.1,uc010quo.1,uc001lju.1,uc009yap.1	-171221	DOCK1	10758	FAM196A	10758	FAM196A	DOCK1,FAM196A	-0.638708	0.00137734	0.0399227
474	21	46763674	46764769	1096	98.9863	48.3333	67.4533	92.68	70.4133	82.5333	100	70.2429	90.2958	48.5461	NaN	NaN	NaN	87.0395	89.338	82.0114	NaN	NaN	NaN	0					-55863	POFUT2	55694	LOC642852	55694	LOC642852		-0.179857	0.423176	0.728036
475	3	24337312	24341860	4549	97.1778	39.1959	38.5368	69.9588	74.2247	55.5057	75.236	62.9583	73.2297	62.7335	NaN	NaN	NaN	78.0421	74.6042	NaN	NaN	NaN	NaN	0			THRB	uc003ccz.4,uc010hfe.3,uc003ccy.4,uc003ccx.4,uc003cde.1,uc003cdc.3,uc003cdd.3,uc021wuc.1,uc021wud.1	-130362	THRB	194453	THRB	-130362	THRB	THRB	-0.467411	0.0377083	0.262769
476	6	37803958	37810103	6146	95.3497	59.521	51.2121	77.3636	70.1718	78.1697	61.6545	51.6569	88.9931	92.337	NaN	NaN	NaN	91.225	89.3208	97.5955	NaN	NaN	NaN	0			ZFAND3	uc003onx.3	-138192	MDGA1	16652	ZFAND3	16652	ZFAND3	ZFAND3	-0.696918	0.000313353	0.0162017
477	15	64447065	64449087	2023	82.0632	21.6237	15.5053	73.6316	44.6737	98.4842	90.2967	40.0602	69.3947	55.1987	76.089	66.4166	80.9856	87.7849	88.9263	NaN	91.6706	87.1358	95.5471	0	SNX22	uc021sow.1	PPIB,SNX22	uc002and.3,uc002anc.1,uc002anb.1,uc002ana.1,uc002amz.1,uc021sow.1	0	SNX22	0	SNX22	0	SNX22	SNX22,PPIB	0.894215	0.29547	0.647338
478	16	30891038	30892665	1628	91.2931	59.0847	44.4576	79.8852	84.2623	71.1639	88.2034	18.3659	85.8654	NaN	NaN	NaN	NaN	92.1455	93.2143	NaN	NaN	NaN	NaN	0	MIR4519	uc021tgr.1	BCL7C,BC073928	uc021tgq.1,uc002dzu.4	-4394	MIR4519	3806	BC073928	3806	BC073928	MIR4519,BCL7C,BC073928	-0.161918	0.471584	0.753939
479	7	2730092	2731456	1365	91.7792	28.9467	39.8442	59.5714	73.0519	60.64	91.7532	51.8514	78.9153	90.0949	NaN	NaN	NaN	73.9067	80.8026	32.863	NaN	NaN	NaN	0			AMZ1	uc003smr.1,uc003sms.1	-10653	AMZ1	2257	AMZ1	2257	AMZ1	AMZ1
480	16	67717010	67720818	3809	91.9238	40.2136	36.2577	61.1714	84.8	77.1429	61.3689	45.9032	83.3152	72.2065	100	90.4843	100	81.3366	81.77	80.0299	NaN	NaN	NaN	0	GFOD2	uc031qwq.1	GFOD2	uc002eub.3,uc002euc.3,uc010cen.2,uc031qwq.1	0	GFOD2	0	GFOD2	0	GFOD2	GFOD2	-0.421744	0.0505838	0.303458
481	14	64236940	64240924	3985	95.4259	40.6838	32.9911	94.6068	76.622	50.188	74.3364	50.4176	85.4615	NaN	NaN	NaN	NaN	88.3417	88.1045	NaN	NaN	NaN	NaN	0					-42184	SGPP1	150679	JA429503	-42184	SGPP1		0.172335	0.44314	0.73858
482	15	99648265	99651378	3114	94.6893	45.9143	48.1262	57.6476	60.2952	76.4571	85.7143	51.25	63.0337	26.159	72.4848	70.6216	75.5927	74.0588	80.4412	NaN	70.4382	53.2494	84.1039	0			SYNM	uc002buo.3,uc002bup.3,uc002buq.3	-97241	PGPEP1L	2980	SYNM	2980	SYNM	SYNM	-0.0852372	0.706063	0.874233
483	1	167236941	167243297	6357	94.427	45.3034	36.6854	67.8315	56.1868	85.9438	70.6092	56.9506	67.48	NaN	69.2697	65.3408	76.9613	68.8625	64.3095	NaN	89.3924	83.7875	94.0113	0			POU2F1	uc001gec.3,uc001gee.3,uc010plh.2,uc001ged.3,uc010plg.2	-54983	POU2F1	46876	POU2F1	46876	POU2F1	POU2F1	0.296664	0.180028	0.534508
484	1	230992520	230993943	1424	97.4615	47.8718	46.5854	71.8537	99.5122	82.4878	93.8462	48.575	92.2308	80.2408	85.8289	69.4541	95.8202	82	92.1316	26.6319	81.1703	70.3724	88.4856	0	C1orf198	uc009xfh.2	C1orf198	uc001hud.2,uc001huc.2,uc001hub.3	-738	C1orf198	10359	C1orf198	-738	C1orf198	C1orf198
485	15	47059748	47066487	6740	87.9323	56.2632	36.6466	88.0902	91.126	92.876	82.748	60.2562	81.5625	67.1531	NaN	NaN	NaN	78.9492	78.7063	46.4707	NaN	NaN	NaN	0					-409915	SEMA6D	1132811	SQRDL	-409915	SEMA6D		0.367396	0.101336	0.41959
486	2	173256029	173263462	7434	98.8824	45.7565	41.6891	66.453	75.7521	85.8739	94.4696	58.6495	67.0556	NaN	100	100	100	65.0345	74.4775	NaN	NaN	NaN	NaN	0	Mir_186	uc021vsl.1	Mir_186	uc021vsl.1	0	Mir_186	0	Mir_186	0	Mir_186	Mir_186
487	11	68270434	68271020	587	88.6667	46.5455	30.9394	58.2903	96.9091	81.1818	83.5455	43	58.4062	NaN	66.3679	54.6	77.678	62.3125	60.6562	NaN	NaN	NaN	NaN	0			PPP6R3	uc001onv.3,uc001onw.3,uc001ony.4,uc001onx.3,uc009ysh.3,uc001onu.3,uc010rqc.2,uc010rqb.1	-55013	PPP6R3	42249	PPP6R3	42249	PPP6R3	PPP6R3
488	15	88489314	88492881	3568	93.9157	41.6706	30.6742	90.6552	83.9231	91.1758	97.7241	59.0375	67.9667	NaN	NaN	NaN	NaN	80.2921	76.1889	NaN	NaN	NaN	NaN	0			NTRK3	uc002bme.2,uc002bmf.2,uc021sua.1,uc002bmh.2,uc010bnh.1,uc010upl.1	-517802	MRPS11	83395	NTRK3	83395	NTRK3	NTRK3	0.483328	0.0226807	0.201487
489	1	19710036	19713097	3062	86.9011	39.9355	50.0562	72.0968	74.7253	94.3763	95.6667	35	54.1594	100	82.2299	79.4003	85.2327	84	87	29.6884	89.0493	81.1315	93.0989	0			CAPZB	uc021ohr.1,uc001bce.3,uc009vpk.3,uc010ocz.2	-34609	AX748283	71297	PQLC2	-34609	AX748283	CAPZB	-0.234192	0.29417	0.646283
490	8	128903828	128907665	3838	99.3407	42.3448	57.3258	68.7802	70.3407	100	96.9438	53.6543	82.3846	87.6534	73.7516	67.4587	84.3575	84.4535	81.0233	NaN	81.4373	67.2289	91.2711	0	PVT1	uc003ysl.3	PVT1	uc003ysl.3,uc010mdp.2	-65213	MIR1205	994	PVT1	994	PVT1	PVT1	0.994997	0.0637087	0.340015
491	5	134658735	134660688	1954	92.2278	40.2658	19.8987	99.6582	60.2785	98.1772	100	39.2273	87.3478	NaN	74.6168	68.5866	79.3899	86.1795	89.4384	75.3075	80.8191	69.9788	87.8267	0			LOC100996485	uc003laj.2	-74868	LOC340073	12304	AX747819	12304	AX747819	LOC100996485
492	4	184367554	184373450	5897	90.871	45.4066	35.7423	73.3368	94.1579	97.0947	83.6947	43.4409	76.2973	NaN	98.7809	89.0973	100	88.4944	82.1319	NaN	81.3428	68.4874	92.6066	0			CDKN2AIP	uc003ivp.1,uc003ivq.1	-52769	ING2	1766	CDKN2AIP	1766	CDKN2AIP	CDKN2AIP	0.544185	0.0088383	0.120208
493	20	3612079	3615389	3311	87.3607	32.25	30.2462	78.1552	68.4762	92.7846	91.3729	45.1207	59.0508	100	60.6614	53.5702	66.6484	79.4688	86.4237	22.6863	NaN	NaN	NaN	0			ATRN	uc002wim.2	-97927	HSPA12B	28657	GFRA4	28657	GFRA4	ATRN	0.121416	0.620494	0.831054
494	1	245207841	245212356	4516	85.8403	54.958	34.2066	99.113	97.8678	93.0684	88.5478	43.7982	85.8804	NaN	84.5416	80.7944	90.192	85.3364	87.2018	NaN	77.9374	54.7132	91.9597	0			EFCAB2	uc001ibd.2,uc010pyp.1,uc001ibe.2,uc001ibc.2,uc010pyo.1	-105930	KIF26B	74211	EFCAB2	74211	EFCAB2	EFCAB2	0.161529	0.472665	0.754519
495	17	31092335	31096954	4620	99.8471	37.7831	57.5904	95.3529	87.5294	85.4	95.4824	75.1486	100	NaN	NaN	NaN	NaN	91.7375	93.6988	NaN	NaN	NaN	NaN	0			MYO1D	uc002hho.1,uc002hhp.1,uc010wcb.2	-157973	TMEM98	106948	MYO1D	106948	MYO1D	MYO1D	0.0975169	0.66594	0.854378
496	19	3608746	3611544	2799	83.4313	51.193	44.2934	57.4912	62.5515	62.0958	88.3394	62.3161	64.8414	72.9915	66.9576	61.5475	71.3467	59.3054	64.6273	55.2432	86.8484	72.1293	93.1581	0	TBXA2R	uc021umv.1,uc002lyg.2	CACTIN	uc002lyh.3,uc002lyi.4,uc010dto.3,uc010dtn.3,uc010xho.2	-1915	TBXA2R	7696	CACTIN	-1915	TBXA2R	TBXA2R,CACTIN	-0.861688	2.58048e-07	9.48584e-05
497	12	125044911	125046790	1880	88.5185	46.1358	37.8148	53.5556	85.1481	65.284	66.3951	52.7763	66.9865	NaN	NaN	NaN	NaN	71.4103	73.4615	NaN	NaN	NaN	NaN	0			NCOR2	uc010tbb.2,uc021rgc.1,uc010tbc.2,uc001ugj.1	-42071	NCOR2	5220	NCOR2	5220	NCOR2	NCOR2	-0.397872	0.0666823	0.347215
498	11	121339821	121345377	5557	92.7328	44.6418	36.6241	86.5649	75.8321	97.084	93.6281	46.3651	65.2963	42.7489	100	100	100	71.2295	79.7008	66.1623	NaN	NaN	NaN	0			SORL1	uc001pxx.3	-102091	SORL1	16910	SORL1	16910	SORL1	SORL1	-0.40937	0.0585033	0.325783
499	11	74002659	74008332	5674	95.8222	33.2718	39.8298	64.2118	59.7172	81.3133	60.7952	40.4167	77.7397	81.4638	NaN	NaN	NaN	75.1125	78.0103	65.3841	NaN	NaN	NaN	0			P4HA3	uc001ouy.4,uc001ouz.3,uc010rrj.2	-14074	BC048427	14367	P4HA3	-14074	BC048427	P4HA3	0.642364	0.00126622	0.0381567
500	4	148752847	148756288	3442	97.2881	43.3443	43.7544	84.0169	94.623	56.2623	96.2951	67.2545	80.02	NaN	95.9722	86.9754	100	79.8039	82.88	NaN	NaN	NaN	NaN	0			ARHGAP10	uc003ilf.3,uc003ile.1	-46700	ARHGAP10	22771	Metazoa_SRP	22771	Metazoa_SRP	ARHGAP10	-0.4681	0.028016	0.224841
501	22	44777568	44780508	2941	96.2844	37.9145	25.5214	78.4865	65.9735	62.2655	98.1681	52.3727	70.9109	57.0239	64.47	59.5184	69.9414	79.8036	74.0171	82.6503	NaN	NaN	NaN	0					-68837	KIAA1644	112928	LDOC1L	-68837	KIAA1644		-0.999993	0.00240229	0.055834
502	7	95742765	95747220	4456	88.9901	37.495	47.466	93.4466	82.5149	70.9223	62.1845	63.7204	76.4706	NaN	NaN	NaN	NaN	84.9091	89.67	NaN	NaN	NaN	NaN	0					-223231	U6	101848	MIR591	101848	MIR591		0.997754	0.0426746	0.279119
503	11	607937	608408	472	100	51.3651	54.0328	90.9524	73.1111	97.746	100	14.08	82.4407	85.2021	100	94.8224	100	94.9841	94.873	93.3002	70.5337	61.9605	76.2725	0	PHRF1	uc009yca.2	PHRF1	uc010qwc.2,uc010qwd.2,uc001lqe.3,uc010qwe.2,uc009ybz.1,uc009yca.2	-28896	DRD4	872	PHRF1	872	PHRF1	PHRF1	0.0932726	0.679715	0.861148
504	3	63978673	63986636	7964	87.8063	58.9841	58.1604	90.7047	72.4074	82.9735	95.7005	73.2881	73.6169	100	82.0104	79.2827	86.5748	85.0398	85.7119	NaN	4.76515	2.15964	8.80146	0	PSMD6-AS2	uc003dly.2	ATXN7	uc003dlw.4,uc003dlv.3,uc021wzy.1,uc011bfn.2	-3061	PSMD6-AS2	22477	PSMD6	-3061	PSMD6-AS2	PSMD6-AS2,ATXN7	0.337519	0.124494	0.459231
505	9	138949687	138951805	2119	92.035	55.965	31.964	NaN	64.625	95.2621	98.7972	66.1405	79.6721	83.5973	NaN	NaN	NaN	82.6573	86.1181	79.6027	67.4789	57.7479	79.1093	0			NACC2	uc004cgv.4,uc010nbh.3	-96461	UBAC1	35326	NACC2	35326	NACC2	NACC2	-0.403957	0.0622519	0.335999
506	11	122516097	122518008	1912	98.3281	37.0462	32	58.209	58.597	68.6441	63.8136	1.88571	85.1765	70.3201	100	100	100	87.9231	91.0476	NaN	74.189	60.689	86.43	0					-8389	UBASH3B	79011	SnoU13	-8389	UBASH3B		0.803933	0.405474	0.719372
507	11	10340137	10344787	4651	90.7105	27.4937	43.8608	83.5783	77.8734	63.254	76.1642	58.8308	62.3333	69.1806	74.477	56.6705	83.5495	68	74.9733	NaN	5.10206	2.29811	7.76846	0					-7329	EF537580	13496	ADM	-7329	EF537580		-0.133777	0.552831	0.796824
508	12	127986705	127992229	5525	96.1097	63.8571	50.5128	85.9548	69.2903	95.6855	91.4043	67.2	81.5179	NaN	NaN	NaN	NaN	78.4408	80.7697	100	NaN	NaN	NaN	0					-373932	FLJ37505	765153	LINC00943	-373932	FLJ37505
509	12	111664168	111664958	791	94.9322	27.4912	35.0847	91.7966	44.661	76.3559	95.8947	44.2593	80.2982	92.2968	96.0243	92.8952	98.1223	88.1455	89.5091	NaN	85.5014	78.394	93.144	0			CUX2	uc001tsa.2,uc001tsb.2	-178793	SH2B3	126848	CUX2	126848	CUX2	CUX2	-0.942433	0.217064	0.575244
510	1	24830067	24839523	9457	96.3709	55.4322	51.7425	79.7417	82.8664	84.7292	93.3547	69.9486	76.5432	56.1317	92.6423	85.4755	100	85.7816	84.4186	NaN	86.3675	72.4029	94.809	0	RCAN3,RCAN3AS	uc021oje.1,uc001bjj.3,uc009vre.3,uc021ojf.1,uc021ojg.1,uc009vrg.3,uc009vrd.3,uc009vrf.3,uc021oiy.1,uc021oiz.1,uc021oja.1,uc021ojb.1	RCAN3	uc021ojc.1,uc021ojd.1,uc021oje.1,uc001bjj.3,uc009vre.3,uc021ojf.1,uc021ojg.1	0	RCAN3	0	RCAN3	0	RCAN3	RCAN3,RCAN3AS	0.999999	0.000663053	0.0257959
511	3	172277498	172283077	5580	90.2047	52.2556	48.3256	85.1278	85.8702	79.4211	81.9147	60.5575	81.2586	81.2586	99.9819	92.9064	100	75.3884	75.8347	NaN	87.339	79.5949	93.9939	0					-36201	TNFSF10	114130	GU289929	-36201	TNFSF10		-0.430199	0.0456677	0.288488
512	1	12189091	12190697	1607	96.8406	46.5652	43.6957	78.8406	80.2029	80.2754	88.7536	63.1404	76.8462	84.4125	77.1183	63.7565	84.4478	82.4085	84.4366	NaN	77.0052	61.6906	90.6477	0			TNFRSF8	uc001atq.3,uc010obc.2,uc001atr.3,uc001ats.3	-36362	TNFRSF1B	3134	TNFRSF8	3134	TNFRSF8	TNFRSF8
513	2	54179298	54192899	13602	93.3104	64.5224	56.7462	88.7918	69.5134	77.2566	94.1712	53.5735	88.4146	44.2073	100	100	100	88.5866	89.108	NaN	NaN	NaN	NaN	0	PSME4	uc010yop.1,uc010yoq.1	PSME4	uc002rxp.2,uc010fbu.1,uc010fbv.1,uc021vho.1	-2878	PSME4	5078	PSME4	-2878	PSME4	PSME4	0.334779	0.127777	0.464457
514	11	48121479	48124152	2674	92.4225	43.5493	29.4348	75.6901	75.2319	60.6479	93.5915	20.0323	75.3385	NaN	67.0133	52.6196	73.6203	82.8116	85.7463	NaN	NaN	NaN	NaN	0			PTPRJ	uc001ngp.4,uc001ngo.4	-33090	PTPRJ	119370	PTPRJ	-33090	PTPRJ	PTPRJ	-0.0760265	0.736669	0.889176
515	19	3517921	3520177	2257	98.1649	42.8952	64.6381	93.7767	98.9903	95.9223	95.5258	53.6436	80.9659	NaN	100	77.8825	100	86.1275	91.181	NaN	NaN	NaN	NaN	0	FZR1	uc010dtk.2,uc002lxv.2	FZR1	uc002lxt.2	-2776	FZR1	11627	FZR1	-2776	FZR1	FZR1	0.477481	0.0246235	0.210153
516	11	117587219	117590083	2865	85.1441	36.5575	40.4425	80.5929	93.2301	68.177	69.7184	55.4095	67.5258	59.5063	100	81.9605	100	77.3396	78.8692	66.1892	NaN	NaN	NaN	0			DSCAML1	uc001prh.1,uc001pri.1	-267022	IL10RA	77893	DSCAML1	77893	DSCAML1	DSCAML1	-0.999939	0.00704545	0.105243
517	9	131042865	131044081	1217	90.6441	31.8644	47.9091	NaN	93.7143	75.1864	73.6667	28.9487	94.5385	NaN	NaN	NaN	NaN	81.5517	85.963	NaN	NaN	NaN	NaN	0	GOLGA2	uc011maw.2,uc010mxw.3	SWI5	uc004bup.3,uc010mxx.1	-4597	GOLGA2	4441	SWI5	4441	SWI5	GOLGA2,SWI5	-0.0831479	0.712969	0.877538
518	21	27398080	27401396	3317	83.5556	33.3492	42.3538	56.9206	50.9077	82.7846	87.3492	31.9057	76.0566	NaN	NaN	NaN	NaN	81.1356	88.0755	NaN	NaN	NaN	NaN	0			APP	uc011aci.2,uc002ylz.3,uc002yma.3,uc011ach.2,uc021whz.1,uc021wia.1,uc002ymb.3,uc010glj.3,uc021wib.1,uc010glk.3,uc011acj.2	-55218	APP	111312	APP	-55218	APP	APP	-0.683179	0.00045766	0.0204931
519	17	19360068	19366127	6060	86.8132	53.0674	27.2809	67.3077	73.0659	95.0769	70.3407	47.7662	84.6429	NaN	NaN	NaN	NaN	77.5783	79.6744	NaN	74.6223	58.1231	90.7895	0					-45366	TRNA_Trp	45066	RNF112	45066	RNF112		0.297258	0.179116	0.533215
520	9	129307321	129309265	1945	98.7536	40.913	51.1642	NaN	88.8971	65.2537	100	68.069	78.6935	72.0046	75.9255	69.6784	80.4955	83.3818	82.0161	70.8498	NaN	NaN	NaN	0					-14073	Mir_1302	118150	SNORD116	-14073	Mir_1302
521	18	47079689	47081037	1349	81.8974	24.4595	39.3333	97.359	81.5385	67.2821	85.1795	35.9355	86.6207	NaN	NaN	NaN	NaN	81.9737	80.5676	NaN	NaN	NaN	NaN	0					-7389	LIPG	65947	MIR1539	-7389	LIPG
522	22	46623682	46625278	1597	92.8154	36.5758	48.5246	74.2615	75.1194	92.5373	98.4776	55.0769	84.7843	NaN	NaN	NaN	NaN	93.4462	92.2154	NaN	NaN	NaN	NaN	0			PPARA	uc003bgw.1,uc003bgx.1,uc010hab.1,uc003bhb.1,uc010hac.1	-38582	TTC38	20915	CDPF1	20915	CDPF1	PPARA	-0.296829	0.179775	0.534188
523	1	41233019	41236653	3635	100	48.2921	44.8352	90.3297	65.0968	62.2747	100	73.1977	79.5926	100	100	95.7386	100	80.2532	80.2381	74.2229	NaN	NaN	NaN	0			NFYC	uc001cfx.4,uc009vwd.3,uc001cfz.3,uc010ojn.2,uc001cfy.4,uc001cgc.3,uc001cgb.3,uc001cge.3	-13030	KCNQ4	10064	MIR30C1	10064	MIR30C1	NFYC	-0.401215	0.0642196	0.341224
524	17	557295	558255	961	96.0625	23.8824	33.2687	70.913	90.6418	88.9057	62.9538	60.6585	84.5536	71.1659	NaN	NaN	NaN	93.2059	92.8485	NaN	NaN	NaN	NaN	0			VPS53	uc010cjo.2,uc002frl.2,uc002frm.2,uc002frn.2,uc002fro.2,uc010cjp.1,uc002frk.3	-77591	FAM57A	21392	VPS53	21392	VPS53	VPS53	-0.431238	0.0450898	0.286795
525	12	69236336	69240028	3693	92.5479	36.84	39.2533	68.1067	67	79.1644	64.8767	56.9437	87.2308	NaN	95.3932	91.7997	100	87.6667	89.8551	NaN	NaN	NaN	NaN	0			MDM2	uc001sui.4,uc021rad.2,uc009zqx.4,uc001sun.5,uc009zra.4,uc021raf.2,uc009zrc.4,uc009zrd.4,uc009zrf.4,uc001suo.4,uc009zre.4,uc009zrg.4,uc009zrh.4,uc021rag.2,uc021rah.2,uc021rai.2,uc021raj.2	-37062	LOC100130075	33349	MDM2	33349	MDM2	MDM2	0.31493	0.15342	0.5009
526	22	49850312	49851921	1610	94.0411	34.3973	25.087	67.6301	36.9041	54.6027	71.2877	52.1159	64.3462	89.9576	100	100	100	69.9577	78.6944	39.8352	NaN	NaN	NaN	0			BC033837	uc003biq.3	-395575	ZBED4	199269	BC033837	199269	BC033837	BC033837
527	15	55805566	55807369	1804	93.4299	45.1682	39.8667	81.8318	46.0748	77.5047	85.1869	56.5455	69.1875	73.3807	NaN	NaN	NaN	82.1321	80.819	73.9821	80.2747	72.2434	88.1994	0					-5134	DYX1C1	31205	DKFZp564G0982	-5134	DYX1C1
528	14	102651156	102652138	983	89.0976	29.878	30.6667	91.7561	67	97.3902	95.439	42.0732	86.5172	NaN	NaN	NaN	NaN	88.4	80.9756	NaN	NaN	NaN	NaN	0			WDR20	uc001yld.3,uc001yle.3,uc001ylc.3,uc001ylf.3,uc010txu.2,uc001ykz.3,uc001yla.3,uc001ylb.3	-45070	HSP90AA1	44968	WDR20	44968	WDR20	WDR20
529	1	28273708	28276859	3152	99.023	45.0345	61.2353	85.3793	74.4118	62.6667	86.6207	61.7857	79.4225	68.4719	NaN	NaN	NaN	84.5	85.3924	61.3819	NaN	NaN	NaN	0			SMPDL3B	uc001bpg.3,uc010ofq.2,uc010ofr.2,uc001bpf.3	-9644	XKR8	12205	SMPDL3B	-9644	XKR8	SMPDL3B	-0.883209	0.310756	0.658815
530	1	41383207	41385927	2721	85.3134	41.8841	27.9718	82.1333	66.8261	98.9577	90.8904	18.6429	61.8723	100	NaN	NaN	NaN	77.4795	82.9863	NaN	NaN	NaN	NaN	0					-35780	Mir_584	100531	SLFNL1	-35780	Mir_584		0.359166	0.130992	0.469822
531	9	133015293	133017041	1749	81.2462	29.1639	27.873	NaN	91.0145	80.7538	84.2273	33.1803	79.537	67.6462	NaN	NaN	NaN	80.1364	80.9853	NaN	NaN	NaN	NaN	0					-209820	FNBP1	52422	NCS1	52422	NCS1		0.0130771	0.953941	0.982725
532	17	27901359	27903347	1989	75.6697	24.0459	27.8058	57.9266	44.6881	85.2844	92.9515	36.963	87.5	NaN	NaN	NaN	NaN	84.5872	90.422	NaN	84.0318	78.0061	90.5764	0			GIT1	uc002heg.2,uc002hef.2,uc010wbg.1	-7317	ABHD15	5621	TP53I13	5621	TP53I13	GIT1	0.350165	0.110131	0.435524
533	17	76106564	76108324	1761	83.4202	36.6697	38.77	62.8403	46.521	90.5462	97.7521	40.3529	80.3364	NaN	91.8622	90.2251	93.0778	87.1092	88.6807	NaN	85.0232	77.7179	91.6789	0					-18534	TMC8	10506	TMC6	10506	TMC6		0.321392	0.144706	0.489351
534	2	97394608	97396740	2133	98.3478	45.1045	35.942	88.1014	66.4638	86.4154	75.1429	23.1569	82.9524	NaN	NaN	NaN	NaN	87.0469	92.6667	NaN	NaN	NaN	NaN	0			LMAN2L	uc002swv.3,uc002swu.3,uc010yuu.2,uc010yut.2,uc010yuv.2,uc010yuw.2,uc010yux.2	-29898	CNNM4	9073	LMAN2L	9073	LMAN2L	LMAN2L	-0.195297	0.383763	0.706989
535	17	71371009	71374810	3802	87.0949	43.8189	32.4146	77.2199	58.482	90.5816	95.4245	43.3723	80.264	76.419	NaN	NaN	NaN	85.3409	87.2353	100	NaN	NaN	NaN	0			SDK2	uc010dfm.3,uc010dfn.2,uc002jjt.4	-21548	AX747206	23470	SDK2	-21548	AX747206	SDK2	0.424441	0.0489731	0.299041
536	18	73075487	73078322	2836	83.4789	38.9315	33.7143	88.2468	59.96	73.1467	94.6933	49.9859	65.5873	NaN	NaN	NaN	NaN	72.6515	72.3529	NaN	NaN	NaN	NaN	0					-154206	ZADH2	61267	SMIM21	61267	SMIM21		-0.185385	0.408821	0.721017
537	10	103400807	103405002	4196	91.9672	24.2131	33.4754	76.7937	37.6825	92.8254	96.8689	61	77.1311	NaN	100	100	100	90.6316	87.95	NaN	68.939	47.5713	86.7794	0			FBXW4	uc001kto.3	-39553	MIR3158-2	39634	MIR3158-1	-39553	MIR3158-2	FBXW4	-0.349919	0.110398	0.436015
538	1	55055527	55057957	2431	93.6957	36.2754	51.4478	71.9855	65.3478	94.1304	81.8182	66.8364	76.566	100	80.0679	67.8563	100	84.2308	86.3235	57.3574	NaN	NaN	NaN	0			ACOT11	uc001cxm.2,uc001cxj.2,uc001cxl.2,uc001cxk.3	-49469	HEATR8-TTC4	31243	FAM151A	31243	FAM151A	ACOT11	-0.417668	0.0530947	0.310437
539	9	99281745	99284511	2767	94.6038	38.0189	58.4528	NaN	80.8868	88.9434	79.9623	64.4694	85.3721	100	NaN	NaN	NaN	86.6667	91.234	90.4127	NaN	NaN	NaN	0			CDC14B	uc004awj.3,uc004awk.3,uc004awl.3,uc004awi.3	-101076	ZNF367	44692	CDC14B	44692	CDC14B	CDC14B	-0.372411	0.0878552	0.394548
540	5	145055509	145063802	8294	93.04	51.984	37.0244	76.952	65.7967	89.104	61.8618	62.4679	72.9588	NaN	100	100	100	78.886	85.2232	NaN	NaN	NaN	NaN	0					-252323	SH3RF2	151097	PRELID2	151097	PRELID2		-0.76493	3.37698e-05	0.00375357
541	5	176083350	176084584	1235	98.9841	43.2319	49.9851	85.5538	80.8358	97.9851	100	70.3833	83.5077	62.6308	96.6594	88.3551	100	86.4242	87.7656	46.4451	NaN	NaN	NaN	0			TSPAN17	uc003met.3,uc003meu.3,uc003mew.3,uc003mes.3	-25793	SNCB	8963	TSPAN17	8963	TSPAN17	TSPAN17	-0.170097	0.449171	0.74198
542	14	77998855	78000463	1609	99.9661	39.4746	47.0169	92.2632	75.1475	73.7049	71.1887	58.5918	79.9216	NaN	NaN	NaN	NaN	90.7288	85.7541	NaN	NaN	NaN	NaN	0			SPTLC2	uc001xub.3	-33645	ISM2	74483	AHSA1	-33645	ISM2	SPTLC2	-0.130668	0.56218	0.801747
543	3	12992367	12994463	2097	86	48.7957	40.6374	74.5376	65.4839	86.1828	82.3034	66.1529	80.5455	57.053	NaN	NaN	NaN	84.7558	89.0122	100	NaN	NaN	NaN	0			IQSEC1	uc011auw.2,uc003bxu.4,uc003bxt.3	-76759	DQ581328	14497	IQSEC1	14497	IQSEC1	IQSEC1	-0.484308	0.0304702	0.235011
544	3	24000414	24006451	6038	95.5827	50.2963	37.2847	89.6619	79.964	85.7914	85.4745	64.7031	87.8922	54.9326	74.0514	72.5236	75.0791	90.2283	89.6818	98.8459	89.0386	83.8076	94.6132	0			NR1D2	uc003ccs.2,uc010hfd.2,uc011awk.1	-12361	NKIRAS1	12803	NR1D2	-12361	NKIRAS1	NR1D2	-0.658974	0.0021509	0.0522501
545	20	34715923	34719148	3226	86.9494	26.8889	33.9759	52.6747	64.8434	80.0864	81.4937	46.169	77.9344	NaN	100	100	100	81.175	83.4533	NaN	NaN	NaN	NaN	0			EPB41L1	uc002xeu.3,uc002xev.3,uc002xez.4,uc002xex.3,uc002xew.3,uc010zvo.1,uc002xey.3	-23513	EPB41L1	15666	EPB41L1	15666	EPB41L1	EPB41L1	-0.183263	0.426521	0.729656
546	11	200308	202099	1792	90.9565	56.1549	35.0704	75.6087	59.6957	90.3333	92.9552	49.7258	84.8769	NaN	NaN	NaN	NaN	68.9286	69.6901	NaN	NaN	NaN	NaN	0					-6430	RIC8A	3514	ODF3	3514	ODF3		-0.292538	0.186451	0.542061
547	19	42985615	42992792	7178	92.7605	38.7006	49.9024	83.3491	69.8129	79.5455	65.9755	31.8372	83.3537	66.2662	100	100	100	82.3067	82.2454	81.5961	NaN	NaN	NaN	0					-38479	CXCL17	32881	CEACAM1	32881	CEACAM1		-1	0	0
548	13	33841232	33843608	2377	93.0638	47.7111	18	89	74.5111	50.4	89.9362	69.5455	56.8049	NaN	NaN	NaN	NaN	79.7021	83.5476	NaN	NaN	NaN	NaN	0			STARD13	uc001uux.3,uc010abh.1,uc001uuw.3	-8082	STARD13-AS	16293	STARD13	-8082	STARD13-AS	STARD13
549	17	72439982	72442341	2360	69.1728	29.9605	6.79518	68.9765	44.3176	90.5904	74.4156	38.7571	42.6984	83.0593	71.038	64.7893	77.1485	75.7568	71.8333	60.871	69.4535	58.3343	85.0665	0	GPRC5C	uc002jku.3	GPRC5C	uc002jkp.3,uc002jkq.3,uc002jkr.3,uc002jkt.3,uc002jku.3	-20180	CD300A	759	GPRC5C	759	GPRC5C	GPRC5C	-0.583861	0.00433268	0.0795379
550	20	48959945	48962739	2795	97.5505	51.2617	34.8468	64.5586	62.6055	89.5586	98.2688	62.1635	75.3854	NaN	77.0086	75.8925	77.6699	75.88	75.3271	NaN	81.5985	71.9929	88.3883	1					-7522	TRNA_Leu	50689	LOC284751	-7522	TRNA_Leu
551	3	129744919	129746919	2001	98.3881	49.7284	35.6143	69.7536	58.1481	52.3176	95.9077	64.925	74.8036	56.4767	NaN	NaN	NaN	69.7738	74.7619	NaN	NaN	NaN	NaN	0					-53754	ALG1L2	51684	TRH	51684	TRH		-0.999954	0.00610464	0.0968394
552	12	113679656	113682485	2830	89.7108	53.1605	35.3735	70.8554	86.6627	81.4458	96.6747	26.4933	66.5821	41.6138	100	100	100	66.4937	70.6623	NaN	NaN	NaN	NaN	0	TPCN1	uc010syt.1	TPCN1	uc001tux.3,uc001tuw.3,uc010syt.1	0	TPCN1	0	TPCN1	0	TPCN1	TPCN1	0.204671	0.360884	0.693139
553	10	34044987	34048321	3335	99.878	50.5122	35.0244	85.122	62.9268	84.3902	76.8293	51.1282	83.1951	NaN	NaN	NaN	NaN	79.4865	81.775	NaN	NaN	NaN	NaN	0					-350487	AX765719	13287	LINC00838	13287	LINC00838
554	10	44197731	44198507	777	95.962	33.28	49.3333	86.6203	59.7468	99.2785	100	25.2754	93.2603	76.2391	82.6745	78.0887	86.1668	88.7342	87.4051	82.8781	85.3084	80.4813	90.5865	1					-53405	ZNF32	56342	ZNF32-AS2	-53405	ZNF32		0.330566	0.132943	0.472591
555	7	71692883	71696006	3124	85.8182	45.0886	33.974	61.7532	70.1948	68.987	57.026	38.6618	94.5	NaN	NaN	NaN	NaN	85.2676	84.9178	42.5451	NaN	NaN	NaN	0			CALN1	uc003twc.4,uc003twb.4,uc003twa.4	-239761	Mir_598	106202	CALN1	106202	CALN1	CALN1	0.917581	0.260278	0.61727
556	16	55292719	55297291	4573	97.6162	45.6598	49.2887	66.8081	85.0303	83.1753	96.8947	67.6067	81.2051	81.2051	NaN	NaN	NaN	86.6522	84.5165	83.2388	NaN	NaN	NaN	0					-61179	IRX6	326736	IRX5	-61179	IRX6		0.856415	0.345373	0.682717
557	3	72472098	72474578	2481	96.9841	33.3284	31.4925	94.9846	83.5385	82.6769	88.2951	64.0364	84.8413	NaN	NaN	NaN	NaN	85.9355	80.9516	NaN	NaN	NaN	NaN	0			RYBP	uc003dpe.3	-462806	GXYLT2	21196	RYBP	21196	RYBP	RYBP	0.0658355	0.770985	0.905127
558	9	36388339	36393896	5558	97.4176	51.2472	47.679	77.0659	72.8202	85.7416	88.6203	58.3333	89.3553	NaN	NaN	NaN	NaN	89.5195	84.04	NaN	NaN	NaN	NaN	0			RNF38	uc003zzm.3,uc003zzj.3,uc003zzk.3,uc003zzl.3,uc003zzh.3,uc003zzi.3	-111286	GNE	6400	RNF38	6400	RNF38	RNF38	0.299893	0.175108	0.528816
559	3	176875028	176876695	1668	99.6923	29.9756	52.6585	72.6585	85.5122	98.9024	70.3077	17.1176	65.1282	NaN	NaN	NaN	NaN	90.45	91.3684	NaN	NaN	NaN	NaN	0			TBL1XR1	uc003fix.4,uc011bpz.2,uc003fiw.4,uc003fiy.2	-283013	LINC00578	37571	TBL1XR1	37571	TBL1XR1	TBL1XR1
560	1	1841658	1843658	2001	97	40.3053	54.6186	69.3918	57.732	88.9278	95.9438	64.7111	84.7303	60.459	69.7025	67.1021	73.6183	85.3936	86.6598	84.5431	NaN	NaN	NaN	0	CALML6	uc001aih.1			-2607	CALML6	6578	TMEM52	-2607	CALML6	CALML6
561	15	93394525	93396793	2269	77.9145	29.1964	29.9823	70.9316	86.0769	80.453	88.8624	39.5208	87.3511	79.6564	NaN	NaN	NaN	89.6724	89.1416	35.4101	NaN	NaN	NaN	0					-29279	LOC100507217	55812	ASB9P1	-29279	LOC100507217
562	6	132554089	132558310	4222	93.1026	46.2308	29.4054	56.4103	49.5641	95.7317	99.7073	68.7692	51.7586	NaN	78.8099	75.1955	82.7681	67.0857	78.5641	NaN	76.1232	58.3492	87.4057	0					-281571	CTGF	98972	LOC100507254	98972	LOC100507254
563	19	2325386	2326893	1508	96.7191	56.6854	34.5172	70.011	70.3068	83.2472	100	62.0256	76.4507	NaN	NaN	NaN	NaN	65.1705	61.6778	65.7041	NaN	NaN	NaN	0	SPPL2B	uc002lvr.3,uc002lvs.3,uc010dsy.1,uc010dsz.1	SPPL2B,LSM7	uc010dsw.1,uc002lvp.4	-1735	SPPL2B	1721	LSM7	1721	LSM7	SPPL2B,LSM7	-0.639643	0.00134818	0.0395324
564	4	99505562	99509312	3751	89.4026	44.9259	56.6173	75.5479	64.5309	99.9012	98.7333	52.4459	85.4118	0	68.6036	61.4894	73.9623	86.4286	85.925	NaN	NaN	NaN	NaN	0			TSPAN5	uc003hub.3,uc011cdz.2	-407475	METAP1	69488	TSPAN5	69488	TSPAN5	TSPAN5	-0.541812	0.00919876	0.123163
565	16	89440495	89442288	1794	96.8108	57.3628	46.3274	65.6126	63.6396	82.991	90.982	34.5536	74.4483	100	100	100	100	84.9364	84.1927	78.3999	78.6276	68.8093	85.2159	0			ANKRD11	uc002fmy.2,uc002fmx.2,uc002fnc.2,uc002fne.4,uc002fng.1,uc002fnd.3	-53731	ANKRD11	42488	ANKRD11	42488	ANKRD11	ANKRD11	-0.354194	0.105819	0.427702
566	3	47612261	47614122	1862	98	45.4595	51.5135	85.3243	93.8919	88.7568	99.0811	17.4706	78.1724	NaN	NaN	NaN	NaN	81.7568	82.8108	NaN	NaN	NaN	NaN	0			CSPG5	uc021wxi.1,uc011bbb.2,uc003cro.4,uc003crp.4,uc021wxh.1,uc003crn.3	-57062	ELP6	5501	CSPG5	5501	CSPG5	CSPG5
567	22	41492902	41495873	2972	95.0303	43.4486	41.0952	80.1068	77.581	88.2747	79.0879	48.1375	69.9184	73.3015	NaN	NaN	NaN	86.8704	89.2477	NaN	NaN	NaN	NaN	0			EP300	uc003azl.4	-105439	L3MBTL2	4289	EP300	4289	EP300	EP300	-0.363207	0.0966228	0.411024
568	2	71206370	71209753	3384	93.9922	49.4656	39.4141	63.9695	63.6917	82.4812	95.0336	63.3158	75.7458	52.387	81.5714	80.064	84.6912	81.6136	83.0923	82.1141	83.0177	76.1893	90.7647	1	ANKRD53	uc002shk.4,uc002shl.4	ANKRD53	uc002shk.4,uc002shl.4	-41451	OR7E91P	796	ANKRD53	796	ANKRD53	ANKRD53	-0.89868	1.34669e-08	8.37469e-06
569	6	39197516	39198677	1162	90	44.5231	30.9385	74.7231	48.1692	87.0923	69.3692	1.88235	62.7636	NaN	65.7133	64.1441	68.3688	60.5254	68.8305	NaN	8.84729	5.15938	15.6044	1	KCNK5	uc003oon.3			-265	KCNK5	83560	KCNK17	-265	KCNK5	KCNK5	-0.978629	0.13185	0.471151
570	6	19330906	19335781	4876	92.2453	40.1982	42.9545	79.115	69.3186	92.2735	90.9174	30.12	87.1818	NaN	86.6621	77.215	93.4791	86.1143	87.2232	NaN	NaN	NaN	NaN	0					-102732	5S_rRNA	306979	U6	-102732	5S_rRNA		-0.933521	0.233439	0.591447
571	6	42324545	42327334	2790	97.5333	48.7067	36.2933	98.1733	51.9863	62.3067	98.0933	38.8261	82.1538	NaN	100	94.9102	100	82.9863	86.8784	NaN	83.5734	76.9559	90.7779	0			TRERF1	uc003osd.2,uc003ose.2,uc003osb.2,uc003osc.2,uc010jxu.1	-86959	TRERF1	91665	TRERF1	-86959	TRERF1	TRERF1	0.200745	0.370368	0.698644
572	11	70976382	70978164	1783	97.9346	50.215	44.3884	78.1468	76.7982	88.7248	90.1402	55.3956	81.5579	93.9955	74.3786	69.4844	80.8226	63.945	70.6176	60.7417	63.9411	57.636	71.1699	0					-40540	SHANK2	156236	FLJ42102	-40540	SHANK2		0.637497	0.559939	0.800518
573	10	17038374	17043277	4904	99.3981	43.6602	51.4951	91.2039	72.7624	93.1188	90.6344	70.9694	65.8966	NaN	100	100	100	71.6512	74.8118	NaN	46.6895	35.0219	68.8263	0			CUBN	uc001ioo.3	-88627	CUBN	128539	CUBN	-88627	CUBN	CUBN	0.122206	0.618206	0.829773
574	22	21977478	21981811	4334	93.8271	46.687	43.8032	59.3383	59.6466	77.2406	82.7744	65.8197	51.6848	100	100	100	100	77.9844	80.9752	84.2841	70.2127	60.083	76.6559	0			UBE2L3	uc031rxe.1,uc002zuz.2,uc002zva.2,uc011aig.3,uc031rxf.1	-5274	CCDC116	2529	YDJC	2529	YDJC	UBE2L3	-0.356163	0.103758	0.423844
575	16	56846341	56848870	2530	86.6364	36.4675	34.8312	76.8571	61.1053	79.0533	83.2133	60.1077	74.7258	NaN	60.2356	55.7821	65.1739	88.7368	91.6133	NaN	NaN	NaN	NaN	0			NUP93	uc002eka.3,uc002ekb.3,uc010vhi.2	-43559	MIR138-2	28929	NUP93	28929	NUP93	NUP93	-0.15606	0.487978	0.762837
576	20	55896482	55899400	2919	92.3284	38.4179	56.3692	85.7231	63.2537	79.5373	98.9672	43.2909	63.7903	39.231	100	85.149	100	63.7385	62.5156	0	NaN	NaN	NaN	0	MIR4325	uc021wfb.1	MIR4325	uc021wfb.1	0	MIR4325	0	MIR4325	0	MIR4325	MIR4325
577	9	81059952	81062703	2752	100	50.9268	48	67.9268	91.1707	81.122	91.9756	38.2895	84.2121	NaN	NaN	NaN	NaN	81.8718	87.275	NaN	NaN	NaN	NaN	0					-413733	GNAQ	147894	PSAT1	147894	PSAT1
578	2	55214733	55216456	1724	100	37.8065	62.0968	86.0968	99.7742	69.1613	99.069	69.0455	89	NaN	NaN	NaN	NaN	93.0333	93.871	NaN	NaN	NaN	NaN	0			RTN4	uc002rye.3,uc002ryf.3,uc002ryg.3,uc002ryd.3,uc002ryc.3	-60441	RTN4	21014	RTN4	21014	RTN4	RTN4
579	17	71190695	71193303	2609	89.5196	40.844	49.3178	86.8224	69.835	90.8692	98.7429	68.9048	65.2022	93.2444	92.0512	81.5933	97.7186	83.5872	86.6944	78.9188	83.0216	72.2482	91.916	0			COG1	uc002jjg.3,uc002jjh.3,uc002jjf.1	-35068	C17orf80	1523	COG1	1523	COG1	COG1	-0.502171	0.0172397	0.174401
580	12	112004160	112007348	3189	90.7011	46.9518	53.4824	85.2247	95.2022	80.6667	70.6092	65.5	91.4177	73.3222	NaN	NaN	NaN	90.7011	92.9884	45.9191	NaN	NaN	NaN	0			ATXN2	uc001tsj.3,uc001tsk.3,uc001tsh.3,uc001tsi.3,uc001tsm.1	-95515	ATXN2	28946	ATXN2	28946	ATXN2	ATXN2	-0.334072	0.128633	0.465848
581	18	74857547	74859474	1928	93.4909	37.4545	30.1475	79.8545	85.6271	80.7797	91.0526	53.3889	58.4483	53.7724	84.5824	67.2283	100	67.0156	69.1429	87.7218	NaN	NaN	NaN	0					-12773	MBP	296393	ZNF236	-12773	MBP		-0.203943	0.362633	0.69424
582	13	33411930	33416607	4678	82.9115	41.6789	32.8761	60.8496	65.9115	93.0885	62.0619	54.0952	61.4405	NaN	80.8136	77.5272	84.8179	77.7545	81.6455	NaN	87.0018	76.5071	95.734	0			LINC00423	uc031qlb.1	-173593	KL	69183	LINC00423	69183	LINC00423	LINC00423
583	7	70774964	70778916	3953	94.3729	45.7869	23.1803	91.9206	87.6349	79.2857	81.0492	49.6786	72.6909	NaN	NaN	NaN	NaN	77.7586	81.2667	NaN	NaN	NaN	NaN	0	MIR3914-1	uc022afh.1	WBSCR17	uc003tvy.4,uc003tvz.4	-2208	MIR3914-1	2305	MIR3914-2	-2208	MIR3914-1	MIR3914-1,WBSCR17	-0.465879	0.0288712	0.228481
584	16	87386580	87386929	350	100	39.88	44.087	80.4	88.64	98.28	100	64.64	88.1765	NaN	79.9722	71.6841	85.1559	93.68	91.9167	92.8163	85.7099	78.0991	92.0917	0			FBXO31	uc010vot.2,uc002fjw.3,uc002fjv.3	-35554	C16orf95	7632	FBXO31	7632	FBXO31	FBXO31
[truncated: 355 more rows]

## Sheet: Neanderthal-derived
Supplementary Data 2. DMRs identified between the human groups, ranked according to their level of significance
[truncated: 571 more rows]

[truncated: 2 more sheets: Denisovan-derived, Chimpanzee-human diffs]
