# Supplementary material for: Differential DNA methylation of vocal and facial anatomy genes in modern humans
Source: Nat Commun. 2020 Mar 4;11:1189. doi: 10.1038/s41467-020-15020-6 (PMC7055320; doi:10.1038/s41467-020-15020-6)
Supplement: Supplementary file 4 — Supplementary Data 3 [file 41467_2020_15020_MOESM4_ESM.xlsx]

## Sheet: GO terms
Supplementary Data 3. Significant gene ontology terms (biological process) in AMH-derived DMGs
Term	Count	%	PValue	Genes	Fold Enrichment	Benjamini
GO:0060350~endochondral bone morphogenesis	9	1.68224	2.94565e-05	CSGALNACT1, ALPL, COL13A1, COL27A1, HOXA11, TGFBR2, COL2A1, SOX9, CARM1	7.19349	0.00251814
GO:0061383~trabecula morphogenesis	8	1.49533	0.000291288	SBNO2, CHD7, RHOA, TGFBR3, SEMA4D, GREM1, NKX2-5, PPARGC1B	6.13322	0.0128225
GO:0060021~palate development	13	2.42991	2.41872e-06	SATB2, TSHZ1, TGFBR2, LEF1, COL2A1, EPHB3, NPRL3, GLI3, EPHB2, CHD7, BNC2, TGFBR3, ALX4	5.74539	0.000381632
GO:0032330~regulation of chondrocyte differentiation	7	1.30841	0.0012927	HOXA11, SMAD3, ZNF664-FAM101A, GLI2, GREM1, SOX9, GLI3	5.71656	0.0431776
GO:0002062~chondrocyte differentiation	13	2.42991	5.64027e-06	COL27A1, HOXA11, TGFBR2, ACAN, SMAD3, COL2A1, ZNF664-FAM101A, GLI2, RUNX1, GREM1, SOX9, GLI3, RUNX3	5.30824	0.000749283
GO:0035023~regulation of Rho protein signal transduction	17	3.17757	1.64176e-07	FGD2, F2RL3, NGEF, BCR, ARHGEF1, PREX1, MYO9B, ITSN1, VAV2, VAV1, FARP1, ARHGEF10, TIAM1, GPR17, EPS8L2, SPATA13, ARHGEF10L	5.19205	4.14536e-05
GO:0060349~bone morphogenesis	11	2.05607	7.53329e-05	CSGALNACT1, ALPL, COL13A1, COL27A1, HOXA11, TGFBR2, COL2A1, PAPPA2, SOX9, CARM1, GLI3	4.91936	0.00486563
GO:0061035~regulation of cartilage development	8	1.49533	0.00149778	HOXA11, SMAD3, ZNF664-FAM101A, GLI2, GREM1, SOX9, CARM1, GLI3	4.69575	0.0485793
GO:0046578~regulation of Ras protein signal transduction	23	4.29907	2.44302e-08	FGD2, F2RL3, NGEF, DAB2IP, RALGPS1, BCR, ARHGEF1, PREX1, RASGEF1A, PSD4, MYO9B, CYTH3, ITSN1, VAV2, VAV1, ARHGEF10, FARP1, TIAM1, GPR17, IQSEC3, EPS8L2, SPATA13, ARHGEF10L	4.25625	9.49016e-06
GO:0001837~epithelial to mesenchymal transition	11	2.05607	0.000444775	ERG, DAB2IP, LIMS1, TGFBR2, SMAD3, TGFBR3, LEF1, SOX9, LDLRAD4, TCF7L2, ACVR1	3.97333	0.0178124
GO:0048705~skeletal system morphogenesis	22	4.11215	2.1966e-07	ALPL, SATB2, NDST1, COL13A1, HOXA11, TGFBR2, SMAD3, COL2A1, SOX9, GREM1, GLI3, PPARGC1B, CSGALNACT1, COL27A1, ACAN, PKD1, PAPPA2, ZNF664-FAM101A, ALX4, CARM1, WWOX, IFT140	3.91683	5.04207e-05
GO:0003279~cardiac septum development	10	1.86916	0.00102098	CHD7, NDST1, FGFRL1, TGFBR2, TGFBR3, PLXND1, TAB1, NKX2-5, NPRL3, ACVR1	3.91312	0.0361765
GO:0048736~appendage development	17	3.17757	1.24464e-05	MED31, CHD7, ITGA6, HOXA11, SMOC1, CREBBP, AFF3, LEF1, COL2A1, SOX9, CACNA1C, GLI2, GREM1, ALX4, GLI3, BCL2L11, IFT140	3.7566	0.00139579
GO:0060173~limb development	17	3.17757	1.24464e-05	MED31, CHD7, ITGA6, HOXA11, SMOC1, CREBBP, AFF3, LEF1, COL2A1, SOX9, CACNA1C, GLI2, GREM1, ALX4, GLI3, BCL2L11, IFT140	3.7566	0.00139579
GO:0051216~cartilage development	18	3.36449	7.96594e-06	SATB2, HOXA11, TGFBR2, SMAD3, COL2A1, GREM1, GLI2, SOX9, GLI3, CSGALNACT1, COL27A1, ACAN, PKD1, ZNF664-FAM101A, CARM1, RUNX1, RUNX3, BMP8A	3.69502	0.0010052
GO:0051056~regulation of small GTPase mediated signal transduction	29	5.42056	8.01469e-09	FGD2, F2RL3, RALGPS1, RAP1GAP, PREX1, RASGEF1A, MYO9B, CYTH3, ITSN1, TIAM1, RHOA, IQSEC3, ARHGEF10L, NGEF, DAB2IP, ARHGEF1, BCR, PSD4, VAV2, ARHGAP23, VAV1, FARP1, ARHGEF10, CDON, SRGAP3, GPR17, SPATA13, EPS8L2, ARHGAP10	3.64352	5.05926e-06
GO:0035107~appendage morphogenesis	14	2.61682	0.000162377	CHD7, HOXA11, CREBBP, AFF3, LEF1, COL2A1, SOX9, CACNA1C, GLI2, GREM1, ALX4, GLI3, BCL2L11, IFT140	3.55354	0.00824933
GO:0035108~limb morphogenesis	14	2.61682	0.000162377	CHD7, HOXA11, CREBBP, AFF3, LEF1, COL2A1, SOX9, CACNA1C, GLI2, GREM1, ALX4, GLI3, BCL2L11, IFT140	3.55354	0.00824933
GO:0050680~negative regulation of epithelial cell proliferation	11	2.05607	0.00119607	CAV2, PTPRK, CAV1, DAB2IP, LIMS2, RAP1GAP, TGFBR3, WFDC1, MCC, SOX9, RUNX3	3.50191	0.0408243
GO:0048565~digestive tract development	12	2.24299	0.000846357	KLF5, EGFR, FOXL1, ITGA6, HOXA13, TGFBR2, PKD1, SMAD3, GLI2, EPHB3, ALX4, GLI3	3.38941	0.0305098
GO:0060348~bone development	16	2.99065	8.89435e-05	ALPL, COL13A1, HOXA11, TGFBR2, COL2A1, GREM1, SOX9, GLI3, FOXP1, CSGALNACT1, COL27A1, RHOA, PAPPA2, ZNF664-FAM101A, SEMA4D, CARM1	3.35785	0.00533317
GO:0061448~connective tissue development	21	3.92523	5.25368e-06	SATB2, HOXA11, TGFBR2, SMAD3, COL2A1, SOX9, GREM1, GLI2, GLI3, COL5A1, CSGALNACT1, DGAT2, COL27A1, ACAN, PKD1, ZNF664-FAM101A, CARM1, RUNX1, AACS, RUNX3, BMP8A	3.34274	0.000716801
GO:0030178~negative regulation of Wnt signaling pathway	17	3.17757	9.6472e-05	DAB2IP, CAV1, NKD2, APC2, TRABD2B, LEF1, TLE1, GREM1, SOX9, GLI3, TCF7L2, RNF213, PSMA1, MCC, NKX2-5, WWOX, NFATC1	3.17722	0.00564918
GO:0071559~response to transforming growth factor beta	18	3.36449	6.3969e-05	PTPRK, CAV2, COL4A2, CAV1, LIMS1, FERMT2, TGFBR2, SMAD3, TAB1, SOX9, LDLRAD4, RHOA, TGFBR3, PARP1, PMEPA1, WWOX, RUNX3, ACVR1	3.14506	0.00447681
GO:0034329~cell junction assembly	16	2.99065	0.000194454	PRKCA, PTPRJ, PTPRK, CAV1, LIMS1, LIMS2, FERMT2, SMAD3, GREM1, JUP, ITGA6, TBCD, RHOA, TRPV4, HDAC7, PLEC	3.1305	0.00922218
GO:0007179~transforming growth factor beta receptor signaling pathway	13	2.42991	0.00112195	CAV2, PTPRK, CAV1, FERMT2, TGFBR2, RHOA, SMAD3, TGFBR3, TAB1, PARP1, LDLRAD4, PMEPA1, ACVR1	3.07143	0.0388679
GO:0007265~Ras protein signal transduction	26	4.85981	1.57925e-06	FGD2, F2RL3, RALGPS1, PREX1, RASGEF1A, MYO9B, CYTH3, ITSN1, TIAM1, RHOA, IQSEC3, SHC2, ARHGEF10L, NGEF, DAB2IP, ARHGEF1, BCR, PSD4, CELSR1, VAV2, VAV1, FARP1, ARHGEF10, GPR17, SPATA13, EPS8L2	3.05224	0.000257232
GO:0001503~ossification	29	5.42056	3.86417e-07	ALPL, SBNO2, ENPP1, ITGA11, COL2A1, SOX9, GLI2, GREM1, GLI3, SMOC1, RHOA, ZNF664-FAM101A, RUNX1, RUNX3, WWOX, EGFR, SATB2, COL13A1, RRBP1, LEF1, SMAD3, SUN1, PPARGC1B, CSGALNACT1, SEMA4D, CHRD, HDAC7, BMP8A, ACVR1	3.03458	7.80531e-05
GO:0071560~cellular response to transforming growth factor beta stimulus	17	3.17757	0.000189039	PTPRK, CAV2, COL4A2, CAV1, LIMS1, FERMT2, TGFBR2, SMAD3, TAB1, SOX9, LDLRAD4, RHOA, TGFBR3, PARP1, PMEPA1, WWOX, ACVR1	2.99822	0.00913817
GO:0007160~cell-matrix adhesion	15	2.80374	0.000631521	TECTA, PTPRJ, PTPRK, LIMS1, COL13A1, FERMT2, ITGA11, SMAD3, GREM1, BCL2L11, ITGA6, SNED1, TMEM8B, TIAM1, PKD1	2.93484	0.0235262
GO:0003007~heart morphogenesis	17	3.17757	0.000447837	ERG, RXRA, TGFBR2, FGFRL1, SMAD3, COL2A1, TAB1, SOX9, PPP1R13L, COL5A1, CHD7, BAZ1B, ZMIZ1, TGFBR3, PLXND1, NKX2-5, ACVR1	2.77662	0.0177928
GO:0031589~cell-substrate adhesion	22	4.11215	7.35823e-05	TECTA, PTPRJ, PTPRK, LIMS1, COL13A1, PREX1, FERMT2, FGFRL1, ITGA11, SMAD3, EPHB3, GREM1, DOCK5, BCL2L11, SMOC2, FBLN1, ITGA6, SNED1, TMEM8B, TIAM1, TBCD, PKD1	2.70082	0.00487759
GO:0043547~positive regulation of GTPase activity	44	8.2243	1.7592e-08	FGD2, CAV2, LIMS1, ARFGAP3, RALGPS1, RAP1GAP, PREX1, RASGEF1A, MYO9B, CYTH3, ITSN1, NPRL3, TBC1D16, RGS12, TIAM1, IQSEC3, AGAP1, TBC1D1, SHC2, ARHGEF10L, EGFR, NGEF, DAB2IP, ARHGEF1, BCR, RAB3IL1, PSD4, DOCK5, VAV2, ARHGAP23, VAV1, ARHGEF10, TBC1D22A, FARP1, ITGA6, TBCD, SPTBN2, SRGAP3, RIN2, SEMA4D, EPS8L2, SPATA13, SPTAN1, ARHGAP10	2.6071	8.88392e-06
GO:0001501~skeletal system development	34	6.35514	1.0096e-06	ALPL, NDST1, HOXA13, HOXA11, FGFRL1, COL2A1, GREM1, GLI2, SOX9, GLI3, CHD7, COL27A1, ACAN, RHOA, PKD1, ZNF664-FAM101A, RUNX1, ALX4, WWOX, RUNX3, IFT140, HAPLN1, SATB2, COL13A1, TGFBR2, SMAD3, PPARGC1B, FOXP1, CSGALNACT1, PAPPA2, SEMA4D, CARM1, CHRD, BMP8A	2.60662	0.000188815
GO:0007178~transmembrane receptor protein serine/threonine kinase signaling pathway	22	4.11215	0.000150663	ZC3H3, PTPRK, CAV2, CAV1, FERMT2, TGFBR2, SMAD3, LEF1, TAB1, GREM1, LDLRAD4, RGMA, RHOA, TGFBR3, PARP1, NKX2-5, CHRD, PMEPA1, ACVR1, ZNF423, BTBD11, BMP8A	2.56662	0.00773428
GO:0034330~cell junction organization	17	3.17757	0.0010519	PRKCA, PTPRJ, PTPRK, CAV1, LIMS1, LIMS2, FERMT2, SMAD3, GREM1, JUP, ITGA6, DSG2, TBCD, RHOA, TRPV4, HDAC7, PLEC	2.56475	0.0369925
GO:0010769~regulation of cell morphogenesis involved in differentiation	23	4.29907	0.000113241	NGEF, LIMS1, DAB2IP, ARHGEF1, PREX1, TGFBR2, SMAD3, LEF1, EPHB3, GREM1, DOCK5, LDLRAD4, TCF7L2, SDC2, EPHB2, RND2, RGMA, FBLN1, TIAM1, RHOA, SEMA4D, PLXND1, ACVR1	2.54873	0.00647777
GO:0030111~regulation of Wnt signaling pathway	21	3.92523	0.000316835	DAB2IP, CAV1, NKD2, FOXL1, APC2, TRABD2B, LEF1, ANKRD10, TLE1, SOX9, GREM1, RNF213, TCF7L2, GLI3, JUP, PSMA1, TIAM1, MCC, NKX2-5, WWOX, NFATC1	2.49647	0.0135844
GO:0043087~regulation of GTPase activity	45	8.41121	7.37365e-08	FGD2, CAV2, LIMS1, ARFGAP3, RALGPS1, RAP1GAP, PREX1, RASGEF1A, MYO9B, CYTH3, EPHB3, ITSN1, NPRL3, TBC1D16, RGS12, TIAM1, IQSEC3, AGAP1, TBC1D1, SHC2, ARHGEF10L, EGFR, NGEF, DAB2IP, ARHGEF1, BCR, RAB3IL1, PSD4, DOCK5, VAV2, ARHGAP23, VAV1, ARHGEF10, TBC1D22A, FARP1, ITGA6, TBCD, SPTBN2, SRGAP3, RIN2, SEMA4D, EPS8L2, SPATA13, SPTAN1, ARHGAP10	2.44641	2.19038e-05
GO:0009887~organ morphogenesis	63	11.7757	2.53799e-10	NDST1, SLC6A4, FGFRL1, SOBP, AQP6, GLI2, GLI3, DGCR2, TIAM1, RHOA, ZNF664-FAM101A, ALX4, WWOX, EGFR, SATB2, BCR, RXRA, SDK1, LEF1, TLE1, PNPLA6, BCL2L11, PPARGC1B, PSMA1, BAZ1B, ZMIZ1, CARM1, KIF26B, ACVR1, ALPL, CAV1, TSHZ1, LIMS2, HOXA11, COL2A1, GREM1, SOX9, EPHB2, CHD7, COL27A1, ACAN, PKD1, PLXND1, NKX2-5, IFT140, COL18A1, ERG, FOXL1, COL13A1, TGFBR2, SMAD3, CELSR2, CELSR1, TAB1, PPP1R13L, CO…	2.38574	1.28169e-06
GO:0035239~tube morphogenesis	22	4.11215	0.000430049	EGFR, DAB2IP, HOXA13, HOXA11, TGFBR2, SMAD3, LEF1, CELSR1, GREM1, GLI2, EPHB3, SOX9, GLI3, BCL2L11, RGMA, CHD7, RHOA, PKD1, PLXND1, NKX2-5, ACVR1, KIF26B	2.37486	0.0173653
GO:0060537~muscle tissue development	23	4.29907	0.000346791	KLF5, METTL8, CAV2, CAV1, RXRA, TGFBR2, SMAD3, LEF1, GREM1, SOX9, NPRL3, PPP1R13L, FOXP1, TENM4, CHD7, EYA2, DSG2, CDON, TGFBR3, BIN3, TLL2, NKX2-5, ACVR1	2.35427	0.0144906
GO:0007507~heart development	32	5.98131	1.77277e-05	NDST1, FGFRL1, COL2A1, GREM1, GLI2, SOX9, GLI3, NPRL3, CHD7, ACAN, PKD1, PLXND1, NKX2-5, IFT140, EGFR, ERG, FOXL1, SCUBE1, RXRA, TGFBR2, SMAD3, TAB1, PPP1R13L, FOXP1, COL5A1, TENM4, BAZ1B, DSG2, ZMIZ1, TGFBR3, CACNA1C, ACVR1	2.35247	0.00175387
GO:0007264~small GTPase mediated signal transduction	33	6.16822	1.26358e-05	FGD2, F2RL3, RALGPS1, PREX1, RASGEF1A, MYO9B, CYTH3, ITSN1, TIAM1, RHOA, IQSEC3, AGAP1, SHC2, ARHGEF10L, NGEF, DAB2IP, ARHGEF1, BCR, PSD4, CELSR1, VAV2, DOCK5, VAV1, ARHGEF10, FARP1, RND2, RAB31, CDON, RIN2, RHEB, GPR17, EPS8L2, SPATA13	2.35233	0.00138624
GO:0016055~Wnt signaling pathway	29	5.42056	5.75948e-05	CAV1, NKD2, APC2, FERMT2, ANKRD10, SOX9, GREM1, RNF213, TCF7L2, GLI3, PDE6A, TNRC6C, TIAM1, RHOA, TNRC6B, NKX2-5, WWOX, NFATC1, DAB2IP, TRABD2B, SMAD3, LEF1, TLE1, CELSR2, CELSR1, JUP, PSMA1, MCC, GRK5	2.32781	0.00414656
GO:0198738~cell-cell signaling by wnt	29	5.42056	6.00733e-05	CAV1, NKD2, APC2, FERMT2, ANKRD10, SOX9, GREM1, RNF213, TCF7L2, GLI3, PDE6A, TNRC6C, TIAM1, RHOA, TNRC6B, NKX2-5, WWOX, NFATC1, DAB2IP, TRABD2B, SMAD3, LEF1, TLE1, CELSR2, CELSR1, JUP, PSMA1, MCC, GRK5	2.32284	0.00426383
GO:0001568~blood vessel development	35	6.54206	1.23947e-05	CAV1, NDST1, RORA, GREM1, EPHB3, TCF7L2, GLI3, NPRL3, RNF213, EPHB2, CHD7, RHOA, PKD1, RUNX1, PLXND1, TCF4, NKX2-5, PRKCA, COL18A1, KLF5, DAB2IP, COL4A2, SPHK2, TGFBR2, LEF1, TAB1, VAV2, PNPLA6, COL5A1, PLCG1, STAB1, ZMIZ1, TGFBR3, HDAC7, ACVR1	2.28266	0.00142158
GO:0014706~striated muscle tissue development	21	3.92523	0.00114992	KLF5, CAV2, METTL8, CAV1, RXRA, TGFBR2, LEF1, GREM1, NPRL3, PPP1R13L, FOXP1, TENM4, CHD7, EYA2, DSG2, CDON, TGFBR3, BIN3, TLL2, NKX2-5, ACVR1	2.25396	0.039547
GO:0051345~positive regulation of hydrolase activity	55	10.2804	3.17731e-08	HIP1R, PREX1, RASGEF1A, ITSN1, TBC1D16, NMUR1, TIAM1, RHOA, AGAP1, SHC2, EGFR, DAB2IP, BCR, ARHGEF1, RAB3IL1, PSD4, ARHGAP23, PRKCD, BCL2L11, FARP1, TBC1D22A, ARHGEF10, PPARGC1B, PARP16, TBCD, SRGAP3, RIN2, SEMA4D, SPATA13, EPS8L2, FGD2, CAV2, LIMS1, CAV1, ARFGAP3, RALGPS1, RAP1GAP, MYO9B, CYTH3, NPRL3, NR1H2, RGS12, IQSEC3, TBC1D1, ARHGEF10L, NGEF, SMAD3, DOCK5, VAV2, VAV1, FBLN1, ITGA6, SPTBN2,…	2.25314	1.14609e-05
GO:0001944~vasculature development	36	6.72897	1.6663e-05	CAV1, NDST1, RORA, GREM1, EPHB3, TCF7L2, GLI3, NPRL3, RNF213, EPHB2, CHD7, RHOA, PKD1, RUNX1, PLXND1, TCF4, NKX2-5, PRKCA, COL18A1, KLF5, DAB2IP, COL4A2, TMEM204, SPHK2, TGFBR2, LEF1, TAB1, VAV2, PNPLA6, COL5A1, PLCG1, STAB1, ZMIZ1, TGFBR3, HDAC7, ACVR1	2.21701	0.00168157
GO:0072359~circulatory system development	54	10.0935	2.05451e-07	NDST1, FGFRL1, RORA, GLI2, RNF213, GLI3, RHOA, PRKCA, EGFR, DAB2IP, TMEM204, SCUBE1, RXRA, LEF1, PNPLA6, BAZ1B, ZMIZ1, ACVR1, CAV1, COL2A1, GREM1, SOX9, EPHB3, TCF7L2, NPRL3, EPHB2, CHD7, ACAN, PKD1, RUNX1, TCF4, PLXND1, NKX2-5, IFT140, KLF5, COL18A1, ERG, COL4A2, FOXL1, SPHK2, TGFBR2, SMAD3, VAV2, TAB1, PPP1R13L, FOXP1, COL5A1, TENM4, PLCG1, DSG2, STAB1, TGFBR3, CACNA1C, HDAC7	2.14663	4.94048e-05
GO:0072358~cardiovascular system development	54	10.0935	2.05451e-07	NDST1, FGFRL1, RORA, GLI2, RNF213, GLI3, RHOA, PRKCA, EGFR, DAB2IP, TMEM204, SCUBE1, RXRA, LEF1, PNPLA6, BAZ1B, ZMIZ1, ACVR1, CAV1, COL2A1, GREM1, SOX9, EPHB3, TCF7L2, NPRL3, EPHB2, CHD7, ACAN, PKD1, RUNX1, TCF4, PLXND1, NKX2-5, IFT140, KLF5, COL18A1, ERG, COL4A2, FOXL1, SPHK2, TGFBR2, SMAD3, VAV2, TAB1, PPP1R13L, FOXP1, COL5A1, TENM4, PLCG1, DSG2, STAB1, TGFBR3, CACNA1C, HDAC7	2.14663	4.94048e-05
GO:0048514~blood vessel morphogenesis	28	5.23364	0.000304686	CAV1, RORA, EPHB3, GREM1, RNF213, NPRL3, EPHB2, CHD7, RHOA, RUNX1, PLXND1, TCF4, NKX2-5, PRKCA, COL18A1, KLF5, COL4A2, DAB2IP, TGFBR2, LEF1, VAV2, PNPLA6, PLCG1, STAB1, ZMIZ1, TGFBR3, HDAC7, ACVR1	2.14226	0.0132926
GO:1905114~cell surface receptor signaling pathway involved in cell-cell signaling	30	5.60748	0.000181579	CAV1, NKD2, APC2, FERMT2, ANKRD10, SOX9, GLI2, GREM1, RNF213, TCF7L2, GLI3, PDE6A, TNRC6C, TIAM1, RHOA, TNRC6B, NKX2-5, WWOX, NFATC1, DAB2IP, TRABD2B, LEF1, SMAD3, TLE1, CELSR2, CELSR1, JUP, PSMA1, MCC, GRK5	2.13848	0.0090387
GO:0070848~response to growth factor	36	6.72897	3.72234e-05	CAV2, LIMS1, CAV1, RAP1GAP, NDST1, FGFRL1, FERMT2, COL2A1, GREM1, SOX9, RGMA, MEIS2, RHOA, TCF4, NKX2-5, WWOX, RUNX3, ZNF423, EGFR, PTPRK, DAB2IP, COL4A2, TMEM204, TGFBR2, LEF1, SMAD3, TAB1, HNRNPA1, LDLRAD4, PLCG1, TGFBR3, PARP1, CHRD, PMEPA1, BMP8A, ACVR1	2.13308	0.00288785
GO:0022604~regulation of cell morphogenesis	32	5.98131	0.000127482	FGD2, LIMS1, PREX1, FERMT2, WTIP, GREM1, EPHB3, TCF7L2, SDC2, EPHB2, TBC1D16, RGMA, TIAM1, RHOA, PLXND1, TBC1D1, IFT140, NGEF, DAB2IP, ARHGEF1, TGFBR2, LEF1, SMAD3, DOCK5, LDLRAD4, TBC1D22A, RND2, FBLN1, CDC42SE2, SEMA4D, PARVB, ACVR1	2.11639	0.00689892
GO:0048598~embryonic morphogenesis	32	5.98131	0.000139855	TSHZ1, NDST1, HOXA13, HOXA11, SOBP, COL2A1, GREM1, SOX9, GLI2, GLI3, EPHB2, RGMA, CHD7, ALX4, NKX2-5, SATB2, COL4A2, BCR, CREBBP, TGFBR2, LEF1, AFF3, SMAD3, CELSR1, COL5A1, BCL2L11, TENM4, EYA2, CDON, CACNA1C, CHRD, ACVR1	2.10527	0.00740733
GO:0031344~regulation of cell projection organization	32	5.98131	0.000146238	CAV1, RAP1GAP, CRTC1, PREX1, EPHB3, ZMYND8, SDC2, EPHB2, TBC1D16, RGMA, TIAM1, RHOA, TRPV4, PLXND1, TBC1D1, IFT140, KLF5, NGEF, DAB2IP, ARHGEF1, STK24, SDK1, PRKCD, TBC1D22A, TRPM2, RND2, TENM3, BIN3, SEMA4D, CARM1, EPS8L2, CAMK1D	2.10159	0.00758506
GO:0010720~positive regulation of cell development	27	5.04673	0.000548741	LIMS1, CRTC1, HOXA11, PREX1, GLI2, TCF7L2, GLI3, ZMYND8, EPHB2, RGMA, TIAM1, RHOA, TCF4, NKX2-5, DAB2IP, TGFBR2, LEF1, SMAD3, DOCK5, TENM4, RND2, CDON, TENM3, RHEB, SEMA4D, CAMK1D, ACVR1	2.09996	0.0206257
GO:0071363~cellular response to growth factor stimulus	34	6.35514	9.12056e-05	CAV2, LIMS1, CAV1, RAP1GAP, NDST1, FGFRL1, FERMT2, COL2A1, GREM1, SOX9, RGMA, RHOA, TCF4, NKX2-5, WWOX, ZNF423, EGFR, PTPRK, DAB2IP, COL4A2, TMEM204, TGFBR2, LEF1, SMAD3, TAB1, HNRNPA1, LDLRAD4, PLCG1, TGFBR3, PARP1, CHRD, PMEPA1, BMP8A, ACVR1	2.09384	0.00540428
GO:0045664~regulation of neuron differentiation	31	5.79439	0.000226289	RAP1GAP, PREX1, CRTC1, SLC6A4, GLI2, EPHB3, SOX9, GLI3, ZMYND8, SDC2, EPHB2, RGMA, TIAM1, RHOA, TRPV4, CDK5RAP2, PLXND1, TCF4, NKX2-5, NGEF, DAB2IP, ARHGEF1, STK24, SDK1, ZHX2, RND2, CDON, TENM3, SEMA4D, CARM1, CAMK1D	2.07955	0.0102435
GO:0035295~tube development	32	5.98131	0.000187391	HOXA13, HOXA11, GREM1, SOX9, EPHB3, GLI2, GLI3, RGMA, CHD7, CRISPLD2, RHOA, PKD1, PLXND1, ALX4, NKX2-5, SIM2, IFT140, EGFR, KLF5, DAB2IP, FOXL1, TGFBR2, LEF1, SMAD3, CELSR1, TAB1, FOXP1, BCL2L11, ITGA6, CHRD, KIF26B, ACVR1	2.07261	0.00914639
GO:0000904~cell morphogenesis involved in differentiation	41	7.66355	2.49944e-05	LIMS1, PREX1, FERMT2, FGFRL1, GREM1, GLI2, EPHB3, SOX9, GLI3, TCF7L2, SDC2, EPHB2, RGMA, RILPL2, TIAM1, LRFN1, RHOA, PLXND1, COL18A1, NGEF, DAB2IP, ERG, ARHGEF1, KIF5C, TGFBR2, LEF1, SMAD3, CELSR2, DOCK5, LDLRAD4, FOXP1, FARP1, RND2, FBLN1, SPTBN2, TGFBR3, SEMA4D, APBB2, KIF26B, SPTAN1, ACVR1	2.04543	0.00225145
GO:0060284~regulation of cell development	46	8.59813	8.49045e-06	LIMS1, RAP1GAP, PREX1, CRTC1, HOXA11, SLC6A4, GREM1, GLI2, EPHB3, SOX9, ZMYND8, GLI3, TCF7L2, SDC2, EPHB2, RGMA, CHD7, TIAM1, RHOA, TRPV4, ZNF664-FAM101A, CDK5RAP2, PLXND1, TCF4, NKX2-5, NGEF, DAB2IP, ARHGEF1, STK24, TGFBR2, SDK1, ZHX2, LEF1, SMAD3, DOCK5, LDLRAD4, RND2, TENM4, FBLN1, CDON, TENM3, RHEB, SEMA4D, CARM1, ACVR1, CAMK1D	2.03059	0.00104523
GO:0007423~sensory organ development	27	5.04673	0.00110547	TSHZ1, SOBP, COL2A1, GLI2, SOX9, GLI3, EPHB2, CHD7, MEIS2, SMOC1, CDH23, IFT140, EGFR, BCR, RXRA, TGFBR2, SDK1, LEF1, SMAD3, CELSR1, PPP1R13L, COL5A1, BCL2L11, BNC2, CDON, TENM3, CACNA1C	2.00056	0.0385725
GO:0045596~negative regulation of cell differentiation	34	6.35514	0.000226433	CAV1, RAP1GAP, ENPP1, SLC6A4, RORA, GREM1, GLI2, SOX9, GLI3, EPHB2, NR1H2, RGMA, MEIS2, RHOA, TRPV4, ZNF664-FAM101A, CDK5RAP2, RUNX1, NKX2-5, EGFR, NGEF, DAB2IP, ZBTB46, ARHGEF1, ZHX2, SMAD3, LDLRAD4, FOXP1, COL5A1, FBLN1, SEMA4D, CARM1, CHRD, HDAC7	1.99569	0.0101589
GO:0016477~cell migration	62	11.5888	4.42783e-07	IL16, PREX1, RASGEF1A, GLI3, SLC7A5, SDC2, PKN3, TIAM1, RHOA, TRPV4, LBP, PTPRJ, PRKCA, EGFR, PTPRK, DAB2IP, SATB2, BCR, STK24, MDGA1, LEF1, DAPK2, PRKCD, LDLRAD4, TRPM2, JUP, NAV1, SRGAP3, BIN3, MCC, SEMA4D, SPATA13, CAMK1D, ACVR1, CAV1, APC2, ITGA11, GREM1, SOX9, EPHB3, ZMYND8, NFATC2, PLXND1, COL18A1, ERG, ADARB1, TGFBR2, SMAD3, CELSR1, DOCK5, VAV2, VAV1, FOXP1, COL5A1, FBLN1, PLCG1, ITGA6, TG…	1.96714	8.59985e-05
GO:0044087~regulation of cellular component biogenesis	42	7.85047	5.53773e-05	LIMS1, CAV1, SYNDIG1, RAP1GAP, HIP1R, PREX1, GREM1, SOX9, EPHB3, ZMYND8, NPRL3, EPHB2, TBC1D16, NR1H2, PATL2, RHOA, CDK5RAP2, TBC1D1, NKX2-5, ARHGEF10L, IFT140, PRKCA, KLF5, PTPRJ, DAB2IP, TRABD2B, SMAD3, PARP10, PRKCD, LDLRAD4, ARHGEF10, TBC1D22A, TRPM2, BCL2L11, COLQ, TBCD, SPTBN2, BIN3, PARP1, EPS8L2, PMEPA1, SPTAN1	1.95511	0.00404488
GO:0051093~negative regulation of developmental process	38	7.1028	0.000169239	CAV1, LIMS2, RAP1GAP, SLC6A4, GREM1, GLI2, SOX9, GLI3, EPHB2, RGMA, MEIS2, RHOA, TRPV4, ZNF664-FAM101A, CDK5RAP2, RUNX1, TCF4, NKX2-5, EGFR, NGEF, DAB2IP, COL4A2, ZBTB46, ARHGEF1, BCR, TGFBR2, ZHX2, LEF1, LDLRAD4, VAT1, FOXP1, COL5A1, FBLN1, STAB1, SEMA4D, TLL2, CARM1, CHRD	1.93168	0.00851086
GO:0022603~regulation of anatomical structure morphogenesis	54	10.0935	5.10091e-06	PREX1, FERMT2, SDC2, TBC1D16, TIAM1, RHOA, PRKCA, DAB2IP, BCR, ARHGEF1, RXRA, LEF1, LDLRAD4, TBC1D22A, VAT1, RND2, PSMA1, SEMA4D, CARM1, PARVB, ACVR1, FGD2, LIMS1, LIMS2, HOXA11, WTIP, GREM1, EPHB3, SOX9, TCF7L2, EPHB2, RGMA, RUNX1, TBC1D1, NFATC2, TCF4, PLXND1, IFT140, NGEF, ERG, COL4A2, TGFBR2, SMAD3, CELSR2, CELSR1, DOCK5, FOXP1, COL5A1, TENM4, FBLN1, PLCG1, CDC42SE2, STAB1, HDAC7	1.93013	0.00071529
GO:0030334~regulation of cell migration	35	6.54206	0.000367464	GREM1, SOX9, ZMYND8, TIAM1, RHOA, TRPV4, LBP, PLXND1, PRKCA, EGFR, COL18A1, PTPRJ, PTPRK, DAB2IP, ADARB1, BCR, STK24, TGFBR2, LEF1, SMAD3, DOCK5, DAPK2, LDLRAD4, FOXP1, FBLN1, ITGA6, PLCG1, SRGAP3, MCC, SEMA4D, SPATA13, CHRD, HDAC7, CAMK1D, ACVR1	1.91943	0.0152221
GO:0000122~negative regulation of transcription from RNA polymerase II promoter	38	7.1028	0.00021618	TSHZ3, CAV1, TSHZ1, WFS1, NFIX, GLI2, SOX9, GLI3, TCF7L2, NR1H2, MEIS2, WWP2, TRPV4, CC2D1A, NFATC2, TCF4, NKX2-5, RUNX3, SIM2, KLF5, ZBTB20, DAB2IP, SATB2, RXRA, CREBBP, ZHX2, LEF1, SMAD3, TLE1, PPP1R13L, FOXP1, JAZF1, PHF21A, SEMA4D, NFIC, PARP1, HDAC7, NCOR2	1.90843	0.0100586
GO:0051960~regulation of nervous system development	39	7.28972	0.000181606	SYNDIG1, RAP1GAP, PREX1, CRTC1, SLC6A4, GLI2, EPHB3, SOX9, ZMYND8, GLI3, SDC2, EPHB2, RGMA, CHD7, TIAM1, NCMAP, RHOA, TRPV4, CDK5RAP2, PLXND1, TCF4, NKX2-5, NGEF, DAB2IP, ARHGEF1, STK24, SDK1, ZHX2, CELSR1, TENM4, RND2, COLQ, CDON, TENM3, RHEB, SEMA4D, CARM1, CHRD, CAMK1D	1.90517	0.00895179
GO:0007167~enzyme linked receptor protein signaling pathway	48	8.97196	3.23381e-05	ZC3H3, CAV2, CAV1, NDST1, ENPP1, HIP1R, FERMT2, FGFRL1, GREM1, EPHB3, SOX9, ITSN1, SDC2, EPHB2, RGMA, FAM83A, TIAM1, RHOA, NKX2-5, SHC2, ZNF423, SHC4, PTPRJ, EGFR, NGEF, PTPRK, DAB2IP, COL4A2, PTPRE, BCR, TGFBR2, CILP, LEF1, SMAD3, TAB1, VAV2, PRKCD, HNRNPA1, LDLRAD4, VAV1, PLCG1, TGFBR3, PARP1, CHRD, PMEPA1, ACVR1, BTBD11, BMP8A	1.89011	0.00263057
GO:0051270~regulation of cellular component movement	40	7.47664	0.000208302	CAV1, GREM1, SOX9, ZMYND8, TIAM1, RHOA, TRPV4, LBP, PLXND1, PRKCA, PTPRJ, COL18A1, EGFR, PTPRK, DAB2IP, ADARB1, BCR, STK24, TGFBR2, LEF1, SMAD3, DOCK5, DAPK2, LDLRAD4, FOXP1, JUP, FBLN1, ITGA6, PLCG1, DSG2, SRGAP3, TGFBR3, MCC, SEMA4D, CACNA1C, SPATA13, CHRD, HDAC7, CAMK1D, ACVR1	1.87362	0.0097839
GO:0050767~regulation of neurogenesis	34	6.35514	0.00070132	RAP1GAP, PREX1, CRTC1, SLC6A4, GLI2, EPHB3, SOX9, ZMYND8, GLI3, SDC2, EPHB2, RGMA, CHD7, TIAM1, RHOA, TRPV4, CDK5RAP2, PLXND1, TCF4, NKX2-5, NGEF, DAB2IP, ARHGEF1, STK24, SDK1, ZHX2, TENM4, RND2, CDON, TENM3, RHEB, SEMA4D, CARM1, CAMK1D	1.87279	0.0259024
GO:0007155~cell adhesion	82	15.3271	1.20984e-07	MAEA, PREX1, FGFRL1, FERMT2, RORA, GLI2, GLI3, DGCR2, TIAM1, TRPV4, FAM129B, CDH23, PTPRJ, EGFR, PRKCA, PTPRK, DAB2IP, MAGI1, STK24, PI4KA, SDK1, LEF1, CERCAM, PRKCD, BCL2L11, JUP, EPB41L1, TBCD, SEMA4D, RUVBL1, ADAM12, ERC1, EPS8L2, PARVB, KIF26B, ACVR1, SH3GL1, LIMS1, CAV1, LIMS2, ITGA11, CYTH3, GREM1, SOX9, EPHB3, CLDN14, SMOC2, PRR5, CHD7, ACAN, PKD1, NDRG1, CC2D1A, PLEC, TECTA, COL18A1, HAPL…	1.81307	3.39421e-05
GO:0022610~biological adhesion	82	15.3271	1.38745e-07	MAEA, PREX1, FGFRL1, FERMT2, RORA, GLI2, GLI3, DGCR2, TIAM1, TRPV4, FAM129B, CDH23, PTPRJ, EGFR, PRKCA, PTPRK, DAB2IP, MAGI1, STK24, PI4KA, SDK1, LEF1, CERCAM, PRKCD, BCL2L11, JUP, EPB41L1, TBCD, SEMA4D, RUVBL1, ADAM12, ERC1, EPS8L2, PARVB, KIF26B, ACVR1, SH3GL1, LIMS1, CAV1, LIMS2, ITGA11, CYTH3, GREM1, SOX9, EPHB3, CLDN14, SMOC2, PRR5, CHD7, ACAN, PKD1, NDRG1, CC2D1A, PLEC, TECTA, COL18A1, HAPL…	1.80669	3.68764e-05
GO:0045944~positive regulation of transcription from RNA polymerase II promoter	50	9.34579	7.00116e-05	RORA, GLI2, GLI3, WWP2, ALX4, WWOX, EGFR, SATB2, DAB2IP, RXRA, LEF1, PPARGC1B, NCOA3, MLLT10, ZMIZ1, ACVR1, CAMTA1, SBNO2, CRTC1, NFIX, SOX9, GREM1, TCF7L2, NR1H2, RGMA, NPAS2, MEIS2, CHD7, SAFB, AUTS2, PKD1, TCF4, NFATC2, RUNX1, NKX2-5, ARHGEF10L, NFATC1, PLAGL2, KLF5, LMX1B, CREBBP, AKAP8L, TEAD1, SMAD3, FOXP1, TET3, ITGA6, CDON, PARP1, NFIC	1.80432	0.00476659
GO:0045597~positive regulation of cell differentiation	40	7.47664	0.000528054	LIMS1, PREX1, CRTC1, HOXA11, GREM1, GLI2, SOX9, ZMYND8, GLI3, TCF7L2, EPHB2, RGMA, TIAM1, RHOA, RUNX1, NFATC2, TCF4, NKX2-5, PRKCA, KLF5, DAB2IP, ZBTB46, TGFBR2, LEF1, SMAD3, DOCK5, PPP1R13L, PPARGC1B, FOXP1, TENM4, RND2, NCOA3, CDON, TENM3, RHEB, SEMA4D, PARP1, CARM1, ACVR1, CAMK1D	1.78673	0.0201558
GO:2000145~regulation of cell motility	35	6.54206	0.00127632	GREM1, SOX9, ZMYND8, TIAM1, RHOA, TRPV4, LBP, PLXND1, PRKCA, EGFR, COL18A1, PTPRJ, PTPRK, DAB2IP, ADARB1, BCR, STK24, TGFBR2, LEF1, SMAD3, DOCK5, DAPK2, LDLRAD4, FOXP1, FBLN1, ITGA6, PLCG1, SRGAP3, MCC, SEMA4D, SPATA13, CHRD, HDAC7, CAMK1D, ACVR1	1.78643	0.0429258
GO:0040007~growth	44	8.2243	0.000307067	FOXK1, ENPP1, WFS1, HOXA11, SLC6A4, GREM1, GLI2, SOX9, GLI3, RGMA, CHD7, TIAM1, SAFB, COL27A1, LBP, PLXND1, NKX2-5, PTPRJ, EGFR, RXRA, TGFBR2, LEF1, SMAD3, RFTN1, PPP1R13L, BCL2L11, FOXP1, RND2, TENM4, EPB41L1, COLQ, ZMIZ1, BNC2, SPTBN2, WFDC1, TGFBR3, BIN3, PAPPA2, SEMA4D, TLL2, CARM1, APBB2, KIF26B, BMP8A	1.7735	0.0132811
GO:0040012~regulation of locomotion	36	6.72897	0.00137569	IL16, GREM1, SOX9, ZMYND8, TIAM1, RHOA, TRPV4, LBP, PLXND1, PRKCA, EGFR, COL18A1, PTPRJ, PTPRK, DAB2IP, ADARB1, BCR, STK24, TGFBR2, LEF1, SMAD3, DOCK5, DAPK2, LDLRAD4, FOXP1, FBLN1, ITGA6, PLCG1, SRGAP3, MCC, SEMA4D, SPATA13, CHRD, HDAC7, CAMK1D, ACVR1	1.76091	0.0449962
GO:0048870~cell motility	62	11.5888	1.79345e-05	IL16, PREX1, RASGEF1A, GLI3, SLC7A5, SDC2, PKN3, TIAM1, RHOA, TRPV4, LBP, PTPRJ, PRKCA, EGFR, PTPRK, DAB2IP, SATB2, BCR, STK24, MDGA1, LEF1, DAPK2, PRKCD, LDLRAD4, TRPM2, JUP, NAV1, SRGAP3, BIN3, MCC, SEMA4D, SPATA13, CAMK1D, ACVR1, CAV1, APC2, ITGA11, GREM1, SOX9, EPHB3, ZMYND8, NFATC2, PLXND1, COL18A1, ERG, ADARB1, TGFBR2, SMAD3, CELSR1, DOCK5, VAV2, VAV1, FOXP1, COL5A1, FBLN1, PLCG1, ITGA6, TG…	1.7512	0.00174021
GO:0051674~localization of cell	62	11.5888	1.79345e-05	IL16, PREX1, RASGEF1A, GLI3, SLC7A5, SDC2, PKN3, TIAM1, RHOA, TRPV4, LBP, PTPRJ, PRKCA, EGFR, PTPRK, DAB2IP, SATB2, BCR, STK24, MDGA1, LEF1, DAPK2, PRKCD, LDLRAD4, TRPM2, JUP, NAV1, SRGAP3, BIN3, MCC, SEMA4D, SPATA13, CAMK1D, ACVR1, CAV1, APC2, ITGA11, GREM1, SOX9, EPHB3, ZMYND8, NFATC2, PLXND1, COL18A1, ERG, ADARB1, TGFBR2, SMAD3, CELSR1, DOCK5, VAV2, VAV1, FOXP1, COL5A1, FBLN1, PLCG1, ITGA6, TG…	1.7512	0.00174021
GO:0009653~anatomical structure morphogenesis	122	22.8037	2.67099e-10	FGFRL1, SLC6A4, AQP6, RORA, RNF213, TBC1D16, TIAM1, ZNF664-FAM101A, WWOX, EGFR, DAB2IP, SATB2, BCR, RXRA, KIF5C, PPARGC1B, TBC1D22A, BCL2L11, PNPLA6, FARP1, RND2, PSMA1, BAZ1B, BIN3, KIF26B, FGD2, CAV1, TSHZ1, HOXA13, HOXA11, GREM1, EPHB3, SOX9, NPRL3, EPHB2, RILPL2, LRFN1, PLXND1, RUNX1, TCF4, NKX2-5, IFT140, COL18A1, KLF5, CREBBP, TGFBR2, SMAD3, CELSR2, CELSR1, VAV2, DOCK5, FOXP1, PLCG1, ITGA6,…	1.74194	6.74425e-07
GO:0009790~embryo development	44	8.2243	0.000486586	TSHZ1, NDST1, HOXA13, HOXA11, SOBP, COL2A1, GREM1, GLI2, SOX9, GLI3, EPHB2, RGMA, CHD7, PKD1, ALX4, NKX2-5, SIM2, IFT140, EGFR, COL4A2, SATB2, BCR, LMX1B, RXRA, CREBBP, TGFBR2, LEF1, AFF3, SMAD3, CELSR1, TAB1, PPP1R13L, BCL2L11, FOXP1, COL5A1, TENM4, TET3, EYA2, PLCG1, ZMIZ1, CDON, CACNA1C, CHRD, ACVR1	1.7326	0.0190188
GO:0030182~neuron differentiation	56	10.4673	8.87836e-05	PREX1, SLC6A4, RORA, GLI2, GLI3, SDC2, TIAM1, RHOA, TRPV4, CDK5RAP2, CDH23, EGFR, PTPRK, DAB2IP, SATB2, ARHGEF1, STK24, MDGA1, KIF5C, SDK1, ZHX2, LEF1, ARID1B, FARP1, RND2, TRAPPC9, SEMA4D, CARM1, KIF26B, CAMK1D, RAP1GAP, CRTC1, EPHB3, SOX9, ZMYND8, EPHB2, RGMA, DGKG, LRFN1, RUNX1, TCF4, PLXND1, NKX2-5, RUNX3, IFT140, NGEF, LMX1B, CELSR2, FOXP1, TENM4, CDON, TENM3, SPTBN2, APBB2, NTM, SPTAN1	1.7159	0.00538757
GO:0009966~regulation of signal transduction	124	23.1776	6.3565e-10	F2RL3, WFS1, TSPAN5, RASGEF1A, RORA, ITSN1, RNF213, TIAM1, SPRED3, WWOX, GNG7, PTPRJ, EGFR, DAB2IP, BCR, TMEM204, TRABD2B, PSD4, PPARGC1B, BCL2L11, FARP1, JUP, PSMA1, BAZ1B, EPS8L2, SPATA13, FGD2, ZC3H3, TNFAIP8L3, CAV2, CAV1, RALGPS1, ENPP1, MYO9B, GREM1, SOX9, ZMYND8, NPRL3, NR1H2, PDE6A, PRR5, IQSEC3, TCF4, NKX2-5, ARHGEF10L, IFT140, ZNF423, PLAGL2, GPR158, TP53BP2, CREBBP, TGFBR2, SMAD3, VAV2…	1.70755	6.42006e-07
GO:0051254~positive regulation of RNA metabolic process	64	11.9626	3.23729e-05	FOXK1, U2AF2, ZXDC, RORA, GLI2, GLI3, WWP2, CDK5RAP2, ALX4, WWOX, EGFR, DAB2IP, SATB2, RXRA, LEF1, ARID1B, PPARGC1B, BAZ1B, NCOA3, ZMIZ1, MLLT10, ACVR1, CAMTA1, SBNO2, CRTC1, HOXA11, NFIX, GREM1, SOX9, TCF7L2, TASP1, NR1H2, RGMA, NPAS2, CHD7, TNRC6C, MEIS2, SAFB, PKD1, AUTS2, RUNX1, TNRC6B, TCF4, NFATC2, NKX2-5, ARHGEF10L, RUNX3, NFATC1, ZNF423, PLAGL2, KLF5, LMX1B, CREBBP, AKAP8L, TEAD1, SMAD3, …	1.6991	0.00259165
GO:0045893~positive regulation of transcription, DNA-templated	61	11.4019	5.26126e-05	FOXK1, ZXDC, RORA, GLI2, GLI3, WWP2, CDK5RAP2, ALX4, WWOX, EGFR, DAB2IP, SATB2, RXRA, LEF1, ARID1B, PPARGC1B, BAZ1B, NCOA3, ZMIZ1, MLLT10, ACVR1, CAMTA1, SBNO2, CRTC1, HOXA11, NFIX, GREM1, SOX9, TCF7L2, TASP1, NR1H2, RGMA, NPAS2, CHD7, MEIS2, SAFB, PKD1, AUTS2, RUNX1, TCF4, NFATC2, NKX2-5, ARHGEF10L, RUNX3, PLAGL2, NFATC1, ZNF423, KLF5, LMX1B, CREBBP, AKAP8L, TEAD1, SMAD3, CREB5, FOXP1, TET3, ITG…	1.69868	0.00389974
GO:1903508~positive regulation of nucleic acid-templated transcription	61	11.4019	5.26126e-05	FOXK1, ZXDC, RORA, GLI2, GLI3, WWP2, CDK5RAP2, ALX4, WWOX, EGFR, DAB2IP, SATB2, RXRA, LEF1, ARID1B, PPARGC1B, BAZ1B, NCOA3, ZMIZ1, MLLT10, ACVR1, CAMTA1, SBNO2, CRTC1, HOXA11, NFIX, GREM1, SOX9, TCF7L2, TASP1, NR1H2, RGMA, NPAS2, CHD7, MEIS2, SAFB, PKD1, AUTS2, RUNX1, TCF4, NFATC2, NKX2-5, ARHGEF10L, RUNX3, PLAGL2, NFATC1, ZNF423, KLF5, LMX1B, CREBBP, AKAP8L, TEAD1, SMAD3, CREB5, FOXP1, TET3, ITG…	1.69868	0.00389974
GO:0048646~anatomical structure formation involved in morphogenesis	52	9.71963	0.000219008	KIF24, RORA, GLI2, RNF213, GLI3, NCMAP, RHOA, PRKCA, DAB2IP, SH3PXD2A, SDK1, LEF1, BCL2L11, PPARGC1B, PNPLA6, EYA2, ADAM12, KIF26B, ACVR1, CAV1, SBNO2, HOXA11, COL2A1, GREM1, SOX9, EPHB3, EPHB2, RGMA, RUNX1, TCF4, NFATC2, PLXND1, NKX2-5, IFT140, KLF5, COL18A1, ERG, COL4A2, TGFBR2, SMAD3, CELSR1, VAV2, FOXP1, COL5A1, TENM4, PLCG1, ITGA6, STAB1, CDON, TGFBR3, CHRD, HDAC7	1.69716	0.0100052
GO:0043085~positive regulation of catalytic activity	70	13.0841	1.58044e-05	ADCY2, HIP1R, WFS1, PREX1, RASGEF1A, ITSN1, TBC1D16, NMUR1, TIAM1, RHOA, AGAP1, SHC2, EGFR, PRKCA, DAB2IP, ARHGEF1, SH3PXD2A, BCR, RAB3IL1, PSD4, ARHGAP23, PRKCD, BCL2L11, FARP1, TBC1D22A, ARHGEF10, PPARGC1B, PARP16, PSMA1, GNAL, CARD14, TBCD, RIN2, SRGAP3, SEMA4D, SPATA13, EPS8L2, ANAPC16, FGD2, CAV2, TNFAIP8L3, LIMS1, CAV1, ARFGAP3, RALGPS1, RAP1GAP, MYO9B, CYTH3, GREM1, NPRL3, NR1H2, RGS12, AL…	1.68673	0.00162751
GO:0045595~regulation of cell differentiation	69	12.8972	2.17161e-05	PREX1, SLC6A4, RORA, GLI2, GLI3, SDC2, PLEKHB1, TIAM1, RHOA, TRPV4, ZNF664-FAM101A, CDK5RAP2, PRKCA, EGFR, DAB2IP, ARHGEF1, STK24, SDK1, ZHX2, LEF1, LDLRAD4, PPARGC1B, RND2, NCOA3, SEMA4D, CARM1, ACVR1, CAMK1D, LIMS1, CAV1, APC2, ENPP1, RAP1GAP, HOXA11, CRTC1, GREM1, SOX9, EPHB3, TCF7L2, ZMYND8, EPHB2, NR1H2, RGMA, CHD7, MEIS2, SMOC1, RUNX1, TCF4, NFATC2, PLXND1, NKX2-5, RUNX3, KLF5, NGEF, ZBTB46…	1.67879	0.00199197
GO:1902680~positive regulation of RNA biosynthetic process	61	11.4019	8.04248e-05	FOXK1, ZXDC, RORA, GLI2, GLI3, WWP2, CDK5RAP2, ALX4, WWOX, EGFR, DAB2IP, SATB2, RXRA, LEF1, ARID1B, PPARGC1B, BAZ1B, NCOA3, ZMIZ1, MLLT10, ACVR1, CAMTA1, SBNO2, CRTC1, HOXA11, NFIX, GREM1, SOX9, TCF7L2, TASP1, NR1H2, RGMA, NPAS2, CHD7, MEIS2, SAFB, PKD1, AUTS2, RUNX1, TCF4, NFATC2, NKX2-5, ARHGEF10L, RUNX3, PLAGL2, NFATC1, ZNF423, KLF5, LMX1B, CREBBP, AKAP8L, TEAD1, SMAD3, CREB5, FOXP1, TET3, ITG…	1.67387	0.00500179
GO:0040011~locomotion	68	12.7103	2.98636e-05	IL16, PREX1, RASGEF1A, GLI2, GLI3, SLC7A5, SDC2, PKN3, TIAM1, RHOA, TRPV4, LBP, PTPRJ, PRKCA, EGFR, PTPRK, DAB2IP, SATB2, BCR, STK24, MDGA1, KIF5C, LEF1, DAPK2, LDLRAD4, PRKCD, TRPM2, JUP, NAV1, SRGAP3, BIN3, MCC, SEMA4D, SPATA13, KIF26B, ACVR1, CAMK1D, CAV1, APC2, ITGA11, GREM1, SOX9, EPHB3, ZMYND8, EPHB2, NFATC2, PLXND1, COL18A1, ERG, ADARB1, TGFBR2, SMAD3, CELSR1, DOCK5, VAV2, VAV1, FOXP1, COL…	1.6696	0.0025104
GO:0010646~regulation of cell communication	134	25.0467	4.41909e-10	F2RL3, WFS1, TSPAN5, SLC6A4, RASGEF1A, RORA, ITSN1, RNF213, TIAM1, SPRED3, WWOX, GNG7, PTPRJ, EGFR, DAB2IP, BCR, TMEM204, TRABD2B, PSD4, PPARGC1B, BCL2L11, FARP1, JUP, PSMA1, BAZ1B, EPS8L2, SPATA13, FGD2, ZC3H3, TNFAIP8L3, CAV2, CAV1, RALGPS1, ENPP1, CRTC1, MYO9B, GREM1, SOX9, ZMYND8, NPRL3, EPHB2, NR1H2, PDE6A, PRR5, IQSEC3, TCF4, NKX2-5, ARHGEF10L, PLAGL2, ZNF423, IFT140, GPR158, TP53BP2, CREBB…	1.66684	5.5791e-07
GO:0023051~regulation of signaling	136	25.4206	3.30693e-10	F2RL3, WFS1, TSPAN5, SLC6A4, RASGEF1A, RORA, ITSN1, RNF213, TBC1D16, TIAM1, SPRED3, WWOX, GNG7, PTPRJ, EGFR, DAB2IP, BCR, TMEM204, TRABD2B, PSD4, PPARGC1B, BCL2L11, FARP1, JUP, PSMA1, BAZ1B, EPS8L2, SPATA13, FGD2, ZC3H3, TNFAIP8L3, CAV2, CAV1, RALGPS1, ENPP1, CRTC1, MYO9B, GREM1, SOX9, ZMYND8, NPRL3, EPHB2, NR1H2, PDE6A, PRR5, IQSEC3, TCF4, NKX2-5, ARHGEF10L, PLAGL2, ZNF423, IFT140, GPR158, TP53B…	1.66416	5.56666e-07
GO:0048699~generation of neurons	60	11.215	0.000114377	PREX1, SLC6A4, RORA, GLI2, GLI3, SDC2, TIAM1, RHOA, TRPV4, CDK5RAP2, CDH23, EGFR, PTPRK, DAB2IP, SATB2, ARHGEF1, STK24, MDGA1, KIF5C, SDK1, ZHX2, LEF1, ARID1B, FARP1, RND2, NAV1, TRAPPC9, SEMA4D, CARM1, KIF26B, CAMK1D, RAP1GAP, CRTC1, SOX9, EPHB3, ZMYND8, EPHB2, RGMA, CHD7, DGKG, LRFN1, RUNX1, TCF4, PLXND1, NKX2-5, RUNX3, IFT140, NGEF, LMX1B, CELSR2, CELSR1, FOXP1, TENM4, CDON, TENM3, SPTBN2, RHE…	1.66099	0.00639766
GO:0051336~regulation of hydrolase activity	59	11.028	0.000137859	HIP1R, PREX1, RASGEF1A, ITSN1, TBC1D16, NMUR1, TIAM1, RHOA, AGAP1, SHC2, EGFR, DAB2IP, BCR, ARHGEF1, RAB3IL1, PSD4, LEF1, ARHGAP23, PRKCD, BCL2L11, FARP1, TBC1D22A, ARHGEF10, PPARGC1B, PARP16, CPAMD8, TBCD, SRGAP3, RIN2, WFDC1, SEMA4D, SPATA13, EPS8L2, FGD2, CAV2, LIMS1, CAV1, ARFGAP3, RALGPS1, RAP1GAP, MYO9B, CYTH3, EPHB3, NPRL3, NR1H2, RGS12, IQSEC3, TBC1D1, ARHGEF10L, NGEF, SMAD3, DOCK5, VAV2,…	1.65774	0.00737942
GO:0045935~positive regulation of nucleobase-containing compound metabolic process	73	13.6449	1.88134e-05	ADCY2, FOXK1, WFS1, U2AF2, ZXDC, RORA, GLI2, GLI3, WWP2, CDK5RAP2, ALX4, WWOX, PRKCA, EGFR, DAB2IP, SATB2, RXRA, LEF1, ARID1B, PRKCD, PPARGC1B, PARP16, GNAL, EYA2, BAZ1B, NCOA3, ZMIZ1, MLLT10, WIZ, ACVR1, CAMTA1, SBNO2, HOXA11, CRTC1, NFIX, GREM1, SOX9, TCF7L2, TASP1, NR1H2, RGMA, NPAS2, CHD7, MEIS2, TNRC6C, SAFB, PKD1, AUTS2, RUNX1, TNRC6B, TCF4, NFATC2, NKX2-5, ARHGEF10L, RUNX3, ZNF423, NFATC1,…	1.65399	0.00175787
GO:0098609~cell-cell adhesion	51	9.53271	0.00051627	PREX1, FGFRL1, RORA, GLI2, GLI3, TRPV4, FAM129B, CDH23, PRKCA, EGFR, DAB2IP, STK24, SDK1, PI4KA, LEF1, CERCAM, PRKCD, JUP, EPB41L1, RUVBL1, SEMA4D, ERC1, EPS8L2, KIF26B, SH3GL1, ACVR1, CAV1, LIMS2, SOX9, CLDN14, PRR5, CHD7, PKD1, NDRG1, CC2D1A, PLEC, COL13A1, TGFBR2, SMAD3, CELSR2, CELSR1, VAV1, PPP1R13L, FOXP1, TENM4, ITGA6, DSG2, LASP1, TENM3, SPTBN2, SPTAN1	1.64593	0.0198604
GO:0022008~neurogenesis	63	11.7757	0.000113878	PREX1, SLC6A4, RORA, GLI2, GLI3, SDC2, TIAM1, NCMAP, RHOA, TRPV4, CDK5RAP2, CDH23, EGFR, PTPRK, DAB2IP, SATB2, ARHGEF1, STK24, MDGA1, KIF5C, SDK1, ZHX2, LEF1, ARID1B, FARP1, ARHGEF10, RND2, NAV1, TRAPPC9, SEMA4D, CARM1, KIF26B, CAMK1D, RAP1GAP, CRTC1, SOX9, EPHB3, ZMYND8, EPHB2, RGMA, CHD7, DGKG, LRFN1, NDRG1, RUNX1, TCF4, PLXND1, NKX2-5, RUNX3, IFT140, NGEF, LMX1B, CELSR2, CELSR1, FOXP1, TENM4, …	1.63556	0.00644117
GO:0044093~positive regulation of molecular function	80	14.9533	1.04805e-05	ADCY2, HIP1R, WFS1, PREX1, RASGEF1A, ITSN1, TBC1D16, NMUR1, TIAM1, RHOA, AGAP1, SHC2, EGFR, PRKCA, DAB2IP, ARHGEF1, BCR, SH3PXD2A, RAB3IL1, PSD4, ARHGAP23, PRKCD, BCL2L11, FARP1, TBC1D22A, ARHGEF10, PPARGC1B, PARP16, JUP, PSMA1, GNAL, CARD14, NCOA3, TRAPPC9, BAZ1B, TBCD, RIN2, SRGAP3, SEMA4D, ERC1, SPATA13, EPS8L2, CAMK1D, FGD2, ANAPC16, CAV2, TNFAIP8L3, LIMS1, CAV1, ARFGAP3, RALGPS1, RAP1GAP, CR…	1.6333	0.00125937
GO:0006928~movement of cell or subcellular component	78	14.5794	1.41662e-05	KIF24, IL16, MLPH, PREX1, RASGEF1A, GLI2, GLI3, SLC7A5, SDC2, KIF13A, PKN3, TIAM1, RHOA, TRPV4, LBP, PTPRJ, EGFR, PRKCA, PTPRK, DAB2IP, SATB2, BCR, STK24, MDGA1, KIF5C, LEF1, CERCAM, DAPK2, LDLRAD4, PRKCD, TRPM2, JUP, KIF1C, NAV1, SRGAP3, BIN3, MCC, SEMA4D, SPATA13, KIF26B, ACVR1, CAMK1D, CAV1, APC2, ITGA11, MYO9B, GREM1, SOX9, EPHB3, ZMYND8, EPHB2, KCNE1, PLXND1, NFATC2, IFT140, COL18A1, ERG, AD…	1.63239	0.0014893
GO:0030030~cell projection organization	56	10.4673	0.000400956	KIF24, PREX1, MTSS1L, GLI2, GLI3, SDC2, TBC1D16, TIAM1, RHOA, TRPV4, CDH23, EGFR, PTPRK, DAB2IP, ARHGEF1, STK24, KIF5C, SDK1, ARID1B, PRKCD, TBC1D22A, FARP1, TRPM2, RND2, BIN3, SEMA4D, CARM1, SPATA13, EPS8L2, PARVB, KIF26B, CAMK1D, FGD2, CAV1, RAP1GAP, CRTC1, EPHB3, ZMYND8, EPHB2, RGMA, RILPL2, LRFN1, TBC1D1, PLXND1, IFT140, KLF5, NGEF, CELSR2, VAV2, FOXP1, POC1A, ITGA6, TENM3, SPTBN2, APBB2, SPT…	1.61698	0.0164633
GO:0071495~cellular response to endogenous stimulus	51	9.53271	0.000768207	ADCY2, NDST1, SLC6A4, FERMT2, FGFRL1, RORA, RHOA, WWOX, GNG7, EGFR, PTPRK, DAB2IP, RXRA, LEF1, PRKCD, LDLRAD4, PPARGC1B, TRPM2, JUP, NCOA3, CARM1, PMEPA1, ACVR1, CAV2, LIMS1, CAV1, ENPP1, RAP1GAP, COL2A1, GREM1, SOX9, NR1H2, RGMA, SAFB, KCNE1, NKX2-5, ZNF423, KLF5, COL4A2, PTPRE, TGFBR2, SMAD3, TAB1, HNRNPA1, FOXP1, RAB31, PLCG1, TGFBR3, PARP1, CHRD, BMP8A	1.61676	0.0279305
GO:0000902~cell morphogenesis	53	9.90654	0.000705545	KIF24, PREX1, FERMT2, FGFRL1, GLI2, GLI3, SDC2, TBC1D16, TIAM1, RHOA, EGFR, DAB2IP, ARHGEF1, KIF5C, LEF1, LDLRAD4, FARP1, TBC1D22A, RND2, BIN3, SEMA4D, PARVB, KIF26B, ACVR1, FGD2, LIMS1, SOX9, EPHB3, GREM1, TCF7L2, EPHB2, RGMA, RILPL2, LRFN1, TBC1D1, PLXND1, IFT140, COL18A1, NGEF, ERG, TGFBR2, SMAD3, CELSR2, DOCK5, FOXP1, TENM4, FBLN1, CDC42SE2, TENM3, SPTBN2, TGFBR3, APBB2, SPTAN1	1.60564	0.0258673
GO:0006357~regulation of transcription from RNA polymerase II promoter	78	14.5794	3.03585e-05	FOXK1, WFS1, RORA, GLI2, GLI3, WWP2, TRPV4, ALX4, WWOX, EGFR, DAB2IP, SATB2, ZBTB20, RXRA, ZHX2, LEF1, TLE1, PPARGC1B, NCOA3, ZMIZ1, MLLT10, SEMA4D, RUVBL1, ACVR1, TSHZ3, CAMTA1, CAV1, SBNO2, TSHZ1, CRTC1, NFIX, GREM1, SOX9, TCF7L2, NR1H2, RGMA, NPAS2, CHD7, MEIS2, SAFB, PKD1, AUTS2, CC2D1A, RUNX1, TCF4, NFATC2, NKX2-5, RUNX3, ARHGEF10L, SIM2, ZNF423, NFATC1, PLAGL2, KLF5, RFX8, ERG, FOXL1, LMX1B…	1.59681	0.00251017
GO:0051173~positive regulation of nitrogen compound metabolic process	75	14.0187	4.78889e-05	ADCY2, FOXK1, WFS1, U2AF2, ZXDC, RORA, GLI2, GLI3, WWP2, CDK5RAP2, ALX4, WWOX, EGFR, PRKCA, DAB2IP, SATB2, RXRA, LEF1, ARID1B, PRKCD, PPARGC1B, PARP16, GNAL, EYA2, BAZ1B, NCOA3, ZMIZ1, MLLT10, WIZ, ACVR1, CAMTA1, SBNO2, HOXA11, CRTC1, NFIX, GREM1, SOX9, TCF7L2, TASP1, NR1H2, RGMA, NPAS2, CHD7, MEIS2, TNRC6C, SAFB, CDC123, PKD1, AUTS2, RUNX1, TNRC6B, TCF4, NFATC2, NKX2-5, RUNX3, ARHGEF10L, ZNF423,…	1.59448	0.00360312
GO:0006366~transcription from RNA polymerase II promoter	77	14.3925	4.08922e-05	WFS1, U2AF2, RORA, GLI2, GLI3, WWP2, TRPV4, ALX4, WWOX, EGFR, DAB2IP, SATB2, ZBTB20, RXRA, ZHX2, LEF1, TLE1, PPARGC1B, NCOA3, ZMIZ1, MLLT10, THOC6, SEMA4D, ACVR1, TSHZ3, CAMTA1, CAV1, SBNO2, TSHZ1, CRTC1, NFIX, GREM1, SOX9, TCF7L2, ZMYND8, NR1H2, RGMA, NPAS2, CHD7, MEIS2, SAFB, MLLT1, PKD1, AUTS2, CC2D1A, RUNX1, TCF4, NFATC2, NKX2-5, RUNX3, ARHGEF10L, SIM2, ZNF423, NFATC1, PLAGL2, KLF5, LMX1B, CR…	1.58933	0.00312405
GO:0031328~positive regulation of cellular biosynthetic process	73	13.6449	7.33286e-05	ADCY2, FOXK1, WFS1, ZXDC, RORA, GLI2, GLI3, WWP2, CDK5RAP2, LBP, ALX4, WWOX, EGFR, PRKCA, DAB2IP, SATB2, RXRA, LEF1, ARID1B, PRKCD, PPARGC1B, GNAL, DGAT2, BAZ1B, NCOA3, ZMIZ1, MLLT10, WIZ, ACVR1, CAMTA1, SBNO2, HOXA11, CRTC1, TNFRSF8, NFIX, GREM1, SOX9, TCF7L2, TASP1, NR1H2, RGMA, NPAS2, CHD7, MEIS2, SAFB, CDC123, PKD1, AUTS2, RUNX1, TCF4, NFATC2, NKX2-5, RUNX3, ARHGEF10L, ZNF423, NFATC1, PLAGL2,…	1.58607	0.00492547
GO:0051128~regulation of cellular component organization	98	18.3178	2.60263e-06	U2AF2, TBC1D16, TIAM1, EGFR, PTPRJ, DAB2IP, BCR, STK24, TRABD2B, PARP10, BCL2L11, TBC1D22A, RND2, COLQ, WFDC1, BIN3, EPS8L2, FGD2, CAV2, CAV1, STX8, ENPP1, SYNDIG1, CRTC1, GREM1, EPHB3, SOX9, ZMYND8, NPRL3, EPHB2, NR1H2, AUTS2, PLXND1, NKX2-5, ARHGEF10L, IFT140, PLAGL2, KLF5, TP53BP2, TGFBR2, AKAP8L, SMAD3, CELSR1, DOCK5, HNRNPA1, VDAC1, CDC42SE2, SPTBN2, PAPPA2, PARP1, FOXK1, HIP1R, PREX1, FERMT…	1.58479	0.000398202
GO:0009891~positive regulation of biosynthetic process	74	13.8318	7.43392e-05	ADCY2, FOXK1, WFS1, ZXDC, RORA, GLI2, GLI3, WWP2, CDK5RAP2, LBP, ALX4, WWOX, EGFR, PRKCA, DAB2IP, SATB2, RXRA, LEF1, ARID1B, PRKCD, PPARGC1B, GNAL, DGAT2, BAZ1B, NCOA3, ZMIZ1, MLLT10, WIZ, ACVR1, CAMTA1, SBNO2, HOXA11, CRTC1, HSD17B13, TNFRSF8, NFIX, GREM1, SOX9, TCF7L2, TASP1, NR1H2, RGMA, NPAS2, CHD7, MEIS2, SAFB, CDC123, PKD1, AUTS2, RUNX1, TCF4, NFATC2, NKX2-5, RUNX3, ARHGEF10L, ZNF423, NFATC…	1.57948	0.00486381
GO:0010628~positive regulation of gene expression	71	13.271	0.000115657	FOXK1, U2AF2, SLC6A4, ZXDC, RORA, GLI2, GLI3, WWP2, TRPV4, CDK5RAP2, ALX4, WWOX, EGFR, DAB2IP, SATB2, RXRA, LEF1, TLE1, ARID1B, PPARGC1B, BAZ1B, NCOA3, ZMIZ1, MLLT10, ACVR1, CAMTA1, LIMS1, CAV1, SBNO2, NKD2, HOXA11, CRTC1, NFIX, GREM1, SOX9, TCF7L2, TASP1, NR1H2, RGMA, NPAS2, CHD7, MEIS2, SAFB, CDC123, PKD1, AUTS2, RUNX1, TCF4, NFATC2, NKX2-5, ARHGEF10L, RUNX3, ZNF423, NFATC1, PLAGL2, KLF5, LMX1B…	1.57635	0.00639815
GO:0010557~positive regulation of macromolecule biosynthetic process	67	12.5234	0.00019121	FOXK1, ZXDC, RORA, GLI2, GLI3, WWP2, CDK5RAP2, LBP, ALX4, WWOX, EGFR, DAB2IP, SATB2, RXRA, LEF1, ARID1B, PPARGC1B, BAZ1B, NCOA3, ZMIZ1, MLLT10, WIZ, ACVR1, CAMTA1, SBNO2, HOXA11, CRTC1, TNFRSF8, NFIX, GREM1, SOX9, TCF7L2, TASP1, NR1H2, RGMA, NPAS2, CHD7, MEIS2, SAFB, CDC123, PKD1, AUTS2, RUNX1, TCF4, NFATC2, NKX2-5, ARHGEF10L, RUNX3, ZNF423, NFATC1, PLAGL2, KLF5, LMX1B, CREBBP, AKAP8L, TEAD1, SMA…	1.57603	0.00915502
GO:0048468~cell development	82	15.3271	3.64144e-05	MAEA, PREX1, FERMT2, SLC6A4, FGFRL1, GLI2, GLI3, SDC2, TIAM1, NCMAP, RHOA, TRPV4, ZNF664-FAM101A, CDK5RAP2, CDH23, EGFR, PTPRK, DAB2IP, SATB2, ARHGEF1, STK24, KIF5C, SDK1, ZHX2, LEF1, ARID1B, LDLRAD4, FARP1, ARHGEF10, RND2, BIN3, SEMA4D, CARM1, KIF26B, ACVR1, CAMK1D, CAV2, LIMS1, RAP1GAP, HOXA11, CRTC1, GREM1, SOX9, EPHB3, TCF7L2, ZMYND8, EPHB2, RGMA, CHD7, RILPL2, COL27A1, DGKG, LRFN1, ACAN, NDR…	1.56525	0.00286926
GO:0032989~cellular component morphogenesis	55	10.2804	0.00097511	KIF24, PREX1, FERMT2, FGFRL1, GLI2, GLI3, SDC2, TBC1D16, TIAM1, NCMAP, RHOA, EGFR, DAB2IP, ARHGEF1, KIF5C, LEF1, LDLRAD4, FARP1, TBC1D22A, RND2, BIN3, SEMA4D, PARVB, KIF26B, ACVR1, FGD2, LIMS1, GREM1, SOX9, EPHB3, TCF7L2, EPHB2, RGMA, RILPL2, LRFN1, TBC1D1, PLXND1, NKX2-5, IFT140, COL18A1, NGEF, ERG, TGFBR2, SMAD3, CELSR2, DOCK5, FOXP1, TENM4, FBLN1, CDC42SE2, TENM3, SPTBN2, TGFBR3, APBB2, SPTAN1	1.56406	0.0348232
GO:0009888~tissue development	73	13.6449	0.000121214	GLI2, GLI3, TIAM1, RHOA, ZNF664-FAM101A, ALX4, EGFR, METTL8, DAB2IP, SATB2, SCUBE1, RXRA, LEF1, LDLRAD4, PSMA1, EYA2, DGAT2, NCOA3, BIN3, SEMA4D, CARM1, KIF26B, ACVR1, ALPL, KAZN, CAV2, LIMS1, CAV1, SBNO2, ENPP1, HOXA11, COL2A1, GREM1, SOX9, TCF7L2, NPRL3, RGMA, CHD7, RILPL2, COL27A1, ACAN, PKD1, RUNX1, PLXND1, NKX2-5, RUNX3, IFT140, KLF5, COL18A1, COL4A2, ERG, FOXL1, TGFBR2, SMAD3, LCE2A, CELSR2…	1.56168	0.00663189
GO:0050793~regulation of developmental process	86	16.0748	6.72445e-05	PREX1, FERMT2, SLC6A4, GLI2, GLI3, SDC2, TBC1D16, TIAM1, NCMAP, RHOA, TRPV4, ZNF664-FAM101A, CDK5RAP2, EGFR, PRKCA, DAB2IP, ARHGEF1, BCR, STK24, RXRA, SDK1, ZHX2, LEF1, LDLRAD4, BCL2L11, VAT1, TBC1D22A, PPARGC1B, RND2, PSMA1, NCOA3, COLQ, SEMA4D, CARM1, PARVB, ACVR1, CAMK1D, FGD2, LIMS1, CAV1, LIMS2, RAP1GAP, SYNDIG1, ENPP1, HOXA11, CRTC1, WTIP, GREM1, SOX9, EPHB3, TCF7L2, ZMYND8, EPHB2, RGMA, CH…	1.51746	0.0046412
GO:2000026~regulation of multicellular organismal development	69	12.8972	0.000538668	PREX1, SLC6A4, GLI2, GLI3, SDC2, TIAM1, NCMAP, RHOA, TRPV4, ZNF664-FAM101A, CDK5RAP2, PRKCA, EGFR, DAB2IP, ARHGEF1, STK24, RXRA, SDK1, ZHX2, LEF1, LDLRAD4, PPARGC1B, RND2, PSMA1, COLQ, NCOA3, SEMA4D, CARM1, ACVR1, CAMK1D, CAV1, LIMS2, SYNDIG1, ENPP1, RAP1GAP, HOXA11, CRTC1, GREM1, SOX9, EPHB3, TCF7L2, ZMYND8, EPHB2, RGMA, CHD7, MEIS2, RUNX1, TCF4, PLXND1, NKX2-5, NGEF, COL4A2, ZBTB46, TGFBR2, SMA…	1.50613	0.0204027
GO:0007399~nervous system development	87	16.2617	7.84475e-05	NDST1, PREX1, SLC6A4, RORA, GLI2, SLC7A5, GLI3, SDC2, TIAM1, NCMAP, RHOA, TRPV4, CDK5RAP2, CDH23, EGFR, PTPRK, DAB2IP, SATB2, ARHGEF1, BCR, STK24, MDGA1, KIF5C, ZHX2, SDK1, LEF1, ARID1B, FARP1, BCL2L11, ARHGEF10, TACC2, RND2, NAV1, TRAPPC9, COLQ, THOC6, SEMA4D, CARM1, KIF26B, CAMK1D, SH3GL1, RAP1GAP, SYNDIG1, PFKFB3, CRTC1, COL2A1, SOX9, EPHB3, ZMYND8, EPHB2, RGMA, NPAS2, CHD7, DGKG, GPSM1, LRFN1…	1.5061	0.00500232
GO:0048513~animal organ development	125	23.3645	1.06086e-06	MAEA, WFS1, FGFRL1, SLC6A4, AQP6, RORA, TIAM1, ZNF664-FAM101A, WWOX, CDH23, EGFR, DAB2IP, SATB2, BCR, RXRA, SCUBE1, MDGA1, PPARGC1B, BCL2L11, PNPLA6, TACC2, JUP, PSMA1, BAZ1B, TRAPPC9, BIN3, KIF26B, KAZN, CAV2, CAV1, TSHZ1, ENPP1, PFKFB3, HOXA11, ITGA11, GREM1, EPHB3, SOX9, NPRL3, EPHB2, MEIS2, PLXND1, RUNX1, NKX2-5, RUNX3, IFT140, COL18A1, RFX8, KLF5, ZBTB46, SPHK2, TGFBR2, SMAD3, CELSR2, LCE2A,…	1.50072	0.000191315
GO:0048731~system development	170	31.7757	4.07494e-09	MAEA, WFS1, FGFRL1, SLC6A4, RORA, AQP6, RNF213, SLC7A5, TIAM1, ZNF664-FAM101A, WWOX, CDH23, EGFR, PTPRK, DAB2IP, SATB2, TMEM204, BCR, STK24, RXRA, MDGA1, SCUBE1, KIF5C, ZHX2, ARID1B, FARP1, PPARGC1B, BCL2L11, PNPLA6, TACC2, RND2, JUP, PSMA1, NAV1, BAZ1B, COLQ, TRAPPC9, BIN3, KIF26B, SH3GL1, KAZN, CAV2, CAV1, TSHZ1, SYNDIG1, ENPP1, HOXA13, PFKFB3, CRTC1, HOXA11, ITGA11, SOX9, EPHB3, GREM1, NPRL3, …	1.48828	3.42974e-06
GO:0035556~intracellular signal transduction	105	19.6262	1.87919e-05	F2RL3, ADCY2, WFS1, RASGEF1A, RORA, ITSN1, TIAM1, WWOX, PTPRJ, EGFR, DAB2IP, BCR, GNB1L, STK24, PSD4, BCL2L11, FARP1, RND2, PSMA1, ERC1, EPS8L2, SPATA13, FGD2, CAV2, TNFAIP8L3, CAV1, RALGPS1, MYO9B, ASB13, GREM1, SOX9, NPRL3, PRR5, NDRG1, IQSEC3, ARHGEF10L, PLAGL2, TP53BP2, TEAD1, CELSR1, DOCK5, VAV2, VAV1, PLCG1, ZNF385D, SPTBN2, TGFBR3, RHEB, CACNA1C, PARP1, HDAC7, CDC42BPB, BMP8A, ARHGAP10, SL…	1.48454	0.00178896
GO:0048583~regulation of response to stimulus	140	26.1682	1.36987e-06	F2RL3, IL16, WFS1, TSPAN5, RASGEF1A, RORA, ITSN1, RNF213, TIAM1, SPRED3, WWOX, GNG7, PTPRJ, EGFR, DAB2IP, BCR, TMEM204, STK24, TRABD2B, PSD4, COLEC12, PPARGC1B, BCL2L11, FARP1, JUP, PSMA1, BAZ1B, WFDC1, EPS8L2, SPATA13, FGD2, ZC3H3, TNFAIP8L3, CAV2, CAV1, RALGPS1, ENPP1, MYO9B, GREM1, SOX9, ZMYND8, NPRL3, NR1H2, PDE6A, PRR5, IL17B, PLXND1, IQSEC3, TCF4, NKX2-5, ARHGEF10L, PLAGL2, ZNF423, IFT140, …	1.44644	0.000230568
GO:0007275~multicellular organism development	187	34.9533	5.01706e-09	MAEA, WFS1, FGFRL1, SLC6A4, RORA, AQP6, RNF213, SLC7A5, TIAM1, SPRED3, ZNF664-FAM101A, WWOX, CDH23, EGFR, PTPRK, DAB2IP, SATB2, TMEM204, BCR, STK24, RXRA, MDGA1, SCUBE1, KIF5C, ZHX2, ARID1B, FARP1, BCL2L11, PPARGC1B, PNPLA6, TACC2, RND2, JUP, PSMA1, NAV1, BAZ1B, COLQ, TRAPPC9, BIN3, ERC1, KIF26B, SH3GL1, KAZN, TSHZ3, CAV2, CAV1, TSHZ1, SYNDIG1, ENPP1, HOXA13, PFKFB3, CRTC1, HOXA11, ITGA11, SOX9, …	1.4404	3.61944e-06
GO:0030154~cell differentiation	138	25.7944	4.88543e-06	MAEA, FGFRL1, SLC6A4, RORA, SLC7A5, TIAM1, ZNF664-FAM101A, WWOX, CDH23, EGFR, PTPRK, DAB2IP, SATB2, TMEM204, STK24, RXRA, MDGA1, SCUBE1, KIF5C, ZHX2, ARID1B, PPARGC1B, FARP1, RND2, TRAPPC9, NAV1, BIN3, KIF26B, KAZN, CAV2, CAV1, ENPP1, CRTC1, HOXA11, ITGA11, GREM1, EPHB3, SOX9, ZMYND8, EPHB2, NR1H2, RILPL2, MEIS2, LRFN1, NDRG1, PLXND1, RUNX1, TCF4, NKX2-5, RUNX3, ZNF423, IFT140, KLF5, COL18A1, ZBT…	1.41953	0.000704651
GO:0051239~regulation of multicellular organismal process	100	18.6916	0.000218817	SLC6A4, RORA, TIAM1, ZNF664-FAM101A, EGFR, DAB2IP, BCR, STK24, RXRA, ZHX2, PPARGC1B, BCL2L11, RND2, JUP, PSMA1, COLQ, TSHZ3, CAV1, ENPP1, SYNDIG1, HOXA11, CRTC1, GREM1, EPHB3, SOX9, ZMYND8, EPHB2, NR1H2, MEIS2, IL17B, PLXND1, RUNX1, TCF4, NKX2-5, ZBTB46, CREBBP, TGFBR2, SMAD3, CELSR2, CELSR1, VAV2, DOCK5, CACNA2D3, FOXP1, DSG2, PLCG1, TGFBR3, RHEB, TLL2, CACNA1C, PARP1, CHRD, HDAC7, BMP8A, CORIN,…	1.41279	0.0100877
GO:0048856~anatomical structure development	203	37.9439	1.01828e-08	FGFRL1, RORA, AQP6, RNF213, ZNF664-FAM101A, WWOX, CDH23, PTPRK, DAB2IP, BCR, MDGA1, RXRA, KIF5C, ZHX2, BCL2L11, PPARGC1B, FARP1, JUP, RND2, COLQ, TRAPPC9, BAZ1B, NAV1, BIN3, KIF26B, SH3GL1, KAZN, HOXA13, ENPP1, SYNDIG1, PFKFB3, CRTC1, HOXA11, ITGA11, EPHB3, NPRL3, EPHB2, RILPL2, TCF4, NKX2-5, PLAGL2, KLF5, COL18A1, ZBTB46, SPHK2, TGFBR2, CREBBP, SMAD3, CELSR2, DONSON, CELSR1, GGN, VDAC1, RHEB, TG…	1.39337	5.71366e-06
GO:0044767~single-organism developmental process	202	37.757	1.84244e-08	FGFRL1, RORA, AQP6, RNF213, ZNF664-FAM101A, WWOX, CDH23, PTPRK, DAB2IP, BCR, MDGA1, RXRA, KIF5C, ZHX2, BCL2L11, PPARGC1B, FARP1, JUP, RND2, COLQ, TRAPPC9, BAZ1B, NAV1, BIN3, KIF26B, SH3GL1, KAZN, HOXA13, ENPP1, SYNDIG1, PFKFB3, CRTC1, HOXA11, ITGA11, EPHB3, NPRL3, EPHB2, RILPL2, TCF4, NKX2-5, PLAGL2, KLF5, COL18A1, ZBTB46, SPHK2, TGFBR2, CREBBP, SMAD3, CELSR2, DONSON, CELSR1, GGN, RHEB, TGFBR3, P…	1.386	8.45842e-06
GO:0010604~positive regulation of macromolecule metabolic process	105	19.6262	0.000332546	ADCY2, WFS1, U2AF2, SLC6A4, ZXDC, RORA, TIAM1, WWP2, WWOX, EGFR, DAB2IP, SATB2, RXRA, TRABD2B, ARID1B, PPARGC1B, BCL2L11, PARP16, PSMA1, BAZ1B, MLLT10, ANAPC16, FGD2, CAV2, TNFAIP8L3, CAMTA1, CAV1, HOXA11, CRTC1, GREM1, SOX9, TASP1, NR1H2, PRR5, MEIS2, CDC123, AUTS2, RUNX1, TCF4, NKX2-5, RUNX3, ARHGEF10L, ZNF423, PLAGL2, KLF5, CREBBP, TGFBR2, AKAP8L, TEAD1, SMAD3, HNRNPA1, FOXP1, TET3, PLCG1, ITG…	1.3811	0.0140155
GO:0031325~positive regulation of cellular metabolic process	104	19.4393	0.000412162	ADCY2, WFS1, U2AF2, ZXDC, RORA, ITSN1, TIAM1, WWP2, WWOX, EGFR, DAB2IP, SATB2, RXRA, TRABD2B, ARID1B, PPARGC1B, BCL2L11, PARP16, PSMA1, BAZ1B, MLLT10, ANAPC16, FGD2, CAV2, TNFAIP8L3, CAMTA1, CAV1, HOXA11, CRTC1, GREM1, SOX9, TASP1, NR1H2, PRR5, MEIS2, CDC123, AUTS2, RUNX1, TCF4, NKX2-5, RUNX3, ARHGEF10L, ZNF423, PLAGL2, KLF5, CREBBP, TGFBR2, AKAP8L, TEAD1, SMAD3, VAV2, HNRNPA1, FOXP1, TET3, PLCG1…	1.37614	0.0167832
GO:0032502~developmental process	206	38.5047	2.38818e-08	FGFRL1, RORA, AQP6, RNF213, ZNF664-FAM101A, WWOX, CDH23, PTPRK, DAB2IP, BCR, MDGA1, RXRA, KIF5C, ZHX2, BCL2L11, PPARGC1B, FARP1, JUP, RND2, COLQ, TRAPPC9, BAZ1B, NAV1, BIN3, KIF26B, SH3GL1, KAZN, HOXA13, ENPP1, SYNDIG1, PFKFB3, CRTC1, HOXA11, ITGA11, EPHB3, NPRL3, EPHB2, RILPL2, TCF4, NKX2-5, PLAGL2, KLF5, COL18A1, ZBTB46, SPHK2, TGFBR2, CREBBP, SMAD3, CELSR2, DONSON, CELSR1, GGN, VDAC1, RHEB, TG…	1.37404	1.00502e-05
GO:0048869~cellular developmental process	146	27.2897	1.34794e-05	MAEA, FGFRL1, SLC6A4, RORA, SLC7A5, TBC1D16, TIAM1, ZNF664-FAM101A, WWOX, CDH23, EGFR, PTPRK, DAB2IP, SATB2, TMEM204, STK24, RXRA, MDGA1, SCUBE1, KIF5C, ZHX2, ARID1B, PPARGC1B, TBC1D22A, FARP1, RND2, TRAPPC9, NAV1, BIN3, KIF26B, KAZN, FGD2, CAV2, CAV1, ENPP1, CRTC1, HOXA11, ITGA11, GREM1, EPHB3, SOX9, ZMYND8, EPHB2, NR1H2, RILPL2, MEIS2, LRFN1, NDRG1, PLXND1, RUNX1, TCF4, NKX2-5, RUNX3, ZNF423, I…	1.37391	0.00144728
GO:0009893~positive regulation of metabolic process	111	20.7477	0.000318625	ADCY2, WFS1, U2AF2, SLC6A4, ZXDC, RORA, ITSN1, WWP2, TIAM1, WWOX, EGFR, DAB2IP, SATB2, RXRA, TRABD2B, ARID1B, PPARGC1B, BCL2L11, PARP16, PSMA1, BAZ1B, MLLT10, ANAPC16, FGD2, TNFAIP8L3, CAV2, CAMTA1, CAV1, HOXA11, CRTC1, HSD17B13, GREM1, SOX9, NR1H2, TASP1, PRR5, MEIS2, CDC123, AUTS2, RUNX1, TCF4, NKX2-5, RUNX3, ARHGEF10L, ZNF423, PLAGL2, KLF5, CREBBP, TGFBR2, AKAP8L, TEAD1, SMAD3, VAV2, HNRNPA1, …	1.36626	0.0135457
GO:0044707~single-multicellular organism process	214	40	3.65084e-08	ADCY2, FGFRL1, RORA, AQP6, RNF213, ZNF664-FAM101A, WWOX, CDH23, PTPRK, DAB2IP, BCR, MDGA1, RXRA, KIF5C, ZHX2, BCL2L11, PPARGC1B, FARP1, JUP, RND2, COLQ, TRAPPC9, BAZ1B, NAV1, BIN3, KIF26B, SH3GL1, KAZN, HOXA13, ENPP1, SYNDIG1, PFKFB3, CRTC1, HOXA11, ITGA11, EPHB3, NPRL3, EPHB2, NR1H2, IL17B, TCF4, NKX2-5, PLAGL2, KLF5, COL18A1, ZBTB46, SPHK2, TGFBR2, CREBBP, SMAD3, CELSR2, DONSON, CELSR1, GGN, VD…	1.3527	1.22911e-05
GO:0007166~cell surface receptor signaling pathway	96	17.9439	0.00137281	NDST1, HIP1R, TSPAN5, FGFRL1, FERMT2, ANKRD10, ITSN1, GLI2, RNF213, GLI3, SDC2, FAM83A, TIAM1, RHOA, LBP, SHC2, WWOX, GRID1, SHC4, PTPRJ, EGFR, PRKCA, PTPRK, TRPM3, DAB2IP, BCR, MAGI1, TRABD2B, CILP, LEF1, TLE1, RFTN1, LDLRAD4, PRKCD, BCL2L11, JUP, PSMA1, CARD14, EYA2, MCC, SEMA4D, GPR17, ADAM12, PMEPA1, ACVR1, ZC3H3, CAV2, CAV1, NKD2, LIMS2, APC2, ENPP1, ITGA11, TNFRSF8, COL2A1, MYO9B, GREM1, SO…	1.35119	0.0451966
GO:0023052~signaling	222	41.4953	5.76025e-08	ADCY2, FGFRL1, SYT8, RORA, ITSN1, RNF213, WWOX, GRID1, GNG7, PTPRJ, PTPRK, DAB2IP, BCR, MAGI1, RXRA, TRABD2B, COLEC12, BCL2L11, PPARGC1B, FARP1, PARP16, JUP, RND2, COLQ, BAZ1B, EPS8L2, SH3GL1, RALGPS1, ENPP1, CRTC1, ITGA11, MYO9B, ASB13, EPHB3, NPRL3, SORCS2, EPHB2, NR1H2, IL17B, TCF4, IQSEC3, NKX2-5, ARHGEF10L, PLAGL2, GPR158, SPHK2, TP53BP2, TGFBR2, CREBBP, SMAD3, CELSR2, CELSR1, HNRNPA1, VDAC1…	1.33221	1.81806e-05
GO:0048523~negative regulation of cellular process	151	28.2243	7.87338e-05	F2RL3, MAEA, WFS1, U2AF2, FGFRL1, SLC6A4, RORA, ITSN1, RNF213, WWP2, ZNF664-FAM101A, WWOX, PTPRJ, EGFR, PTPRK, DAB2IP, SATB2, BCR, STK24, RXRA, TRABD2B, ZHX2, PARP10, PPARGC1B, FARP1, PARP16, PSMA1, WFDC1, ANAPC16, TSHZ3, CAV2, CAV1, TSHZ1, ENPP1, GREM1, SOX9, ZMYND8, NPRL3, EPHB2, NR1H2, MEIS2, CDC123, NDRG1, RUNX1, TCF4, NKX2-5, RUNX3, ZNF423, KLF5, COL18A1, ZBTB46, SPHK2, TP53BP2, CREBBP, TGFB…	1.31918	0.00495794
GO:0044700~single organism signaling	217	40.5607	3.5278e-07	ADCY2, FGFRL1, SYT8, RORA, ITSN1, RNF213, WWOX, GRID1, GNG7, PTPRJ, PTPRK, DAB2IP, BCR, MAGI1, RXRA, TRABD2B, COLEC12, BCL2L11, PPARGC1B, FARP1, PARP16, JUP, RND2, COLQ, BAZ1B, EPS8L2, SH3GL1, RALGPS1, ENPP1, CRTC1, ITGA11, MYO9B, ASB13, EPHB3, NPRL3, SORCS2, EPHB2, NR1H2, IL17B, TCF4, IQSEC3, NKX2-5, ARHGEF10L, PLAGL2, GPR158, SPHK2, TP53BP2, TGFBR2, CREBBP, SMAD3, CELSR2, CELSR1, HNRNPA1, VDAC1…	1.31333	7.42281e-05
GO:0007154~cell communication	219	40.9346	3.335e-07	ADCY2, FGFRL1, SYT8, RORA, ITSN1, RNF213, WWOX, GRID1, GNG7, PTPRJ, PTPRK, DAB2IP, BCR, MAGI1, RXRA, TRABD2B, COLEC12, BCL2L11, PPARGC1B, FARP1, PARP16, JUP, RND2, COLQ, BAZ1B, EPS8L2, SH3GL1, RALGPS1, ENPP1, CRTC1, ITGA11, MYO9B, ASB13, EPHB3, NPRL3, SORCS2, EPHB2, NR1H2, IL17B, TCF4, IQSEC3, NKX2-5, ARHGEF10L, PLAGL2, GPR158, SPHK2, TP53BP2, TGFBR2, CREBBP, SMAD3, CELSR2, CELSR1, HNRNPA1, VDAC1…	1.31107	7.32224e-05
GO:0007165~signal transduction	199	37.1963	5.89244e-06	ADCY2, FGFRL1, RORA, ITSN1, RNF213, WWOX, GRID1, GNG7, PTPRJ, PTPRK, DAB2IP, BCR, MAGI1, RXRA, TRABD2B, COLEC12, BCL2L11, PPARGC1B, FARP1, RND2, JUP, PARP16, BAZ1B, EPS8L2, SH3GL1, RALGPS1, ENPP1, ITGA11, MYO9B, ASB13, EPHB3, NPRL3, SORCS2, EPHB2, NR1H2, IL17B, TCF4, IQSEC3, NKX2-5, ARHGEF10L, PLAGL2, GPR158, SPHK2, TP53BP2, TGFBR2, CREBBP, SMAD3, CELSR2, CELSR1, HNRNPA1, LASP1, ZNF385D, RHEB, TG…	1.29448	0.000762706
GO:0048522~positive regulation of cellular process	163	30.4673	0.000107447	F2RL3, ADCY2, WFS1, U2AF2, SLC6A4, TSPAN5, ZXDC, RASGEF1A, RORA, ITSN1, WWP2, TIAM1, WWOX, PTPRJ, EGFR, DAB2IP, SATB2, BCR, RXRA, TRABD2B, COLEC12, ARID1B, PPARGC1B, BCL2L11, RND2, JUP, PARP16, PSMA1, BAZ1B, MLLT10, EPS8L2, FGD2, ANAPC16, ZC3H3, CAMTA1, TNFAIP8L3, CAV2, CAV1, SYNDIG1, CRTC1, HOXA11, SOX9, EPHB3, GREM1, ZMYND8, EPHB2, NR1H2, TASP1, PRR5, MEIS2, CDC123, AUTS2, NDRG1, TCF4, RUNX1, N…	1.29074	0.00621778
GO:0048519~negative regulation of biological process	157	29.3458	0.000290792	F2RL3, MAEA, WFS1, U2AF2, FGFRL1, SLC6A4, RORA, ITSN1, RNF213, WWP2, ZNF664-FAM101A, WWOX, PTPRJ, EGFR, PTPRK, DAB2IP, SATB2, BCR, STK24, RXRA, TRABD2B, ZHX2, PARP10, PPARGC1B, FARP1, PARP16, PSMA1, WFDC1, ANAPC16, TSHZ3, CAV2, CAV1, TSHZ1, ENPP1, GREM1, SOX9, ZMYND8, NPRL3, EPHB2, NR1H2, MEIS2, CDC123, NDRG1, RUNX1, TCF4, NKX2-5, RUNX3, ZNF423, KLF5, COL18A1, ZBTB46, SPHK2, TP53BP2, CREBBP, TGFB…	1.27576	0.0129134
GO:0016043~cellular component organization	207	38.6916	1.04986e-05	U2AF2, FGFRL1, SYT8, AQP6, RNF213, KIF13A, ZNF664-FAM101A, CDH23, PTPRJ, PTPRK, DAB2IP, BCR, MAGI1, RXRA, KIF5C, TRABD2B, COLEC12, PARP10, BCL2L11, PPARGC1B, FARP1, JUP, RND2, LETM1, COLQ, TRAPPC9, BAZ1B, NAV1, WFDC1, BIN3, EPS8L2, KIF26B, ENPP1, SYNDIG1, CRTC1, ITGA11, EPHB3, NPRL3, EPHB2, NR1H2, RILPL2, CDC123, TCF4, IQSEC3, NKX2-5, ARHGEF10L, PLAGL2, KLF5, COL18A1, GPR158, TP53BP2, TGFBR2, CRE…	1.2729	0.00123223
GO:0048518~positive regulation of biological process	179	33.4579	8.26054e-05	F2RL3, ADCY2, IL16, WFS1, U2AF2, SLC6A4, TSPAN5, ZXDC, RASGEF1A, RORA, ITSN1, WWP2, TIAM1, WWOX, PTPRJ, EGFR, DAB2IP, SATB2, BCR, RXRA, TRABD2B, COLEC12, ARID1B, PPARGC1B, BCL2L11, RND2, JUP, PARP16, PSMA1, BAZ1B, TRAPPC9, MLLT10, ERC1, EPS8L2, KIF26B, FGD2, ZC3H3, ANAPC16, CAMTA1, TNFAIP8L3, CAV2, CAV1, SYNDIG1, HSD17B13, CRTC1, HOXA11, SOX9, EPHB3, GREM1, ZMYND8, EPHB2, NR1H2, TASP1, PRR5, IL17…	1.27234	0.00507457
GO:0071840~cellular component organization or biogenesis	209	39.0654	2.79708e-05	U2AF2, FGFRL1, SYT8, AQP6, RNF213, KIF13A, ZNF664-FAM101A, CDH23, PTPRJ, PTPRK, DAB2IP, BCR, MAGI1, RXRA, KIF5C, TRABD2B, COLEC12, PARP10, BCL2L11, PPARGC1B, FARP1, JUP, RND2, LETM1, COLQ, TRAPPC9, BAZ1B, NAV1, WFDC1, BIN3, EPS8L2, KIF26B, ENPP1, SYNDIG1, CRTC1, ITGA11, EPHB3, NPRL3, EPHB2, NR1H2, RILPL2, CDC123, TCF4, IQSEC3, NKX2-5, ARHGEF10L, PLAGL2, KLF5, COL18A1, GPR158, TP53BP2, TGFBR2, CRE…	1.2532	0.00243246
GO:0032501~multicellular organismal process	230	42.9907	2.6134e-05	ADCY2, FGFRL1, RORA, AQP6, RNF213, KCNK5, ZNF664-FAM101A, WWOX, CDH23, PTPRJ, PTPRK, DAB2IP, BCR, RXRA, MDGA1, KIF5C, ZHX2, BCL2L11, PPARGC1B, FARP1, JUP, RND2, COLQ, TRAPPC9, BAZ1B, NAV1, BIN3, KIF26B, SH3GL1, KAZN, SYNDIG1, HOXA13, ENPP1, PFKFB3, CRTC1, HOXA11, ITGA11, EPHB3, NPRL3, EPHB2, NR1H2, IL17B, TCF4, NKX2-5, PLAGL2, KLF5, COL18A1, TECTA, ZBTB46, SPHK2, TGFBR2, CREBBP, SMAD3, CELSR2, DO…	1.22957	0.00231273
GO:0051716~cellular response to stimulus	223	41.6822	0.000140253	ADCY2, FGFRL1, RORA, ITSN1, RNF213, WWOX, GRID1, GNG7, PTPRJ, PTPRK, DAB2IP, BCR, MAGI1, RXRA, TRABD2B, COLEC12, BCL2L11, PPARGC1B, FARP1, PARP16, JUP, RND2, BAZ1B, EPS8L2, SH3GL1, RALGPS1, ENPP1, ITGA11, MYO9B, ASB13, EPHB3, NPRL3, SORCS2, EPHB2, NR1H2, IL17B, TCF4, IQSEC3, NKX2-5, ARHGEF10L, PLAGL2, KLF5, GPR158, SPHK2, TP53BP2, TGFBR2, CREBBP, SMAD3, CELSR2, CELSR1, HNRNPA1, GGN, LASP1, ZNF385…	1.20936	0.00735126
GO:0050896~response to stimulus	257	48.0374	0.000492049	ADCY2, FGFRL1, RORA, ITSN1, RNF213, WWOX, GRID1, GNG7, CDH23, PTPRJ, PTPRK, DAB2IP, BCR, MAGI1, RXRA, KIF5C, TRABD2B, COLEC12, FARP1, BCL2L11, PPARGC1B, PARP16, JUP, RND2, BAZ1B, WFDC1, BIN3, EPS8L2, KIF26B, SH3GL1, RALGPS1, SYNDIG1, ENPP1, CRTC1, ENPP3, ITGA11, MYO9B, ASB13, EPHB3, NPRL3, SORCS2, EPHB2, NR1H2, IL17B, IQSEC3, TCF4, NKX2-5, ARHGEF10L, PLAGL2, KLF5, COL18A1, GPR158, SPHK2, TP53BP2,…	1.15914	0.0190827
GO:0044763~single-organism cellular process	367	68.5981	3.53832e-06	ADCY2, FGFRL1, SYT8, AQP6, RORA, ITSN1, RNF213, KIF13A, KCNK9, WWP2, KCNK5, ZNF664-FAM101A, WWOX, GRID1, GNG7, CDH23, PTPRJ, PTPRK, PDPR, DAB2IP, BCR, MAGI1, RXRA, MDGA1, TRABD2B, KIF5C, ZHX2, COLEC12, PARP10, FARP1, PPARGC1B, BCL2L11, PARP16, JUP, RND2, LETM1, NAV1, BAZ1B, TRAPPC9, COLQ, WFDC1, BIN3, EPS8L2, KIF26B, SH3GL1, KAZN, RALGPS1, SYNDIG1, ENPP1, PFKFB3, ENPP3, HOXA11, CRTC1, ITGA11, MYO…	1.1249	0.000525407
GO:0050794~regulation of cellular process	313	58.5047	0.000471669	ADCY2, U2AF2, FGFRL1, SYT8, RORA, ITSN1, RNF213, WWP2, KCNK5, ZNF664-FAM101A, WWOX, GRID1, GNG7, PTPRJ, PTPRK, PDPR, DAB2IP, BCR, MAGI1, RXRA, TRABD2B, ZHX2, COLEC12, PARP10, FARP1, BCL2L11, PPARGC1B, PARP16, JUP, RND2, TRAPPC9, COLQ, BAZ1B, MLLT10, WFDC1, BIN3, VGLL4, EPS8L2, SH3GL1, RALGPS1, SYNDIG1, HOXA13, ENPP1, HOXA11, CRTC1, ITGA11, MYO9B, ASB13, EPHB3, NPRL3, ZNF618, SORCS2, EPHB2, NR1H2,…	1.121	0.0185849
GO:0044699~single-organism process	394	73.6449	1.30325e-06	RORA, ITSN1, KCNK9, KCNK5, ZNF664-FAM101A, CDH23, GNG7, PTPRJ, PDPR, PTPRK, MAGI1, RXRA, KIF5C, ZHX2, COLEC12, BCL2L11, JUP, TRAPPC9, WFDC1, SH3GL1, RALGPS1, HSD17B13, CRTC1, SORCS2, RILPL2, IL17B, CDC123, IQSEC3, TCF4, ARHGEF10L, SPHK2, TGFBR2, GGN, VDAC1, LASP1, ZNF385D, TGFBR3, PAPPA2, SYTL3, PARP1, TLL2, APOL6, BMP8A, BTBD11, CDC42BPB, SLC20A1, KCNAB2, MARCKSL1, PDIA5, MGRN1, NMUR1, NCMAP, TR…	1.10645	0.00022692
GO:0050789~regulation of biological process	321	60	0.00133617	ADCY2, U2AF2, FGFRL1, SYT8, RORA, ITSN1, RNF213, WWP2, KCNK5, ZNF664-FAM101A, WWOX, GRID1, GNG7, PTPRJ, PTPRK, PDPR, DAB2IP, BCR, MAGI1, RXRA, TRABD2B, ZHX2, COLEC12, PARP10, FARP1, BCL2L11, PPARGC1B, PARP16, JUP, RND2, TRAPPC9, COLQ, BAZ1B, MLLT10, WFDC1, BIN3, VGLL4, EPS8L2, KIF26B, SH3GL1, RALGPS1, SYNDIG1, HOXA13, ENPP1, HOXA11, CRTC1, HSD17B13, ITGA11, MYO9B, ASB13, EPHB3, NPRL3, ZNF618, SOR…	1.10407	0.0443051
GO:0065007~biological regulation	337	62.9907	0.00119687	ADCY2, U2AF2, FGFRL1, SYT8, AQP6, RORA, ITSN1, RNF213, KCNK9, WWP2, KCNK5, ZNF664-FAM101A, WWOX, GRID1, GNG7, CDH23, PTPRJ, PTPRK, PDPR, DAB2IP, BCR, MAGI1, RXRA, TRABD2B, ZHX2, COLEC12, PARP10, FARP1, PPARGC1B, BCL2L11, PARP16, JUP, RND2, LETM1, BAZ1B, TRAPPC9, COLQ, MLLT10, WFDC1, BIN3, VGLL4, EPS8L2, KIF26B, SH3GL1, RALGPS1, SYNDIG1, ENPP1, HOXA13, HOXA11, CRTC1, HSD17B13, ITGA11, MYO9B, ASB13…	1.09627	0.0405773

## Sheet: UniGene expression
Supplementary Data 3. UNIGENE Expression enrichment values of AMH-derived DMGs.
Term	Count	%	PValue	Genes	Fold Enrichment	Benjamini
pharynx_normal	87	16.2617	2.21231e-07	ADCY2, NDST1, WFS1, U2AF2, HR, ZNF827, UVRAG, ZXDC, SOBP, ITPKC, GLI2, RNF213, KIF13A, FAM83A, TIAM1, FAM129B, AGAP1, WWOX, PTDSS2, EGFR, PRKCA, PTPRK, TRPM3, PI4KA, GAN, PRKCD, PPARGC1B, TACC2, JUP, KIF1C, RCL1, EYA2, EPB41L1, NCOA3, LIMCH1, TBCD, MLLT10, RIN2, ERC2, KIAA1671, VGLL4, EPS8L2, ACVR1, KAZN, ANAPC16, PACS2, APC2, SLC39A11, YPEL2, HS3ST1, EPHB3, ZMYND8, SORCS2, NPAS2, CHD7, RGS12, AL…	1.7499	5.60449e-06
pharyngeal tumor_disease	91	17.0093	3.30749e-07	ADCY2, NDST1, WFS1, U2AF2, MRVI1, HR, UVRAG, ZXDC, ZNF827, SOBP, ITPKC, GLI2, RNF213, KIF13A, PLEKHB1, FAM83A, TIAM1, FAM129B, AGAP1, WWOX, PTDSS2, EGFR, PRKCA, PTPRK, PI4KA, PSD4, GAN, PPARGC1B, TACC2, JUP, KIF1C, RCL1, EYA2, EPB41L1, NCOA3, LIMCH1, TBCD, MLLT10, RIN2, ERC2, KIAA1671, VGLL4, RUVBL1, EPS8L2, PMEPA1, ACVR1, SH3GL1, KAZN, ANAPC16, PACS2, APC2, SLC39A11, YPEL2, HS3ST1, UPP1, EPHB3, …	1.70534	6.28422e-06
larynx_normal	129	24.1121	9.5696e-09	SCAF4, U2AF2, TDRP, ZNF827, ITPKC, RNF213, KIF13A, WWOX, PTPRJ, EGFR, PTPRK, DAB2IP, STK24, RXRA, RAI14, ARID1B, YIF1B, TBC1D22A, FARP1, TACC2, JUP, RCL1, ATP9B, MLLT10, KIAA1671, VGLL4, KAZN, FGD2, PACS2, TNFAIP8L3, STX8, RALGPS1, ADAMTSL3, EPHB3, ZMYND8, PRR5, CSAD, AUTS2, NDRG1, PLXND1, RUNX1, SH3TC1, ARHGEF10L, KLF5, PHACTR3, TP53BP2, CREBBP, SMAD3, CELSR1, VAV2, DOCK5, C3ORF22, HNRNPA1, FOXP…	1.61443	7.27289e-07
laryngeal cancer_disease	131	24.486	9.65838e-09	ADCY2, SCAF4, U2AF2, TDRP, ZNF827, ITPKC, RNF213, KIF13A, WWOX, PTPRJ, EGFR, PTPRK, DAB2IP, STK24, RAI14, ARID1B, YIF1B, TBC1D22A, FARP1, TACC2, JUP, RCL1, ATP9B, MLLT10, KIAA1671, VGLL4, KAZN, FGD2, PACS2, TNFAIP8L3, STX8, RALGPS1, ADAMTSL3, ITGA11, EPHB3, ZMYND8, PRR5, MEIS2, CSAD, AUTS2, NDRG1, PLXND1, RUNX1, ARHGEF10L, KLF5, PHACTR3, TP53BP2, CREBBP, SMAD3, CELSR1, VAV2, DOCK5, C3ORF22, HNRNP…	1.60612	3.67018e-07
spleen_normal	118	22.0561	1.85942e-05	MAEA, IL16, TSPAN5, RNF213, KCNK5, WWOX, GRID1, GNG7, PTPRJ, BCR, TMEM204, SCUBE1, EXD3, SPATC1, PARP10, PPARGC1B, COLQ, LCA5, VGLL4, SH3GL1, KAZN, ZC3H3, FGD2, CAV2, CAV1, PFKFB3, MYO9B, NPRL3, ZNF618, TMCC2, NR1H2, PRR5, RILPL2, B3GNT7, C19ORF25, SH3TC1, NKX2-5, RUNX3, LY6G5C, ZBTB46, SPHK2, AKAP8L, SMAD3, FAM178B, VAV1, HNRNPA1, FOXP1, CDC42SE2, GRK5, SYTL3, FBXO34, CACNA1C, APOL6, AHDC1, ARHG…	1.44184	0.000176631
colorectal tumor_disease	147	27.4766	8.33555e-07	SCAF4, FGFRL1, ITSN1, SLC7A5, RNF213, TBC1D16, ST3GAL4, KCNK5, GRID1, PTPRJ, PTPRK, DAB2IP, BCR, STK24, TRABD2B, EXD3, COLEC12, GSE1, BCL2L11, TBC1D22A, FARP1, TACC2, JUP, TMEM106C, ATP9B, WFDC1, KIAA1671, VGLL4, VPS26B, EPS8L2, KIF26B, PACS2, STX8, RALGPS1, HOXA13, PFKFB3, TMEM80, CRTC1, ITGA11, ASB13, GREM1, EPHB3, ZMYND8, EPHB2, PRR5, MEIS2, B3GNT7, AUTS2, RUNX1, ARHGEF10L, PLAGL2, KLF5, GPR15…	1.44156	1.267e-05
respiratory tract tumor_disease	127	23.7383	1.52504e-05	FGFRL1, RASGEF1A, SLC7A5, RNF213, TBC1D16, KCNK9, ST3GAL4, WWOX, PTPRJ, EGFR, DAB2IP, BCR, GNB1L, SPATC1, EXD3, HCFC1R1, PARP10, YIF1B, FLJ42351, PNPLA7, LETM1, MLLT10, VPS26B, EPS8L2, SH3GL1, CAV2, STX8, RALGPS1, TMEM80, HOXA11, MYO9B, ASB13, NPRL3, EPHB2, TMCC2, NR1H2, IL17B, RILPL2, LRFN1, C19ORF25, ARHGEF10L, IFT140, ZNF423, VAC14, CREBBP, SMAD3, CELSR1, DOCK5, VAV1, HNRNPA1, VDAC1, TET3, TXN…	1.4209	0.000165563
connective tissue_normal	113	21.1215	5.73783e-05	MAEA, ADCY2, CMC1, IL16, WFS1, F13A1, FGFRL1, TSPAN5, TDRP, RASGEF1A, RORA, WWP2, TIAM1, KCNK5, TMEM204, MAGI1, SCUBE1, SPATC1, COLEC12, PARP10, CERCAM, TBC1D22A, BCL2L11, LETM1, TRAPPC9, COLQ, VPS26B, SPATA13, TNFAIP8L3, CAV1, ENPP1, PFKFB3, HOXA11, ITGA11, GREM1, ZMYND8, NR1H2, PRUNE2, B3GNT7, NDRG1, SH3TC1, ARHGEF10L, TECTA, VAC14, C15ORF39, TGFBR2, AKAP8L, TPD52L2, TXNDC11, APCDD1L, TGFBR3, A…	1.4209	0.000435992
adipose tissue_normal	118	22.0561	8.77387e-05	CMC1, F13A1, ZXDC, ITPKC, ITSN1, KIF13A, ST3GAL4, WWP2, KCNK5, EGFR, BCR, TMEM204, MAGI1, RXRA, RAI14, HCFC1R1, COLEC12, GSE1, PPARGC1B, BCL2L11, PARP16, LETM1, FGD2, ZC3H3, PACS2, CAV2, STX8, CAV1, ENPP1, PFKFB3, TMEM80, ITGA11, EPHB2, RILPL2, CSAD, PLXND1, RUNX3, ZNF423, PLAGL2, COL18A1, ZBTB46, TP53BP2, CREBBP, TGFBR2, SMAD3, TPD52L2, FOXP1, PLEKHA6, PLCG1, JAZF1, HDHD3, TGFBR3, GRK5, APOL6, P…	1.39224	0.000606038
ovary_normal	143	26.729	3.24412e-05	F2RL3, IL16, WFS1, FGFRL1, ZXDC, RASGEF1A, SLC7A5, KCNK5, BRI3, WWOX, GRID1, DAB2IP, TRABD2B, SPATC1, EXD3, HCFC1R1, PARP10, CERCAM, YIF1B, FARP1, TMEM106C, ERC2, EPS8L2, ZC3H3, CAMTA1, RALGPS1, SYNDIG1, TMEM80, HOXA11, EPHB3, ZNF618, NPRL3, EPHB2, PRUNE2, TTYH3, PRR5, B3GNT7, LRFN1, AUTS2, PLXND1, NKX2-5, IFT140, ZNF423, COL18A1, LY6G5C, ZBTB46, CELSR1, VAV2, DOCK5, VAV1, TET3, PLEKHA6, POC1A, T…	1.36009	0.000273915
colon_normal	158	29.5327	1.07874e-05	F2RL3, SCAF4, FGFRL1, SLC6A4, RORA, SLC7A5, RNF213, TBC1D16, ST3GAL4, KCNK5, BRI3, PTPRJ, PTPRK, DAB2IP, MAGI1, STK24, TRABD2B, EXD3, GSE1, BCL2L11, TBC1D22A, FARP1, TACC2, TMEM106C, PNPLA7, JUP, LETM1, ATP9B, CMIP, KIAA1671, VGLL4, VPS26B, EPS8L2, SPATA13, KIF26B, PACS2, RALGPS1, SYNDIG1, HOXA13, TMEM80, CRTC1, HOXA11, ITGA11, EPHB3, ZMYND8, NPRL3, EPHB2, PDE6A, PRR5, B3GNT7, CDC123, AUTS2, RUNX…	1.35563	0.000136632
ovarian tumor_disease	138	25.7944	0.000106957	IL16, U2AF2, FGFRL1, TSPAN5, ZXDC, RASGEF1A, KCNK5, BRI3, WWOX, GRID1, DAB2IP, COL22A1, TRABD2B, EXD3, HCFC1R1, PARP10, ARID1B, CERCAM, YIF1B, FARP1, TMEM106C, PNPLA7, ERC2, EPS8L2, KAZN, ANAPC16, CAMTA1, STX8, RALGPS1, SYNDIG1, TMEM80, ZNF618, SORCS2, EPHB2, PRUNE2, B3GNT7, LRFN1, AUTS2, PLXND1, NKX2-5, PLAGL2, ZNF423, IFT140, COL18A1, KLF5, LY6G5C, ZBTB46, SPHK2, C15ORF39, CELSR1, VAV2, DOCK5, …	1.33845	0.000677198
thyroid_normal	127	23.7383	0.000252254	FGFRL1, ITPKC, KIF13A, ST3GAL4, WWP2, TIAM1, WWOX, GRID1, PTPRJ, DAB2IP, BCR, GNB1L, MAGI1, RXRA, MDGA1, COL22A1, TRABD2B, ARID1B, GSE1, FARP1, TACC2, PNPLA7, LETM1, COLQ, ATP9B, MLLT10, KIAA1671, KIF26B, KAZN, ZC3H3, FGD2, CAV2, STX8, RALGPS1, ENPP1, ADAMTSL3, CRTC1, ENPP3, ITGA11, MYO9B, NR1H2, AUTS2, SH3TC1, RUNX3, ARHGEF10L, IFT140, ZBTB46, TP53BP2, CREBBP, SMAD3, CELSR1, LHPP, VAV2, DOCK5, F…	1.33669	0.00147382
leukemia_disease	143	26.729	0.000341246	F2RL3, MAEA, IL16, U2AF2, ZXDC, RASGEF1A, ITSN1, RNF213, WWP2, TIAM1, KCNK5, SPRED3, BRI3, GNG7, PTPRJ, BCR, GNB1L, RXRA, ARID1B, GSE1, TBC1D22A, LETM1, ATP9B, CMIP, VGLL4, VPS26B, FGD2, ANAPC16, ZC3H3, CAMTA1, CRTC1, MYO9B, ASB13, ZMYND8, NPRL3, SORCS2, TMCC2, NR1H2, PRR5, RILPL2, CSAD, CDC123, LRFN1, PLXND1, RUNX1, TCF4, SH3TC1, RUNX3, GPR158, C15ORF39, TP53BP2, CREBBP, TGFBR2, LHPP, VAV2, FAM1…	1.29626	0.00185108
chondrosarcoma_disease	150	28.0374	0.000572605	F2RL3, CMC1, WFS1, F13A1, FGFRL1, LINC00313, TSPAN5, TDRP, RORA, TBC1D16, WWP2, KCNK5, GRID1, EGFR, DAB2IP, MAGI1, STK24, RXRA, RAI14, EXD3, COLEC12, CERCAM, YIF1B, GSE1, BCL2L11, FARP1, RCL1, LETM1, TRAPPC9, COLQ, WFDC1, VPS26B, SPATA13, PACS2, TNFAIP8L3, CAV2, CAV1, ENPP1, TMEM80, HOXA11, ITGA11, GREM1, ZMYND8, EPHB2, PDE6A, PRUNE2, TTYH3, IL17B, B3GNT7, RUNX1, RUNX3, TECTA, VAC14, TGFBR2, DONS…	1.27028	0.00289782
glioma_disease	150	28.0374	0.000826914	MAEA, ADCY2, F13A1, U2AF2, LINC00313, TSPAN5, RASGEF1A, RORA, TBC1D16, WWP2, TIAM1, BRI3, GRID1, GNG7, EGFR, DAB2IP, BCR, RXRA, MDGA1, COL22A1, KIF5C, SPATC1, HCFC1R1, YIF1B, CERCAM, FLJ42351, RND2, JUP, LETM1, NAV1, WFDC1, KIF26B, SH3GL1, KAZN, ZC3H3, PACS2, CAMTA1, CAV1, SYNDIG1, PFKFB3, TMEM80, HOXA11, ASB13, ZNF618, NR1H2, TTYH3, LRFN1, SH3TC1, NKX2-5, PLAGL2, ZNF423, VAC14, PHACTR3, SPHK2, C…	1.26009	0.00392176
placenta_normal	129	24.1121	0.00311695	WFS1, F13A1, TSPAN5, SLC6A4, TDRP, SYT8, ITPKC, RORA, ST3GAL4, KCNK5, BRI3, WWOX, PTPRJ, EGFR, DAB2IP, BCR, RXRA, RAI14, EXD3, COLEC12, CERCAM, GSE1, FLJ42351, TBC1D22A, BCL2L11, TACC2, COLQ, LCA5, MLLT10, WFDC1, CMIP, VGLL4, VPS26B, EPS8L2, SPATA13, SH3GL1, KAZN, ENPP1, HOXA13, TMEM80, HOXA11, NR1H2, PRR5, IL17B, AUTS2, PLXND1, ZBTB46, C15ORF39, TGFBR2, FAM178B, LHPP, PLEKHA6, POC1A, TGFBR3, RHE…	1.25116	0.0130945
thyroid tumor_disease	119	22.243	0.00688741	SCAF4, IL16, FGFRL1, ZNF827, KIF13A, ST3GAL4, WWP2, TIAM1, WWOX, GRID1, PTPRJ, EGFR, PTPRK, BCR, GNB1L, MDGA1, RXRA, TRABD2B, ARID1B, FARP1, TACC2, PNPLA7, COLQ, ATP9B, MLLT10, KIAA1671, ERC2, VPS26B, KIF26B, ZC3H3, FGD2, CAV2, SYNDIG1, ADAMTSL3, ENPP3, ITGA11, NPRL3, CSAD, AUTS2, RUNX3, ARHGEF10L, ZBTB46, TP53BP2, CREBBP, AKAP8L, CELSR1, LHPP, DOCK5, PLCG1, ITGA6, LASP1, CDC42SE2, ZNF385D, RHEB,…	1.23808	0.0259208
bone_normal	138	25.7944	0.00452308	F2RL3, SCAF4, CMC1, F13A1, FGFRL1, LINC00313, TSPAN5, TDRP, ITSN1, RNF213, TBC1D16, WWP2, PTPRJ, DAB2IP, STK24, RXRA, SCUBE1, MDGA1, PSD4, RAI14, EXD3, HCFC1R1, COLEC12, YIF1B, CERCAM, BCL2L11, LETM1, WFDC1, ERC2, VPS26B, SH3GL1, ANAPC16, PACS2, CAMTA1, TNFAIP8L3, CAV2, CAV1, ENPP1, TMEM80, PFKFB3, HOXA11, ENPP3, ITGA11, GREM1, EPHB3, ZNF618, EPHB2, PDE6A, IL17B, CSAD, CDC123, LRFN1, RUNX3, ZBTB4…	1.22552	0.01797
eye_normal	167	31.215	0.00212188	WFS1, F13A1, U2AF2, TSPAN5, SYT8, RORA, ITSN1, TBC1D16, GRID1, GNG7, DAB2IP, MAGI1, RXRA, MDGA1, SCUBE1, KIF5C, COL22A1, EXD3, COLEC12, YIF1B, BCL2L11, PNPLA7, PARP16, LETM1, TRAPPC9, WFDC1, CMIP, VPS26B, EPS8L2, KAZN, ZC3H3, TSHZ3, RALGPS1, SYNDIG1, HOXA13, ZNF618, NPRL3, SORCS2, TMCC2, EPHB2, PDE6A, PRUNE2, TTYH3, IL17B, MEIS2, LRFN1, AUTS2, ZNF423, IFT140, COL18A1, LY6G5C, GPR158, ZBTB46, VAC1…	1.21243	0.00945119

## Sheet: UP_Tissue exp. LowVar
Supplementary Data 3. UP_Tissue Expression enrichment values of AMH-derived DMGs with low inter-tissue variability
Term	Count	%	PValue	Genes	Fold Enrichment	Benjamini
Glial cell	2	0.588235	0.0929573	TGFBR2, RIN2	20.6013	0.84504
Cartilage	5	1.47059	0.000749279	COL9A3, COL27A1, FGFRL1, COL22A1, FARP1	11.8854	0.0624284
Endometrium carcinoma cell line	3	0.882353	0.056684	NR1H2, PTPRK, CDK5RAP2	7.72549	0.761608
Skin fibroblast	3	0.882353	0.0653717	ENPP1, HR, TCF4	7.13122	0.766258
Lung fibroblast	4	1.17647	0.035831	FERMT2, CC2D1A, CACNA1C, SDC2	5.49368	0.648663
Whole embryo	6	1.76471	0.0339617	TRPM3, PDPR, LIMS2, SPHK2, ST3GAL4, COL27A1	3.34075	0.695347
Amygdala	19	5.58824	0.0113444	TNFAIP8L3, PDPR, TRPM3, TP53BP2, PREX1, SOBP, LEF1, DOCK5, ZNF618, ARHGEF10, GNAL, EPB41L1, ITGA6, JAZF1, LINC00856, CDK5RAP2, TNRC6B, CARM1, GNG7	1.90939	0.480106
Fetal brain	22	6.47059	0.0179215	KAZN, NGEF, TRPM3, PPFIA4, ADARB1, ABTB2, HR, ITSN1, PNPLA6, KIF13A, SMOC2, DGCR2, WDR25, TIAM1, CDON, SMOC1, GPSM1, FBXO34, APBB2, SHC2, SIM2, SH3GL1	1.71895	0.540499
Brain	175	51.4706	1.48326e-06	SCAF4, IL16, F13A1, FGFRL1, SLC6A4, ZXDC, ITSN1, RNF213, KCNK9, WWP2, TIAM1, GRID1, PTPRK, PDPR, DAB2IP, SATB2, MAGI1, STK24, COL22A1, PSD4, SPATC1, RAI14, COLEC12, CERCAM, FARP1, TBC1D22A, PNPLA6, RND2, PNPLA7, PARP16, LETM1, TEX33, ATP9B, MLLT10, KIAA1671, ERC2, KIF26B, SH3GL1, KAZN, ZC3H3, CAMTA1, RALGPS1, ADAMTSL3, PFKFB3, ZNF618, ZMYND8, CSMD2, TMCC2, NR1H2, PRUNE2, PRR5, CSAD, NDRG1, ARHGEF…	1.31004	0.000255089

## Sheet: GNF exp.LowVar
Supplementary Data 3. GNF Expression enrichment values of AMH-derived DMGs with low inter-tissue variability.
Term	Count	%	PValue	Genes	Fold Enrichment	Benjamini
subthalamic nucleus	76	22.3529	1.17325e-05	U2AF2, FERMT2, SOBP, AQP6, DKFZP434A062, ITSN1, SDC2, PLEKHB1, ST3GAL4, XYLT1, TIAM1, GNG7, PTDSS2, PRKCA, PTPRK, SATB2, LIMK2, RAI14, COLEC12, LDLRAD4, PNPLA6, VAT1, FARP1, ARHGEF10, RND2, KIF1C, ZDHHC14, EYA2, EPB41L1, BAZ1B, ATP9B, ZMIZ1, RIN2, SRGAP3, MAPRE2, GPR17, KAZN, CAMTA1, RALGPS1, SYNDIG1, PFKFB3, ABTB2, MYO9B, SOX9, TCF7L2, TMCC2, PRUNE2, NPAS2, COL9A3, CSAD, NDRG1, CC2D1A, RUNX1, ZN…	1.59976	0.000914719
Ovary	44	12.9412	0.00193811	KAZN, LIMS2, COL21A1, PFKFB3, MLPH, FERMT2, ANKRD10, SOX9, ITSN1, PRR5, PLEKHB1, COL9A3, CRISPLD2, TIAM1, CSAD, NDRG1, AGAP1, TCF4, PRKCA, TRPM3, PTPRE, RXRA, CREBBP, CILP, RAI14, COLEC12, TSPAN15, TAB1, ARHGEF10, VAT1, SH3BP5, KIF1C, RND2, FBLN1, MAST2, EYA2, ITGA6, SNED1, STAB1, PRR5-ARHGAP8, RHEB, MAPRE2, GPR17, CUEDC1	1.59021	0.0166727
atrioventricular node	34	10	0.010587	ALPL, KAZN, RAP1GAP, ABTB2, ENPP3, F13A1, ASB13, NPAS2, ST3GAL4, CRISPLD2, XYLT1, PRKCA, TMEM204, RRBP1, TGFBR2, LEF1, VAV2, PRKCD, LDLRAD4, FARP1, VAT1, SH3BP5, TMEM106C, MAST4, FBLN1, MAST2, EPB41L1, BAZ1B, SNED1, STAB1, TENM3, HDHD3, TGFBR3, APOL6	1.55196	0.0450742
Olfactory Bulb	56	16.4706	0.000796927	KCNAB2, FERMT2, SOBP, PLEKHB1, TIAM1, XYLT1, AGAP1, PRKCA, TRPM3, PTPRK, SATB2, MAGI1, TTC38, COLEC12, LDLRAD4, FARP1, GNAL, RAB11FIP5, EPB41L1, PPM1H, SRGAP3, MAPRE2, GPR17, ERC2, KAZN, CAMTA1, PPFIA4, RALGPS1, SYNDIG1, RAP1GAP, PFKFB3, GREM1, SOX9, TMCC2, PRUNE2, NPAS2, COL9A3, TCF4, ACSL6, ZNF423, ADARB1, PTPRE, TP53BP2, TECPR2, VDAC1, CSGALNACT1, PKNOX2, ITGA6, KCNN3, FAAH, RHEB, AHCYL2, FBXO…	1.53782	0.0103107
Colorectal Adenocarcinoma	73	21.4706	0.000118082	KCNAB2, FERMT2, HR, SOBP, AQP6, DKFZP434A062, ITSN1, GLI2, KIF13A, DGCR2, PLEKHB1, ST3GAL4, TIAM1, AGAP1, PTDSS2, PRKCA, PTPRK, TRPM3, METTL8, SATB2, MAGI1, TTC38, EXD3, LDLRAD4, KIF1C, GNAL, RAB11FIP5, MAST4, ZDHHC14, MAST2, EPB41L1, BAZ1B, PPM1H, SRGAP3, MAPRE2, ERC2, CAMK1D, KAZN, CAMTA1, PPFIA4, RALGPS1, SYNDIG1, RAP1GAP, ABTB2, GREM1, TCF7L2, ZMYND8, TMCC2, PRUNE2, NPAS2, COL9A3, RUNX1, TCF4…	1.51679	0.00230009
Thymus	68	20	0.000476889	KCNAB2, HR, UVRAG, SOBP, HLCS, AQP6, PLEKHB1, ST3GAL4, TIAM1, GNG7, PRKCA, MAGI1, TTC38, LEF1, LDLRAD4, FARP1, RND2, KIF1C, GNAL, RAB11FIP5, ZDHHC14, CARD14, MAST2, EPB41L1, BAZ1B, PPM1H, CA6, SRGAP3, MAPRE2, ERC2, GPR17, KAZN, CAMTA1, PPFIA4, RALGPS1, SYNDIG1, PFKFB3, ABTB2, ENPP3, MYO9B, GREM1, TCF7L2, TMCC2, PRUNE2, NPAS2, COL9A3, NDRG1, RUNX1, ACSL6, ARHGEF10L, ZNF423, ERG, ADARB1, VAC14, SPH…	1.48028	0.00741362
Cerebellum Peduncles	37	10.8824	0.0254657	KAZN, CAMTA1, PPFIA4, RALGPS1, SYNDIG1, SLC6A4, HR, SOBP, SOX9, TMCC2, PRUNE2, PLEKHB1, TIAM1, XYLT1, DGKG, CC2D1A, AGAP1, TCF4, ARHGEF10L, ACSL6, ZNF423, TRPM3, ADARB1, COL13A1, CREBBP, TECPR2, LDLRAD4, RND2, PKNOX2, GNAL, EPB41L1, SNED1, PPM1H, ZMIZ1, SRGAP3, MAPRE2, NTM	1.42329	0.0804175
globus pallidus	56	16.4706	0.0056917	COL21A1, MLPH, F13A1, FERMT2, ANKRD10, ITSN1, SDC2, LBP, PTPRK, TMEM204, TTC38, PAPD7, RAI14, COLEC12, RFTN1, FARP1, ARHGEF10, MAST4, RCL1, NCOA3, MLLT10, PRR5-ARHGAP8, RIN2, PARVB, SH3GL1, ACVR1, LIMS1, LIMS2, ENPP1, ADAMTSL3, COL2A1, TCF7L2, TMCC2, NPAS2, PRR5, CRISPLD2, CSAD, ALOX5AP, ACAN, TCF4, ERG, ADARB1, PTPRE, TP53BP2, COL13A1, TGFBR2, WBP1L, CSGALNACT1, FBLN1, SNED1, ITGA6, DSG2, STAB1,…	1.409	0.0396665
Testis	50	14.7059	0.0105761	KAZN, CAMTA1, PPFIA4, RALGPS1, RAP1GAP, KCNAB2, SYNDIG1, FERMT2, SOBP, ASB13, ITSN1, NPAS2, PLEKHB1, ST3GAL4, TIAM1, AGAP1, RUNX1, TCF4, ACSL6, GNG7, ZNF423, PRKCA, METTL8, SATB2, ADARB1, CREBBP, ATXN7L1, TECPR2, TTC38, EXD3, TSPAN15, PNPLA6, PKNOX2, CSGALNACT1, TENM4, RND2, GNAL, RAB11FIP5, CARD14, FBLN1, MAST2, EPB41L1, PPM1H, SRGAP3, RHEB, PAPPA2, MAPRE2, ERC2, AACS, NTM	1.40228	0.0476131
Trigeminal Ganglion	34	10	0.0493753	ALPL, ENPP1, MLPH, F13A1, FERMT2, COL2A1, SOX9, TCF7L2, SDC2, COL9A3, ST3GAL4, ACAN, TRPM3, HAPLN1, LIMK2, RRBP1, CILP, RAI14, COLEC12, PPP1R13L, LDLRAD4, FARP1, GNAL, FBLN1, EYA2, ITGA6, NCOA3, DSG2, CA6, RIN2, TGFBR3, AACS, ATP7B, ACVR1	1.37543	0.140933
Pituitary	57	16.7647	0.00891045	SCAF4, KCNAB2, HR, SOBP, AQP6, PLEKHB1, ST3GAL4, TIAM1, NMUR1, TRPV4, AGAP1, PRKCA, TRPM3, PTPRK, SATB2, SH3PXD2A, MAGI1, TTC38, LDLRAD4, ARHGEF10, KIF1C, RND2, MAST4, MAST2, EPB41L1, PPM1H, SRGAP3, MAPRE2, ERC2, CAMK1D, KAZN, CAMTA1, PPFIA4, RALGPS1, SYNDIG1, RAP1GAP, TMCC2, PRUNE2, COL9A3, ACAN, NDRG1, RUNX1, TCF4, NFATC1, ERG, VAC14, CREBBP, TECPR2, TSPAN15, AMPD3, CSGALNACT1, PKNOX2, C19ORF57…	1.37279	0.0454755
Adrenal Cortex	55	16.1765	0.0109297	FERMT2, GLI2, ITSN1, SDC2, XYLT1, RHOA, LBP, ALX4, SH3PXD2A, RXRA, TTC38, CILP, RAI14, VAT1, LETM1, MAST2, EYA2, NCOA3, RIN2, PARVB, ACVR1, ALPL, LIMS1, ENPP1, PFKFB3, MYO9B, COL2A1, GREM1, TCF7L2, PDE6A, PRUNE2, NPAS2, CSAD, CRISPLD2, ACAN, RUNX1, VAC14, ADARB1, COL13A1, RRBP1, TGFBR2, WBP1L, VDAC1, FBLN1, SNED1, TOM1L2, CDON, YIPF2, RHEB, TGFBR3, PAPPA2, AACS, APBB2, ARHGAP10, BMP8A	1.36957	0.0441137
adrenal gland	75	22.0588	0.00237518	MAEA, KCNAB2, SOBP, DGCR2, PLEKHB1, WWP2, XYLT1, TIAM1, AGAP1, GNG7, PRKCA, PTPRK, SATB2, TMEM204, MAGI1, COLEC12, RFTN1, LDLRAD4, PNPLA6, FARP1, ARHGEF10, GNAL, ZDHHC14, RAB11FIP3, EPB41L1, ATP9B, ZMIZ1, PPM1H, SRGAP3, MAPRE2, ERC2, GPR17, CHFR, KAZN, CAMTA1, PPFIA4, RALGPS1, SYNDIG1, RAP1GAP, PFKFB3, ASB13, SOX9, TCF7L2, TMCC2, PRUNE2, NPAS2, COL9A3, TCF4, ACSL6, ZNF423, ADARB1, PTPRE, SPHK2, T…	1.36251	0.0183775
Occipital Lobe	56	16.4706	0.0118735	KCNAB2, HR, SOBP, AQP6, PLEKHB1, TIAM1, XYLT1, AGAP1, GNG7, PRKCA, PTPRK, SATB2, SH3PXD2A, MAGI1, LDLRAD4, PNPLA6, KIF1C, GNAL, MAST4, RAB11FIP5, CARD14, RAB11FIP3, EPB41L1, PPM1H, CA6, SRGAP3, MAPRE2, GPR17, ERC2, KAZN, CAMTA1, PPFIA4, RALGPS1, SYNDIG1, RAP1GAP, ASB13, GREM1, TCF7L2, ZMYND8, TMCC2, PRUNE2, NPAS2, COL9A3, ACAN, TCF4, ACSL6, ZNF423, TECPR2, TENM4, PKNOX2, RHEB, AHCYL2, AACS, APBB2…	1.3583	0.0455154
Medulla Oblongata	87	25.5882	0.00121206	MAEA, MLPH, F13A1, FERMT2, SLC6A4, SDC2, DGCR2, ST3GAL4, WWP2, TIAM1, RHOA, CDK5RAP2, TMEM204, LIMK2, STK24, RXRA, COLEC12, RFTN1, PRKCD, PNPLA6, FARP1, VAT1, TBC1D22A, ARHGEF10, MAST4, ATP9B, MLLT10, ZMIZ1, PRR5-ARHGAP8, RIN2, BIN3, CHFR, PARVB, ACVR1, SH3GL1, ZC3H3, ALPL, KAZN, LIMS2, PFKFB3, TNFRSF8, MYO9B, ASB13, TCF7L2, NPRL3, NR1H2, PRR5, CRISPLD2, ALOX5AP, SAFB, CC2D1A, RUNX1, SH3TC1, ARHG…	1.34491	0.0134231
Lung	67	19.7059	0.00690334	U2AF2, FERMT2, ZXDC, ITSN1, SDC2, TIAM1, LBP, PRKCA, TRPM3, TMEM204, RXRA, TTC38, PSD4, FARP1, TBC1D22A, RND2, RCL1, LETM1, MAST2, BAZ1B, CA6, PRR5-ARHGAP8, PARVB, SH3GL1, ZC3H3, ALPL, LIMS2, RALGPS1, ENPP1, ABTB2, MYO9B, ASB13, NPRL3, TCF7L2, ZMYND8, CLDN14, PRR5, CSAD, CC2D1A, ACSL6, ARHGEF10L, SIM2, ERG, VAC14, SPHK2, RRBP1, COL13A1, ATXN7L1, TEAD1, DOCK5, VDAC1, SDHA, SNED1, STAB1, TOM1L2, WD…	1.34024	0.0407118
leukemiachronicmyelogenous(k562)	37	10.8824	0.0554912	CAMTA1, PPFIA4, SCAF4, RALGPS1, KCNAB2, RAP1GAP, SOBP, ZMYND8, DGCR2, NPAS2, PLEKHB1, ST3GAL4, RUNX1, TCF4, PRKCA, METTL8, PTPRK, SATB2, ADARB1, MAGI1, CREBBP, TTC38, AMPD3, RND2, PKNOX2, MAST4, HUNK, MAST2, EPB41L1, BAZ1B, PPM1H, KCNN3, MLLT10, RHEB, MAPRE2, ERC2, NTM	1.33806	0.147035
Amygdala	64	18.8235	0.0143592	SCAF4, AQP6, ITSN1, ST3GAL4, TIAM1, NMUR1, CCDC106, PTPRJ, SATB2, SH3PXD2A, LIMK2, TTC38, PSD4, LEF1, EXD3, VAT1, FARP1, ARHGEF10, RND2, KIF1C, HUNK, MAST2, EPB41L1, BAZ1B, MLLT10, BIN3, MAPRE2, PARVB, ALPL, KAZN, LIMS1, TMEM212, HAUS6, RALGPS1, RAP1GAP, ABTB2, ENPP3, COL2A1, NPRL3, TCF7L2, ZMYND8, CLDN14, NPAS2, CRISPLD2, ACAN, RUNX1, SIM2, HAPLN1, ERG, VAC14, RRBP1, CREBBP, ATXN7L1, TEAD1, DOCK…	1.30868	0.0523033
Prefrontal Cortex	51	15	0.0331221	SCAF4, U2AF2, SOBP, ITSN1, DKFZP434A062, PLEKHB1, TIAM1, ST3GAL4, AGAP1, PRKCA, SATB2, SH3PXD2A, MAGI1, LEF1, EXD3, EPB41L1, MAST2, BAZ1B, PPM1H, MAPRE2, ERC2, CAMTA1, TMEM212, PPFIA4, SYNDIG1, RAP1GAP, ENPP3, ABTB2, MYO9B, CLDN14, PRUNE2, NPAS2, SPATS2, ACAN, RUNX1, ERG, VAC14, ADARB1, CREBBP, AFF3, TEAD1, VAV2, PKNOX2, FBLN1, ZNF385D, HDHD3, RHEB, PAPPA2, AHCYL2, APBB2, APOL6	1.30587	0.0997575
WHOLE BLOOD	96	28.2353	0.00151738	F2RL3, SCAF4, IL16, CORIN, COL21A1, MLPH, F13A1, FERMT2, HR, HLCS, ITSN1, GLI2, ST3GAL4, XYLT1, NMUR1, TRPV4, LBP, PTPRJ, PRKCA, METTL8, TRPM3, SATB2, SH3PXD2A, LIMK2, STK24, EXD3, LEF1, RAI14, GAN, COLEC12, LDLRAD4, VAT1, ARHGEF10, RND2, KIF1C, GNAL, ZDHHC14, CARD14, RAB11FIP3, CA6, RIN2, MAPRE2, GPR17, PARVB, KIF26B, ALPL, PPFIA4, HAUS6, RALGPS1, ENPP1, ABTB2, ENPP3, COL2A1, GREM1, ZMYND8, TCF7…	1.30545	0.0146966
Ciliary Ganglion	75	22.0588	0.0104614	IL16, U2AF2, HR, SOBP, AQP6, DKFZP434A062, ITSN1, SDC2, PLEKHB1, ST3GAL4, TIAM1, AGAP1, CCDC106, GNG7, TRPM3, MAGI1, TTC38, LEF1, LDLRAD4, ARHGEF10, RND2, LETM1, MAST2, EPB41L1, BAZ1B, PPM1H, SRGAP3, MAPRE2, CAMK1D, KAZN, CAMTA1, PPFIA4, TMEM212, RALGPS1, SYNDIG1, RAP1GAP, ABTB2, ENPP3, ASB13, NPRL3, TMCC2, PRUNE2, DGKG, SAFB, ACAN, CC2D1A, TCF4, ACSL6, ARHGEF10L, SIM2, ZNF423, NFATC1, HAPLN1, ER…	1.2867	0.0499758
Skeletal Muscle	135	39.7059	9.43735e-05	F2RL3, MAEA, U2AF2, AQP6, DKFZP434A062, ITSN1, KIF13A, ST3GAL4, WWP2, GNG7, PTPRJ, PTPRK, PDPR, TMEM204, RXRA, PSD4, RAI14, COLEC12, TBC1D22A, FARP1, PARP16, TEX33, LETM1, ATP9B, MLLT10, BIN3, SH3GL1, KAZN, FGD2, ZC3H3, ENPP1, ADAMTSL3, SOX9, ZMYND8, NPRL3, NR1H2, PDE6A, PRR5, CSAD, CDC123, NDRG1, RUNX1, TCF4, SH3TC1, ARHGEF10L, ZNF423, TECTA, VAC14, CREBBP, VAV2, DOCK5, VAV1, ITGA6, DSG2, TMEM8B…	1.27792	0.00245082
Uterus Corpus	64	18.8235	0.0254375	SCAF4, COL21A1, MLPH, F13A1, FERMT2, ANKRD10, ITSN1, SDC2, XYLT1, TMEM204, SH3PXD2A, CILP, PAPD7, RAI14, COLEC12, LDLRAD4, ARHGEF10, GNAL, MAST4, ZDHHC14, MAST2, ATP9B, ZMIZ1, MLLT10, RIN2, ACVR1, LIMS1, LIMS2, ENPP1, ADAMTSL3, GREM1, TCF7L2, PRUNE2, CRISPLD2, CSAD, DGKG, SAFB, TCF4, NFATC1, ZNF423, IFT140, ERG, ADARB1, VAC14, RRBP1, COL13A1, TGFBR2, CREBBP, TECPR2, TSPAN15, WBP1L, SH3BP5, FBLN1,…	1.27189	0.0836734
Appendix	80	23.5294	0.0149549	MAEA, KCNAB2, COL21A1, FERMT2, SOBP, HLCS, SDC2, DGCR2, PLEKHB1, XYLT1, TIAM1, AGAP1, PRKCA, PTPRK, TRPM3, SATB2, MAGI1, RXRA, COLEC12, LDLRAD4, PNPLA6, FARP1, RND2, GNAL, ZDHHC14, RAB11FIP3, EPB41L1, ATP9B, ZMIZ1, PPM1H, SRGAP3, MAPRE2, ERC2, GPR17, PARVB, ACVR1, ALPL, KAZN, CAMTA1, PPFIA4, RALGPS1, RAP1GAP, SYNDIG1, PFKFB3, GREM1, SOX9, TCF7L2, NPRL3, ZMYND8, TMCC2, PRUNE2, NPAS2, COL9A3, CSAD,…	1.25274	0.0520205
fetalbrain	60	17.6471	0.0588084	MLPH, F13A1, FERMT2, ANKRD10, HLCS, SDC2, DGCR2, CDK5RAP2, TMEM204, LIMK2, RFTN1, FARP1, ARHGEF10, MAST2, NCOA3, ZMIZ1, MLLT10, PRR5-ARHGAP8, RIN2, BIN3, CARM1, PARVB, HAUS6, RALGPS1, RAP1GAP, GREM1, SOX9, TCF7L2, NR1H2, PRR5, CRISPLD2, SAFB, ACAN, MLLT1, CC2D1A, TCF4, IFT140, HAPLN1, RRBP1, TGFBR2, TECPR2, ATXN7L1, WBP1L, CSGALNACT1, PKNOX2, FBLN1, SNED1, TMEM8B, DSG2, STAB1, TENM3, HDHD3, TGFBR…	1.22602	0.150423
Pancreas	66	19.4118	0.055224	SLC20A1, COL21A1, F13A1, FERMT2, SLC6A4, ANKRD10, SDC2, ST3GAL4, RHOA, AGAP1, TMEM204, SH3PXD2A, LIMK2, STK24, RXRA, RAI14, COLEC12, PRKCD, TBC1D22A, TMEM106C, RAB11FIP5, MAST4, NCOA3, ZMIZ1, PRR5-ARHGAP8, RIN2, CHFR, CARM1, PARVB, ACVR1, SH3GL1, KAZN, ENPP1, ABTB2, CYTH3, TCF7L2, NR1H2, NPAS2, PRR5, CRISPLD2, NDRG1, CC2D1A, HAPLN1, ERG, VAC14, RRBP1, TGFBR2, CREBBP, TSPAN15, TAB1, WBP1L, PPP1R13…	1.21346	0.151352
Kidney	110	32.3529	0.00746089	MAEA, U2AF2, AQP6, DKFZP434A062, ITSN1, KIF13A, TIAM1, WWP2, GNG7, PTPRJ, PTPRK, PDPR, MAGI1, COLEC12, PNPLA6, FARP1, RND2, PARP16, TEX33, LETM1, ATP9B, ERC2, KAZN, CAMTA1, STX8, RALGPS1, ENPP1, SYNDIG1, PFKFB3, ENPP3, ASB13, GREM1, SOX9, ZMYND8, NPRL3, TMCC2, PDE6A, PRUNE2, CSAD, NDRG1, TCF4, ARHGEF10L, IFT140, ZNF423, TECTA, SPHK2, TP53BP2, DOCK5, VDAC1, TMEM8B, FAAH, RHEB, PAPPA2, AHCYL2, PARP…	1.21231	0.0408652
fetalliver	64	18.8235	0.073729	FERMT2, SOBP, ANKRD10, ITSN1, TIAM1, XYLT1, AGAP1, PRKCA, PTPRK, TRPM3, SATB2, PAPD7, LDLRAD4, FARP1, GNAL, MAST4, LETM1, MAST2, RAB11FIP3, EPB41L1, ZMIZ1, PRR5-ARHGAP8, SRGAP3, MAPRE2, ERC2, KAZN, CAMTA1, PPFIA4, RALGPS1, SYNDIG1, RAP1GAP, PFKFB3, GREM1, SOX9, ZMYND8, TMCC2, NPAS2, PRR5, COL9A3, CSAD, SPATS2, CC2D1A, TCF4, ARHGEF10L, ZNF423, ADARB1, CREBBP, TECPR2, DONSON, VAV2, VDAC1, SH3BP5, P…	1.19797	0.180557
Prostate	177	52.0588	6.63493e-05	F2RL3, SCAF4, IL16, U2AF2, SLC6A4, AQP6, ITSN1, DKFZP434A062, KIF13A, ST3GAL4, WWP2, TIAM1, GNG7, PTPRJ, PTPRK, PDPR, SATB2, TMEM204, MAGI1, STK24, RXRA, EXD3, COLEC12, FARP1, TBC1D22A, PNPLA6, TMEM106C, RND2, PARP16, RCL1, LETM1, TEX33, BAZ1B, ATP9B, MLLT10, ERC2, KIF26B, KAZN, CAMTA1, STX8, TMEM212, RALGPS1, SYNDIG1, ENPP1, PFKFB3, ADAMTSL3, MYO9B, ASB13, SOX9, GREM1, NPRL3, ZMYND8, TMCC2, NR1H…	1.18938	0.00258436
Tonsil	172	50.5882	0.00590503	F2RL3, MAEA, IL16, U2AF2, SLC6A4, ZXDC, AQP6, ITSN1, DKFZP434A062, KIF13A, ST3GAL4, WWP2, GNG7, PTPRJ, PDPR, TMEM204, STK24, RXRA, PSD4, RAI14, COLEC12, FARP1, TBC1D22A, PNPLA6, TMEM106C, PARP16, LETM1, TEX33, ATP9B, MLLT10, KIF26B, SH3GL1, KAZN, FGD2, ZC3H3, RALGPS1, SYNDIG1, ENPP1, ADAMTSL3, MYO9B, SOX9, NPRL3, NR1H2, PDE6A, PRR5, SPATS2, CSAD, TCF4, RUNX1, SH3TC1, ARHGEF10L, ZNF423, IFT140, TE…	1.12285	0.0377649

## Sheet: UP_Tissue expression
Supplementary Data 3. UP_Tissue Expression enrichment values of AMH-derived DMGs.
Term	Count	%	PValue	Genes	Fold Enrichment	Benjamini
Embryonic head	2	0.373832	0.0992957	CUEDC1, FOXP1	19.3374	0.793348
Cartilage	5	0.934579	0.00417119	COL9A3, COL27A1, FGFRL1, COL22A1, FARP1	7.43747	0.151133
Hepatocyte	7	1.30841	0.00284616	EGFR, COL4A2, U2AF2, COTL1, SLC7A5, HNRNPA1, PLEC	4.92225	0.169904
Whole embryo	10	1.86916	0.00232716	TRPM3, PDPR, LIMS2, SPHK2, ST3GAL4, COL27A1, NINL, CREB5, ARID1B, FOXP1	3.48422	0.204137
Renal cell carcinoma	6	1.1215	0.0326946	LIMS1, BCR, TP53BP2, PFKFB3, YIPF2, EPHB2	3.36303	0.605742
Peripheral Nervous System	5	0.934579	0.0690276	SCUBE1, KCNE1, UVRAG, PLXND1, ARHGAP10	3.2229	0.753872
Aorta endothelial cell	6	1.1215	0.0634183	CAV1, NCOA3, TEAD1, TLE1, TCF4, COL5A1	2.79577	0.759935
Fetal brain	31	5.79439	0.023239	KAZN, PPFIA4, KIF24, APC2, ABTB2, HR, GABBR2, ITSN1, EPHB2, KIF13A, SMOC2, DGCR2, TIAM1, SMOC1, GPSM1, SHC2, SIM2, NGEF, TRPM3, ADARB1, AKAP8L, TLE1, PNPLA6, TACC2, WDR25, CDON, FBXO34, APBB2, SH3GL1, SPTAN1, CDC42BPB	1.5157	0.536107
Teratocarcinoma	21	3.92523	0.0749649	USP40, ALPK2, ZXDC, DONSON, BCL2L11, CSMD2, RGMA, FAM222A, PRR5, TXNDC11, TRAPPC9, BNC2, PRR5-ARHGAP8, THOC6, PHF21A, CDK5RAP2, CHFR, AGAP1, IPPK, HDAC7, ARHGEF10L	1.48749	0.75054
Amygdala	23	4.29907	0.0776669	TNFAIP8L3, PDPR, TRPM3, TP53BP2, WFS1, PREX1, SOBP, LEF1, DOCK5, ZNF618, ARHGEF10, GNAL, TTYH3, EPB41L1, RGS12, ITGA6, JAZF1, LINC00856, CDK5RAP2, TNRC6B, CARM1, USP43, GNG7	1.44638	0.733007
Epithelium	96	17.9439	0.00319564	SCAF4, FOXK1, MARCKSL1, U2AF2, FERMT2, ITSN1, RNF213, GLI3, SLC7A5, KIF13A, DGCR2, WWP2, FAM129B, CDK5RAP2, PTDSS2, EGFR, PRKCA, DAB2IP, BCR, STK24, GAN, DAPK2, RFTN1, PRKCD, FARP1, TACC2, JUP, C19ORF33, KIF1C, RAB11FIP5, MAST4, MAST2, EPB41L1, NCOA3, BAZ1B, LIMCH1, MAPRE2, ERC2, KIAA1671, SEMA4D, ERC1, WIZ, KIF26B, ZC3H3, CAV2, PACS2, TSHZ3, CAV1, ARFGAP3, SCAPER, KMT2C, MYO9B, EHBP1L1, ZMYND8, …	1.31846	0.145157
Kidney	53	9.90654	0.0377268	SLC5A2, SLC20A1, MLPH, FGFRL1, AQP6, ITSN1, KCNK5, CDK5RAP2, ZBTB20, RXRA, KIF5C, TLE1, PARP10, DAPK2, ATP9B, LIMCH1, ZMIZ1, TBCD, WFDC1, COMMD1, GPR17, EPS8L2, SPATA13, PMEPA1, C16ORF58, SH3GL1, CAV2, PPFIA4, TSHZ1, APC2, NPRL3, ZNF618, PRUNE2, RILPL2, REXO1, NDRG1, CC2D1A, C19ORF25, AFAP1, ARHGEF10L, COL18A1, LRRN4, TP53BP2, TSPAN15, CELSR1, VAV2, COTL1, HNRNPA1, ZNF385D, AACS, APBB2, SLC5A10, …	1.30475	0.610228
Brain	274	51.215	2.23662e-08	SCAF4, ADCY2, FGFRL1, ITSN1, RNF213, KCNK9, WWP2, KCNK5, GRID1, CDH23, FHAD1, PTPRK, PDPR, DAB2IP, BCR, MAGI1, KIF5C, ZHX2, SPATC1, HCFC1R1, COLEC12, FARP1, PARP16, RND2, LETM1, TEX33, NAV1, TRAPPC9, MLLT10, CMIP, KIAA1671, EPS8L2, KIF26B, SH3GL1, KAZN, RALGPS1, PFKFB3, CRTC1, ZNF618, SORCS2, TMCC2, EPHB2, NR1H2, IQSEC3, ARHGEF10L, KLF5, GPR158, C15ORF39, SPHK2, CREBBP, SMAD3, CELSR2, C3ORF22, VD…	1.28354	4.38377e-06

## Sheet: GNF expression
Supplementary Data 3. GNF Expression enrichment values of AMH-derived DMGs.
Term	Count	%	PValue	Genes	Fold Enrichment	Benjamini
Ovary	77	14.3925	1.01033e-06	ADCY2, COL21A1, MLPH, MARCKSL1, FERMT2, ANKRD10, ITPKC, ITSN1, PLEKHB1, DIP2C, KLHL26, TIAM1, KCNK5, MGLL, AGAP1, EGFR, PRKCA, TRPM3, ZBTB20, RXRA, KIF5C, CILP, ZHX2, RAI14, COLEC12, TLE1, VAT1, ARHGEF10, ST6GALNAC2, RND2, KIF1C, MAST2, EYA2, LIMCH1, PRR5-ARHGAP8, MAPRE2, GPR17, VGLL4, PMEPA1, KAZN, CAV2, PACS2, CAV1, LIMS2, PFKFB3, SOX9, PRR5, IL17B, COL9A3, CRISPLD2, CSAD, AUTS2, NDRG1, TCF4, P…	1.74669	1.57611e-05
Cerebellum Peduncles	72	13.4579	3.06158e-06	ADCY2, SLC6A4, TSPAN5, HR, SOBP, GABBR2, TBC1D16, PLEKHB1, DIP2C, KLHL26, XYLT1, TIAM1, MGLL, AGAP1, WWOX, EGFR, TRPM3, KIF5C, TLE1, GSE1, LDLRAD4, TACC2, RND2, GNAL, EPB41L1, ZMIZ1, PPM1H, SRGAP3, WFDC1, MAPRE2, ADAM12, ERC1, EPS8L2, KAZN, CAMTA1, PPFIA4, RALGPS1, APC2, SYNDIG1, CRTC1, HS3ST1, EPHB3, SOX9, TMCC2, PRUNE2, CHD7, DGKG, PKD1, AUTS2, ZNF609, CC2D1A, IQSEC3, TCF4, ACSL6, ARHGEF10L, ZN…	1.7384	3.97998e-05
subthalamic nucleus	125	23.3645	1.72206e-09	ADCY2, WFS1, U2AF2, ITPKC, AQP6, DKFZP434A062, ITSN1, TBC1D16, ST3GAL4, TIAM1, WWOX, GNG7, PTPRK, SATB2, KIF5C, ZHX2, RAI14, COLEC12, YIF1B, PNPLA6, FARP1, RND2, BAZ1B, TRAPPC9, ATP9B, KAZN, PACS2, CAMTA1, CAV2, RALGPS1, SYNDIG1, PFKFB3, CRTC1, MYO9B, EPHB3, SOX9, TMCC2, PRUNE2, MEIS2, CSAD, NDRG1, PLXND1, RUNX1, IQSEC3, ZNF423, COL18A1, MSMO1, VAC14, SPHK2, TP53BP2, CREBBP, CELSR2, LHPP, VAV2, I…	1.65149	6.71603e-08
Colorectal Adenocarcinoma	121	22.6168	5.69642e-08	ADCY2, TSPAN5, AQP6, RORA, DKFZP434A062, ITSN1, KIF13A, TBC1D16, ST3GAL4, TIAM1, EGFR, PTPRK, SATB2, BCR, MAGI1, KIF5C, EXD3, HCFC1R1, YIF1B, TACC2, BAZ1B, ERC2, KAZN, CAMTA1, RALGPS1, SYNDIG1, CRTC1, GREM1, ZMYND8, EPHB2, TMCC2, PRUNE2, RUNX1, IQSEC3, TCF4, NKX2-5, VAC14, SPHK2, CREBBP, CELSR2, CACNA2D3, LHPP, VAV2, TET3, PLEKHA6, PLCG1, ZNF385D, SPTBN2, AHCYL2, FBXO34, CACNA1C, CHRD, HDAC7, NCO…	1.57802	1.1108e-06
Medulla Oblongata	158	29.5327	6.87071e-10	MAEA, WFS1, F13A1, SLC6A4, ST3GAL4, WWP2, TIAM1, KCNK5, EGFR, TMEM204, BCR, STK24, RXRA, ZHX2, COLEC12, HCFC1R1, GSE1, TBC1D22A, PNPLA6, FARP1, TACC2, JUP, TRAPPC9, ATP9B, MLLT10, WFDC1, BIN3, VGLL4, ERC1, EPS8L2, SH3GL1, KAZN, ZC3H3, PACS2, CAV2, CAV1, TMEM80, PFKFB3, MYO9B, ASB13, EPHB3, NPRL3, NR1H2, PRR5, AUTS2, PLXND1, RUNX1, SH3TC1, ARHGEF10L, RUNX3, ZNF423, IFT140, COL18A1, C15ORF39, SPHK2…	1.53305	5.35915e-08
Liver	53	9.90654	0.001751	SLC5A2, HR, AQP6, SDC2, TBC1D16, CRYL1, DIP2C, KCNK5, WWOX, PRKCA, EGFR, ZBTB20, TMEM204, BCR, LIMK2, TTC38, PSD4, ST6GALNAC2, FARP1, TMEM106C, JUP, MAST4, RAB11FIP5, EPB41L1, RAB11FIP3, BAZ1B, EPS8L2, KAZN, ALPL, RAP1GAP, PFKFB3, TMEM80, ASB13, EPHB3, TCF7L2, ZNF609, NDRG1, SH3TC1, ARHGEF10L, SIM2, COL18A1, COL4A2, CELSR1, LHPP, COL5A1, MED31, PLEKHA6, BNC2, HDHD3, NINL, APOL6, NCOR2, SH3BP2	1.53294	0.00648826
atrioventricular node	52	9.71963	0.00352063	NDST1, F13A1, RORA, XYLT1, ST3GAL4, SLC1A7, PRKCA, EGFR, ZBTB20, TMEM204, RAB3IL1, LEF1, TLE1, PRKCD, LDLRAD4, VAT1, FARP1, TMEM106C, MAST4, MAST2, EPB41L1, BAZ1B, WFDC1, ADAM12, ALPL, KAZN, RAP1GAP, ENPP3, ABTB2, ASB13, EPHB2, NPAS2, MEIS2, CRISPLD2, COL4A2, MSMO1, RRBP1, TGFBR2, VAV2, COL5A1, SH3BP5, TET3, FBLN1, RAB31, SNED1, STAB1, TENM3, HDHD3, TGFBR3, GRK5, APOL6, NCOR2	1.48981	0.0118894
Thymus	107	20	1.92956e-05	ADCY2, AQP6, TBC1D16, ST3GAL4, TIAM1, GNG7, MAGI1, KIF5C, HCFC1R1, FARP1, RND2, BAZ1B, TRAPPC9, ERC2, KAZN, CAMTA1, PACS2, RALGPS1, SYNDIG1, PFKFB3, ENPP3, MYO9B, GREM1, EPHB3, EPHB2, TMCC2, PRUNE2, AUTS2, NDRG1, RUNX1, IQSEC3, NKX2-5, ARHGEF10L, ZNF423, VAC14, SPHK2, CELSR2, LHPP, CACNA2D3, VDAC1, PLEKHA6, PLCG1, SPTBN2, RHEB, PARP1, CHRD, HDAC7, NCOR2, CDC42BPB, KCNAB2, NDST1, MARCKSL1, HR, UVR…	1.46198	0.000214987
dorsal root ganglia	64	11.9626	0.00188828	ADCY2, MARCKSL1, WFS1, SLC6A4, SOBP, GABBR2, TBC1D16, CRYL1, PLEKHB1, DIP2C, KLHL26, TIAM1, AGAP1, CCDC106, WWOX, GNG7, PRKCA, BCR, KIF5C, TTC38, HCFC1R1, YIF1B, LDLRAD4, RND2, GNAL, RAB11FIP5, EPB41L1, LIMCH1, MAPRE2, GPR17, PMEPA1, WIZ, KAZN, CAMTA1, PPFIA4, RAP1GAP, APC2, CRTC1, GREM1, SOX9, TMCC2, PRUNE2, NPAS2, COL9A3, MEIS2, AUTS2, RUNX1, ACSL6, TP53BP2, LRRC41, SMAD3, CELSR2, TSPAN15, LHPP…	1.45543	0.00667874
Olfactory Bulb	84	15.7009	0.000317814	ADCY2, KCNAB2, NDST1, MARCKSL1, FERMT2, TSPAN5, SOBP, GABBR2, PLEKHB1, DIP2C, KLHL26, XYLT1, TIAM1, MGLL, AGAP1, PRKCA, PTPRK, TRPM3, SATB2, ZBTB20, MAGI1, KIF5C, PI4KA, TTC38, COLEC12, YIF1B, DAPK2, LDLRAD4, FARP1, GNAL, RAB11FIP5, EPB41L1, LIMCH1, PPM1H, SRGAP3, MAPRE2, ERC2, GPR17, KAZN, PACS2, CAMTA1, PPFIA4, RALGPS1, APC2, SYNDIG1, RAP1GAP, PFKFB3, CRTC1, GREM1, SOX9, TMCC2, PRUNE2, NPAS2, R…	1.44784	0.00165153
Pituitary	94	17.5701	0.000230706	ADCY2, SCAF4, KCNAB2, NDST1, MARCKSL1, TSPAN5, HR, SOBP, AQP6, GABBR2, MTSS1L, CRYL1, PLEKHB1, DIP2C, KLHL26, ST3GAL4, NMUR1, TIAM1, TRPV4, MGLL, AGAP1, EGFR, PRKCA, PTPRK, TRPM3, SATB2, ZBTB20, SH3PXD2A, MAGI1, KIF5C, PI4KA, TTC38, DAPK2, LDLRAD4, ARHGEF10, TRPM2, RND2, KIF1C, MAST4, MAST2, EPB41L1, LIMCH1, PPM1H, SRGAP3, MAPRE2, ERC2, PMEPA1, CAMK1D, KAZN, PACS2, CAMTA1, PPFIA4, RALGPS1, APC2, …	1.42096	0.00138344
Occipital Lobe	93	17.3832	0.000287701	ADCY2, NDST1, KCNAB2, MARCKSL1, TSPAN5, HR, SOBP, AQP6, GABBR2, ITPKC, PLEKHB1, DIP2C, KLHL26, XYLT1, TIAM1, SLC1A7, MGLL, AGAP1, GNG7, PRKCA, PTPRK, SATB2, BCR, SH3PXD2A, MAGI1, KIF5C, PI4KA, HCFC1R1, DAPK2, LDLRAD4, PNPLA6, TRPM2, TACC2, KIF1C, GNAL, RAB11FIP5, MAST4, CARD14, RAB11FIP3, EPB41L1, LIMCH1, PPM1H, CA6, SRGAP3, WFDC1, MAPRE2, ERC2, GPR17, PMEPA1, KAZN, CAMTA1, PPFIA4, ARFGAP3, RALGP…	1.41584	0.00160185
Testis	80	14.9533	0.00107403	ADCY2, KCNAB2, NDST1, FERMT2, TSPAN5, SOBP, GABBR2, ITSN1, GLI3, PLEKHB1, ST3GAL4, TIAM1, MGLL, AGAP1, GNG7, PRKCA, METTL8, SATB2, KIF5C, PI4KA, TTC38, RAB3IL1, EXD3, HCFC1R1, PNPLA6, RND2, GNAL, RAB11FIP5, CARD14, MAST2, EPB41L1, LIMCH1, TBCD, PPM1H, SRGAP3, WFDC1, MAPRE2, ERC2, ADAM12, WIZ, KAZN, CAMTA1, PPFIA4, RALGPS1, APC2, SYNDIG1, RAP1GAP, CRTC1, ASB13, NPAS2, RGS12, PKD1, IQSEC3, RUNX1, T…	1.40825	0.00440182
leukemiachronicmyelogenous(k562)	62	11.5888	0.00476971	ADCY2, SCAF4, KCNAB2, NDST1, TSPAN5, SOBP, GABBR2, MTSS1L, DGCR2, PLEKHB1, ST3GAL4, SLC1A7, PRKCA, METTL8, PTPRK, SATB2, MAGI1, KIF5C, TTC38, PI4KA, HCFC1R1, YIF1B, RND2, HUNK, MAST4, MAST2, EPB41L1, BAZ1B, LIMCH1, MLLT10, PPM1H, MAPRE2, ERC2, ERC1, CAV2, CAMTA1, ARFGAP3, PPFIA4, RALGPS1, APC2, RAP1GAP, CRTC1, ZMYND8, NPAS2, RGS12, IQSEC3, RUNX1, TCF4, ADARB1, CREBBP, CELSR2, CACNA2D3, AMPD3, COL…	1.4073	0.014241
adrenal gland	122	22.8037	3.85086e-05	MAEA, ADCY2, WFS1, TSPAN5, WWP2, TIAM1, WWOX, GNG7, PTPRK, SATB2, TMEM204, MAGI1, KIF5C, HCFC1R1, COLEC12, PNPLA6, FARP1, TACC2, TRAPPC9, ATP9B, WFDC1, ERC2, VGLL4, ERC1, KAZN, PACS2, CAMTA1, RALGPS1, SYNDIG1, PFKFB3, CRTC1, ASB13, SOX9, TMCC2, PRUNE2, MEIS2, IQSEC3, TCF4, ZNF423, MSMO1, SPHK2, CELSR2, CACNA2D3, LHPP, VDAC1, TMEM8B, PLCG1, FAAH, SPTBN2, RHEB, AHCYL2, FBXO34, PARP1, CHRD, AHDC1, C…	1.39111	0.000375395
Adrenal Cortex	89	16.6355	0.000738939	NDST1, FERMT2, ITPKC, ITSN1, GLI2, GLI3, SDC2, TBC1D16, DIP2C, KLHL26, XYLT1, SLC1A7, RHOA, LBP, ALX4, EGFR, SH3PXD2A, RXRA, CILP, TTC38, RAI14, TLE1, VAT1, PSMA1, LETM1, MAST2, EYA2, NCOA3, RIN2, ADAM12, PARVB, WIZ, ACVR1, ALPL, CAV2, LIMS1, CAV1, ENPP1, PFKFB3, CRTC1, COL2A1, MYO9B, GREM1, TCF7L2, PDE6A, PRUNE2, NPAS2, RGS12, CRISPLD2, CSAD, KCNE1, ACAN, PKD1, RUNX1, PLXND1, NKX2-5, COL4A2, ADA…	1.39103	0.00338593
Uterus Corpus	110	20.5607	0.000208889	SCAF4, WFS1, F13A1, TSPAN5, ITSN1, EGFR, TMEM204, RAI14, HCFC1R1, COLEC12, TACC2, ATP9B, MLLT10, WFDC1, VGLL4, CAV2, PACS2, ARFGAP3, CAV1, ENPP1, ADAMTSL3, HOXA11, GREM1, EPHB3, TASP1, PRUNE2, MEIS2, CSAD, PLXND1, TCF4, IFT140, ZNF423, COL18A1, VAC14, CREBBP, TGFBR2, SMAD3, TPD52L2, HNRNPA1, TMEM8B, ITGA6, TGFBR3, RHEB, GRK5, CACNA1C, NCOR2, AHDC1, ARHGAP10, COL21A1, MLPH, FERMT2, ANKRD10, GABBR2…	1.3721	0.001357
Pancreas	118	22.0561	0.000145346	WFS1, F13A1, SLC6A4, ITPKC, SLC7A5, ST3GAL4, KCNK5, EGFR, BCR, TMEM204, STK24, RXRA, RAI14, COLEC12, GSE1, TBC1D22A, TACC2, JUP, TMEM106C, WFDC1, VGLL4, ERC1, EPS8L2, SH3GL1, KAZN, CAV2, ARFGAP3, CAV1, ENPP1, TMEM80, EPHB3, EPHB2, NR1H2, PRR5, NDRG1, PLXND1, COL18A1, KLF5, VAC14, C15ORF39, CREBBP, TGFBR2, TPD52L2, PLEKHA6, DSG2, ITGA6, LASP1, TGFBR3, RHEB, YIPF2, PAPPA2, GRK5, ATP7B, CDC42BPB, SL…	1.36172	0.00103018
Ciliary Ganglion	126	23.5514	8.60325e-05	IL16, U2AF2, TSPAN5, AQP6, DKFZP434A062, ITSN1, TBC1D16, ST3GAL4, TIAM1, GNG7, EGFR, MAGI1, KIF5C, HCFC1R1, YIF1B, GSE1, RND2, LETM1, BAZ1B, TRAPPC9, WFDC1, ERC1, EPS8L2, KAZN, CAMTA1, TMEM212, RALGPS1, SYNDIG1, ENPP3, HOXA11, CRTC1, ASB13, EPHB3, NPRL3, EPHB2, TMCC2, PRUNE2, IQSEC3, TCF4, ARHGEF10L, ZNF423, VAC14, CREBBP, TGFBR2, AKAP8L, TEAD1, CELSR1, LHPP, TET3, PLEKHA6, PLCG1, FAAH, SPTBN2, R…	1.35679	0.000745369
Trigeminal Ganglion	52	9.71963	0.0307257	ALPL, CAV2, CAV1, ENPP1, MLPH, SCAPER, F13A1, FERMT2, HS3ST1, COL2A1, SOX9, EPHB3, TCF7L2, SDC2, COL9A3, ST3GAL4, ACAN, AUTS2, MGLL, EGFR, KLF5, TRPM3, HAPLN1, ZBTB20, LIMK2, RRBP1, CILP, SMAD3, RAI14, COLEC12, CELSR1, LDLRAD4, PPP1R13L, COL5A1, FARP1, ST6GALNAC2, TACC2, JUP, GNAL, FBLN1, EYA2, DSG2, NCOA3, ITGA6, TBCD, CA6, RIN2, TGFBR3, WFDC1, AACS, ACVR1, ATP7B	1.32034	0.0779354
globuspallidus	83	15.514	0.00628808	COL21A1, MLPH, F13A1, FERMT2, ANKRD10, PDIA5, ITPKC, ITSN1, SDC2, LBP, EGFR, PTPRK, TMEM204, TTC38, PAPD7, RAI14, COLEC12, RFTN1, GSE1, FARP1, ARHGEF10, TACC2, JUP, PSMA1, MAST4, RCL1, NCOA3, LIMCH1, MLLT10, PRR5-ARHGAP8, RIN2, VGLL4, EPS8L2, PARVB, ACVR1, SH3GL1, CAV2, LIMS1, CAV1, LIMS2, ENPP1, ADAMTSL3, UPP1, COL2A1, TCF7L2, TMCC2, NPAS2, PRR5, CRISPLD2, CSAD, ALOX5AP, ACAN, PLXND1, TCF4, COL1…	1.31077	0.0180579
Skeletal Muscle	220	41.1215	5.31076e-08	ADCY2, U2AF2, AQP6, ITSN1, KIF13A, WWP2, WWOX, GNG7, PTPRJ, PTPRK, PDPR, BCR, RXRA, KIF5C, HCFC1R1, COLEC12, FARP1, PARP16, JUP, TEX33, LETM1, COLQ, TRAPPC9, MLLT10, WFDC1, BIN3, VGLL4, EPS8L2, SH3GL1, KAZN, ENPP1, HOXA11, EPHB3, NPRL3, EPHB2, NR1H2, IL17B, CDC123, TCF4, ARHGEF10L, TECTA, KLF5, COL18A1, C15ORF39, CREBBP, SMAD3, TPD52L2, CELSR1, RHEB, TGFBR3, PAPPA2, NCOR2, GRK1, BMP8A, AHDC1, CDC…	1.30713	1.3808e-06
fetalliver	111	20.7477	0.00135027	ADCY2, TSPAN5, ITSN1, TBC1D16, TIAM1, PTPRK, SATB2, KIF5C, HCFC1R1, GSE1, FARP1, TACC2, LETM1, ERC2, VGLL4, ERC1, KAZN, CAMTA1, PACS2, RALGPS1, SYNDIG1, PFKFB3, CRTC1, GREM1, SOX9, ZMYND8, EPHB2, TMCC2, PRR5, MEIS2, CSAD, SPATS2, AUTS2, PLXND1, IQSEC3, TCF4, ARHGEF10L, ZNF423, MSMO1, CREBBP, AKAP8L, CELSR2, DONSON, VAV2, CACNA2D3, HNRNPA1, VDAC1, TET3, PLCG1, LASP1, YIPF2, AHCYL2, GRK5, FBXO34, C…	1.3041	0.00525573
Appendix	132	24.6729	0.000414226	MAEA, ADCY2, WFS1, TSPAN5, TBC1D16, TIAM1, WWOX, PTPRK, SATB2, BCR, MAGI1, RXRA, KIF5C, HCFC1R1, COLEC12, PNPLA6, FARP1, TACC2, RND2, TRAPPC9, ATP9B, WFDC1, ERC2, ERC1, KAZN, PACS2, CAMTA1, RALGPS1, SYNDIG1, PFKFB3, CRTC1, GREM1, SOX9, ZMYND8, NPRL3, TMCC2, TASP1, PRUNE2, MEIS2, CSAD, AUTS2, IQSEC3, TCF4, ZNF423, MSMO1, VAC14, SPHK2, TP53BP2, AKAP8L, CELSR2, CACNA2D3, LHPP, VDAC1, FAAH, SPTBN2, R…	1.29738	0.00201773
Amygdala	100	18.6916	0.00438413	ADCY2, SCAF4, ITPKC, AQP6, RORA, ITSN1, TIAM1, ST3GAL4, EGFR, PTPRJ, SATB2, EXD3, PSD4, BCL2L11, FARP1, RND2, TRAPPC9, BAZ1B, MLLT10, WFDC1, BIN3, KAZN, ARFGAP3, TMEM212, RALGPS1, ENPP3, HOXA11, ZMYND8, NPRL3, EPHB2, TASP1, MEIS2, RUNX1, NKX2-5, COL18A1, MSMO1, VAC14, C15ORF39, CREBBP, TEAD1, DOCK5, VAV2, HDHD3, TGFBR3, RHEB, TLL2, HDAC7, NCOR2, AHDC1, KIF24, NMUR1, CCDC106, ZBTB20, SH3PXD2A, LIM…	1.28344	0.013615
Prefrontal Cortex	77	14.3925	0.0314604	ADCY2, KIF24, SCAF4, NDST1, U2AF2, SOBP, GABBR2, DKFZP434A062, ITSN1, GLI3, PLEKHB1, ST3GAL4, TIAM1, AGAP1, PRKCA, EGFR, SATB2, SH3PXD2A, MAGI1, KIF5C, RAB3IL1, EXD3, LEF1, ST6GALNAC2, MAST2, EPB41L1, BAZ1B, PPM1H, MAPRE2, ERC2, WIZ, CAMTA1, PPFIA4, TMEM212, APC2, SYNDIG1, RAP1GAP, ABTB2, ENPP3, CRTC1, MYO9B, CLDN14, TASP1, PRUNE2, NPAS2, RGS12, MEIS2, SPATS2, ACAN, IQSEC3, RUNX1, NKX2-5, ERG, AD…	1.2375	0.0772809
fetalbrain	96	17.9439	0.0168992	NDST1, MLPH, WFS1, F13A1, FERMT2, ANKRD10, HLCS, PDIA5, GLI3, SDC2, DGCR2, KCNK5, CDK5RAP2, WWOX, EGFR, ZBTB20, TMEM204, LIMK2, DAPK2, RFTN1, ARHGEF10, FARP1, TACC2, JUP, MAST2, NCOA3, TBCD, MLLT10, ZMIZ1, PRR5-ARHGAP8, RIN2, BIN3, VGLL4, CARM1, EPS8L2, PARVB, C16ORF58, CAV2, CAV1, HAUS6, ARFGAP3, RALGPS1, RAP1GAP, SCAPER, TMEM80, GREM1, SOX9, TCF7L2, EPHB2, TASP1, NR1H2, PRR5, CHD7, CRISPLD2, SA…	1.23124	0.0463693
WHOLE BLOOD	142	26.5421	0.00417451	F2RL3, SCAF4, ADCY2, IL16, F13A1, RORA, ITSN1, ST3GAL4, KCNK5, WWOX, PTPRJ, EGFR, SATB2, STK24, RAI14, EXD3, COLEC12, BCL2L11, RND2, ERC1, KIF26B, CAV1, RALGPS1, ENPP1, HOXA11, ENPP3, GREM1, ZMYND8, EPHB2, PRUNE2, CSAD, NDRG1, RUNX1, TCF4, COL18A1, KLF5, LY6G5C, VAC14, TEAD1, CELSR1, VAV2, DOCK5, HNRNPA1, VDAC1, TGFBR3, RHEB, PAPPA2, AHCYL2, TLL2, APOL6, NCOR2, SLC5A2, KIF24, COL21A1, CORIN, MLPH…	1.212	0.0135036
Kidney	175	32.7103	0.000880871	MAEA, ADCY2, WFS1, U2AF2, TSPAN5, AQP6, ITSN1, DKFZP434A062, TBC1D16, KIF13A, WWP2, TIAM1, WWOX, GNG7, PTPRJ, EGFR, PTPRK, PDPR, BCR, MAGI1, KIF5C, ZHX2, COLEC12, HCFC1R1, FARP1, PNPLA6, TACC2, RND2, PARP16, LETM1, TEX33, TRAPPC9, COLQ, ATP9B, ERC2, KAZN, PACS2, CAMTA1, STX8, RALGPS1, SYNDIG1, ENPP1, PFKFB3, CRTC1, ENPP3, ASB13, SOX9, GREM1, ZMYND8, NPRL3, TMCC2, EPHB2, PDE6A, PRUNE2, MEIS2, CSAD…	1.21055	0.00381151
Lung	95	17.757	0.0376462	U2AF2, FERMT2, ZXDC, PDIA5, ITSN1, SDC2, CRYL1, MGRN1, KLHL26, TIAM1, KCNK5, MGLL, LBP, EGFR, PRKCA, TRPM3, MRPL4, TMEM204, RXRA, TTC38, PSD4, TLE1, DAPK2, FARP1, TBC1D22A, JUP, RND2, RCL1, LETM1, MAST2, TRAPPC9, BAZ1B, TBCD, CA6, PRR5-ARHGAP8, EPS8L2, PARVB, C16ORF58, SH3GL1, ZC3H3, ALPL, LIMS2, RALGPS1, ENPP1, ABTB2, HOXA11, MYO9B, ASB13, EPHB3, ZMYND8, TCF7L2, NPRL3, CLDN14, PRR5, RGS12, CSAD,…	1.19277	0.0892933
Heart	124	23.1776	0.0380515	MAEA, ADCY2, WFS1, U2AF2, TSPAN5, ZXDC, SLC7A5, TBC1D16, TIAM1, PTPRJ, EGFR, PDPR, STK24, PSD4, FARP1, JUP, TMEM106C, PSMA1, BAZ1B, TRAPPC9, MLLT10, BIN3, EPS8L2, SH3GL1, KAZN, PACS2, ARFGAP3, HOXA11, MYO9B, EPHB3, SOX9, ZMYND8, EPHB2, NR1H2, PRR5, CDC123, RUNX1, SH3TC1, RUNX3, PLAGL2, COL18A1, KLF5, C15ORF39, SMAD3, CELSR2, TPD52L2, CELSR1, DONSON, VAV2, HNRNPA1, VDAC1, ITGA6, DSG2, PLCG1, LASP1…	1.1551	0.0876173
Prostate	271	50.6542	0.000131644	SCAF4, ADCY2, U2AF2, AQP6, ITSN1, KIF13A, WWP2, WWOX, GNG7, PTPRJ, PTPRK, PDPR, BCR, MAGI1, RXRA, KIF5C, ZHX2, EXD3, HCFC1R1, COLEC12, FARP1, BCL2L11, PARP16, RND2, LETM1, TEX33, COLQ, TRAPPC9, BAZ1B, MLLT10, WFDC1, VGLL4, KIF26B, KAZN, RALGPS1, SYNDIG1, ENPP1, PFKFB3, HOXA11, CRTC1, MYO9B, ASB13, EPHB3, NPRL3, TMCC2, EPHB2, NR1H2, IL17B, SPATS2, IQSEC3, TCF4, ARHGEF10L, PLAGL2, TECTA, LY6G5C, C1…	1.14298	0.00102636
Tonsil	264	49.3458	0.0172204	ADCY2, U2AF2, AQP6, ITSN1, KIF13A, WWP2, WWOX, GNG7, PTPRJ, PDPR, BCR, RXRA, ZHX2, HCFC1R1, COLEC12, FARP1, BCL2L11, PARP16, JUP, LETM1, TEX33, COLQ, TRAPPC9, MLLT10, VGLL4, EPS8L2, KIF26B, SH3GL1, KAZN, RALGPS1, SYNDIG1, ENPP1, HOXA11, CRTC1, MYO9B, EPHB3, NPRL3, EPHB2, NR1H2, IL17B, SPATS2, TCF4, NKX2-5, ARHGEF10L, PLAGL2, KLF5, COL18A1, TECTA, LY6G5C, C15ORF39, SPHK2, TGFBR2, CREBBP, SMAD3, CE…	1.08174	0.0456457
